# Supplementary material for: Identification of Candidate Genes Responsible for Flower Colour Intensity in Gentiana triflora
Source: Front Plant Sci. 2022 Jun 22;13:906879. doi: 10.3389/fpls.2022.906879 (PMC9257217; doi:10.3389/fpls.2022.906879)
Supplement: Supplementary file 2 [file Data_Sheet_2.xlsx]

## Sheet: Supplementary Table S1
	Supplementary Table S1. Summary of RNA-sequencing.
	Sample			Raw reads				Processed reads (75-130 bases)			RNA isolation		Library prep				RNA sequencing
	Purpose	Plant	Organ	DDBJ BioProject accession	DDBJ DRA accession	DDBJ BioSample accession	Number of raw reads	Number of reads processed in the following three steps: 1. trim the last 20 base of read 2. remove short reads (75>) 3. select paired-end reads with (q20, p80 filtering parameter)	% (processed / raw reads)	Processing software	RNA isolation kit	DNase treatment	Poly(A)mRNA purification kit	Library prep kit	Library size check kit	Library quantification kit	Sequence kit	Sequencer	Conversion of base call (BCL) files to FASTQ files
	Reference construction by de novo assembly	AH (‘Ashiro-no-Hatsuaki’)	petal (flower development stage 1)	PRJDB9616	DRA010021	SAMD00217485	72048634	62861348	0.872485	FASTX toolkit (0.0.13)	QIAGEN Plant Rneasy kit (QIAGEN, GmbH, Hilden, Germany)	DNase I (TaKaRa Bio Inc., Shiga, Japan)	Illumina TruSeq RNA Sample Prep Kit v2 (Illumina Inc., CA, USA)	Illumina TruSeq RNA Sample Prep Kit v2 (Illumina Inc., CA, USA)	Agilent 2100 Bioanalyzer System with High Sensitivity DNA Regent Kit (Agilent Technologies Inc., Santa Clara, CA, USA)	Illumina Library Quantification Kit Universal qPCR Mix (Kapa Biosystems, Inc., MA, USA)	NextSeq_original_FC_404_2004_v2kit_300cycles_150base_120Gb (Illumina Inc., CA, USA)	NextSeq 500 system (Illumina Inc., CA, USA)	bcl2fastq2 Conversion software v2.16.0.10 (Illumina Inc., CA, USA)
	Reference construction by de novo assembly	AH (‘Ashiro-no-Hatsuaki’)	petal (flower development stage 2)	PRJDB9616	DRA010021	SAMD00217486	71794336	62900268	0.876117	FASTX toolkit (0.0.13)	QIAGEN Plant Rneasy kit (QIAGEN, GmbH, Hilden, Germany)	DNase I (TaKaRa Bio Inc., Shiga, Japan)	Illumina TruSeq RNA Sample Prep Kit v2 (Illumina Inc., CA, USA)	Illumina TruSeq RNA Sample Prep Kit v2 (Illumina Inc., CA, USA)	Agilent 2100 Bioanalyzer System with High Sensitivity DNA Regent Kit (Agilent Technologies Inc., Santa Clara, CA, USA)	Illumina Library Quantification Kit Universal qPCR Mix (Kapa Biosystems, Inc., MA, USA)	NextSeq_original_FC_404_2004_v2kit_300cycles_150base_120Gb (Illumina Inc., CA, USA)	NextSeq 500 system (Illumina Inc., CA, USA)	bcl2fastq2 Conversion software v2.16.0.10 (Illumina Inc., CA, USA)
	Reference construction by de novo assembly	AH (‘Ashiro-no-Hatsuaki’)	petal (flower development stage 3)	PRJDB9616	DRA010021	SAMD00217487	78688908	68746172	0.873645	FASTX toolkit (0.0.13)	QIAGEN Plant Rneasy kit (QIAGEN, GmbH, Hilden, Germany)	DNase I (TaKaRa Bio Inc., Shiga, Japan)	Illumina TruSeq RNA Sample Prep Kit v2 (Illumina Inc., CA, USA)	Illumina TruSeq RNA Sample Prep Kit v2 (Illumina Inc., CA, USA)	Agilent 2100 Bioanalyzer System with High Sensitivity DNA Regent Kit (Agilent Technologies Inc., Santa Clara, CA, USA)	Illumina Library Quantification Kit Universal qPCR Mix (Kapa Biosystems, Inc., MA, USA)	NextSeq_original_FC_404_2004_v2kit_300cycles_150base_120Gb (Illumina Inc., CA, USA)	NextSeq 500 system (Illumina Inc., CA, USA)	bcl2fastq2 Conversion software v2.16.0.10 (Illumina Inc., CA, USA)
	Reference construction by de novo assembly	AH (‘Ashiro-no-Hatsuaki’)	petal (flower development stage 4)	PRJDB9616	DRA010021	SAMD00217488	82243868	71470868	0.869012	FASTX toolkit (0.0.13)	QIAGEN Plant Rneasy kit (QIAGEN, GmbH, Hilden, Germany)	DNase I (TaKaRa Bio Inc., Shiga, Japan)	Illumina TruSeq RNA Sample Prep Kit v2 (Illumina Inc., CA, USA)	Illumina TruSeq RNA Sample Prep Kit v2 (Illumina Inc., CA, USA)	Agilent 2100 Bioanalyzer System with High Sensitivity DNA Regent Kit (Agilent Technologies Inc., Santa Clara, CA, USA)	Illumina Library Quantification Kit Universal qPCR Mix (Kapa Biosystems, Inc., MA, USA)	NextSeq_original_FC_404_2004_v2kit_300cycles_150base_120Gb (Illumina Inc., CA, USA)	NextSeq 500 system (Illumina Inc., CA, USA)	bcl2fastq2 Conversion software v2.16.0.10 (Illumina Inc., CA, USA)
	Reference construction by de novo assembly	26-852 (AH × Mat)	petal (flower development stage 1)	PRJDB9616	DRA010021	SAMD00217481	68077876	59323526	0.871407	FASTX toolkit (0.0.13)	QIAGEN Plant Rneasy kit (QIAGEN, GmbH, Hilden, Germany)	DNase I (TaKaRa Bio Inc., Shiga, Japan)	Illumina TruSeq RNA Sample Prep Kit v2 (Illumina Inc., CA, USA)	Illumina TruSeq RNA Sample Prep Kit v2 (Illumina Inc., CA, USA)	Agilent 2100 Bioanalyzer System with High Sensitivity DNA Regent Kit (Agilent Technologies Inc., Santa Clara, CA, USA)	Illumina Library Quantification Kit Universal qPCR Mix (Kapa Biosystems, Inc., MA, USA)	NextSeq_original_FC_404_2004_v2kit_300cycles_150base_120Gb (Illumina Inc., CA, USA)	NextSeq 500 system (Illumina Inc., CA, USA)	bcl2fastq2 Conversion software v2.16.0.10 (Illumina Inc., CA, USA)
	Reference construction by de novo assembly	26-852 (AH × Mat)	petal (flower development stage 2)	PRJDB9616	DRA010021	SAMD00217482	54600968	47431094	0.868686	FASTX toolkit (0.0.13)	QIAGEN Plant Rneasy kit (QIAGEN, GmbH, Hilden, Germany)	DNase I (TaKaRa Bio Inc., Shiga, Japan)	Illumina TruSeq RNA Sample Prep Kit v2 (Illumina Inc., CA, USA)	Illumina TruSeq RNA Sample Prep Kit v2 (Illumina Inc., CA, USA)	Agilent 2100 Bioanalyzer System with High Sensitivity DNA Regent Kit (Agilent Technologies Inc., Santa Clara, CA, USA)	Illumina Library Quantification Kit Universal qPCR Mix (Kapa Biosystems, Inc., MA, USA)	NextSeq_original_FC_404_2004_v2kit_300cycles_150base_120Gb (Illumina Inc., CA, USA)	NextSeq 500 system (Illumina Inc., CA, USA)	bcl2fastq2 Conversion software v2.16.0.10 (Illumina Inc., CA, USA)
	Reference construction by de novo assembly	26-852 (AH × Mat)	petal (flower development stage 3)	PRJDB9616	DRA010021	SAMD00217483	59632976	51602872	0.865341	FASTX toolkit (0.0.13)	QIAGEN Plant Rneasy kit (QIAGEN, GmbH, Hilden, Germany)	DNase I (TaKaRa Bio Inc., Shiga, Japan)	Illumina TruSeq RNA Sample Prep Kit v2 (Illumina Inc., CA, USA)	Illumina TruSeq RNA Sample Prep Kit v2 (Illumina Inc., CA, USA)	Agilent 2100 Bioanalyzer System with High Sensitivity DNA Regent Kit (Agilent Technologies Inc., Santa Clara, CA, USA)	Illumina Library Quantification Kit Universal qPCR Mix (Kapa Biosystems, Inc., MA, USA)	NextSeq_original_FC_404_2004_v2kit_300cycles_150base_120Gb (Illumina Inc., CA, USA)	NextSeq 500 system (Illumina Inc., CA, USA)	bcl2fastq2 Conversion software v2.16.0.10 (Illumina Inc., CA, USA)
	Reference construction by de novo assembly	26-852 (AH × Mat)	petal (flower development stage 4)	PRJDB9616	DRA010021	SAMD00217484	52641336	45898800	0.871916	FASTX toolkit (0.0.13)	QIAGEN Plant Rneasy kit (QIAGEN, GmbH, Hilden, Germany)	DNase I (TaKaRa Bio Inc., Shiga, Japan)	Illumina TruSeq RNA Sample Prep Kit v2 (Illumina Inc., CA, USA)	Illumina TruSeq RNA Sample Prep Kit v2 (Illumina Inc., CA, USA)	Agilent 2100 Bioanalyzer System with High Sensitivity DNA Regent Kit (Agilent Technologies Inc., Santa Clara, CA, USA)	Illumina Library Quantification Kit Universal qPCR Mix (Kapa Biosystems, Inc., MA, USA)	NextSeq_original_FC_404_2004_v2kit_300cycles_150base_120Gb (Illumina Inc., CA, USA)	NextSeq 500 system (Illumina Inc., CA, USA)	bcl2fastq2 Conversion software v2.16.0.10 (Illumina Inc., CA, USA)
	Reference construction by de novo assembly	26-850 (AH × IO)	petal (flower development stage 1)	PRJDB9616	DRA010021	SAMD00217272	55612386	48545172	0.87292	FASTX toolkit (0.0.13)	QIAGEN Plant Rneasy kit (QIAGEN, GmbH, Hilden, Germany)	DNase I (TaKaRa Bio Inc., Shiga, Japan)	Illumina TruSeq RNA Sample Prep Kit v2 (Illumina Inc., CA, USA)	Illumina TruSeq RNA Sample Prep Kit v2 (Illumina Inc., CA, USA)	Agilent 2100 Bioanalyzer System with High Sensitivity DNA Regent Kit (Agilent Technologies Inc., Santa Clara, CA, USA)	Illumina Library Quantification Kit Universal qPCR Mix (Kapa Biosystems, Inc., MA, USA)	NextSeq_original_FC_404_2004_v2kit_300cycles_150base_120Gb (Illumina Inc., CA, USA)	NextSeq 500 system (Illumina Inc., CA, USA)	bcl2fastq2 Conversion software v2.16.0.10 (Illumina Inc., CA, USA)
	Reference construction by de novo assembly	26-850 (AH × IO)	petal (flower development stage 2)	PRJDB9616	DRA010021	SAMD00217273	60417288	52928974	0.876057	FASTX toolkit (0.0.13)	QIAGEN Plant Rneasy kit (QIAGEN, GmbH, Hilden, Germany)	DNase I (TaKaRa Bio Inc., Shiga, Japan)	Illumina TruSeq RNA Sample Prep Kit v2 (Illumina Inc., CA, USA)	Illumina TruSeq RNA Sample Prep Kit v2 (Illumina Inc., CA, USA)	Agilent 2100 Bioanalyzer System with High Sensitivity DNA Regent Kit (Agilent Technologies Inc., Santa Clara, CA, USA)	Illumina Library Quantification Kit Universal qPCR Mix (Kapa Biosystems, Inc., MA, USA)	NextSeq_original_FC_404_2004_v2kit_300cycles_150base_120Gb (Illumina Inc., CA, USA)	NextSeq 500 system (Illumina Inc., CA, USA)	bcl2fastq2 Conversion software v2.16.0.10 (Illumina Inc., CA, USA)
	Reference construction by de novo assembly	26-850 (AH × IO)	petal (flower development stage 3)	PRJDB9616	DRA010021	SAMD00217274	53718492	46903856	0.873142	FASTX toolkit (0.0.13)	QIAGEN Plant Rneasy kit (QIAGEN, GmbH, Hilden, Germany)	DNase I (TaKaRa Bio Inc., Shiga, Japan)	Illumina TruSeq RNA Sample Prep Kit v2 (Illumina Inc., CA, USA)	Illumina TruSeq RNA Sample Prep Kit v2 (Illumina Inc., CA, USA)	Agilent 2100 Bioanalyzer System with High Sensitivity DNA Regent Kit (Agilent Technologies Inc., Santa Clara, CA, USA)	Illumina Library Quantification Kit Universal qPCR Mix (Kapa Biosystems, Inc., MA, USA)	NextSeq_original_FC_404_2004_v2kit_300cycles_150base_120Gb (Illumina Inc., CA, USA)	NextSeq 500 system (Illumina Inc., CA, USA)	bcl2fastq2 Conversion software v2.16.0.10 (Illumina Inc., CA, USA)
	Reference construction by de novo assembly	26-850 (AH × IO)	petal (flower development stage 4)	PRJDB9616	DRA010021	SAMD00217275	55155080	48209342	0.874069	FASTX toolkit (0.0.13)	QIAGEN Plant Rneasy kit (QIAGEN, GmbH, Hilden, Germany)	DNase I (TaKaRa Bio Inc., Shiga, Japan)	Illumina TruSeq RNA Sample Prep Kit v2 (Illumina Inc., CA, USA)	Illumina TruSeq RNA Sample Prep Kit v2 (Illumina Inc., CA, USA)	Agilent 2100 Bioanalyzer System with High Sensitivity DNA Regent Kit (Agilent Technologies Inc., Santa Clara, CA, USA)	Illumina Library Quantification Kit Universal qPCR Mix (Kapa Biosystems, Inc., MA, USA)	NextSeq_original_FC_404_2004_v2kit_300cycles_150base_120Gb (Illumina Inc., CA, USA)	NextSeq 500 system (Illumina Inc., CA, USA)	bcl2fastq2 Conversion software v2.16.0.10 (Illumina Inc., CA, USA)
	Reference construction by de novo assembly	Mat (Matsuo line)	petal (flower development stage 1)	PRJDB9616	DRA010021	SAMD00217505	13273168	10794738	0.813275	FASTX toolkit (0.0.13)	QIAGEN Plant Rneasy kit (QIAGEN, GmbH, Hilden, Germany)	DNase I (TaKaRa Bio Inc., Shiga, Japan)	NEBNext Poly(A)mRNA Magnetic Isolation Module (New England BioLabs, MA, USA)	NEXTflex Rapid Directional mRNA-Seq Kit with NEXTFlex Adapters (Bioo Scientific, TX, USA)	Fragment Analyzer with High Sensitivity NGS Fragment Analysis Kit (Advances Analytical Technologies, Inc., IA, USA)	Illumina Library Quantification Kit Universal qPCR Mix (Kapa Biosystems, Inc., MA, USA)	NextSeq_original_FC_404_2003_v2kit_300cycles_150base_39Gb (Illumina Inc., CA, USA)	NextSeq 500 system (Illumina Inc., CA, USA)	bcl2fastq2 Conversion software v2.16.0.10 (Illumina Inc., CA, USA)
	Reference construction by de novo assembly	Mat (Matsuo line)	petal (flower development stage 2)	PRJDB9616	DRA010021	SAMD00217503	11309136	8991870	0.795098	FASTX toolkit (0.0.13)	QIAGEN Plant Rneasy kit (QIAGEN, GmbH, Hilden, Germany)	DNase I (TaKaRa Bio Inc., Shiga, Japan)	NEBNext Poly(A)mRNA Magnetic Isolation Module (New England BioLabs, MA, USA)	NEXTflex Rapid Directional mRNA-Seq Kit with NEXTFlex Adapters (Bioo Scientific, TX, USA)	Fragment Analyzer with High Sensitivity NGS Fragment Analysis Kit (Advances Analytical Technologies, Inc., IA, USA)	Illumina Library Quantification Kit Universal qPCR Mix (Kapa Biosystems, Inc., MA, USA)	NextSeq_original_FC_404_2003_v2kit_300cycles_150base_39Gb (Illumina Inc., CA, USA)	NextSeq 500 system (Illumina Inc., CA, USA)	bcl2fastq2 Conversion software v2.16.0.10 (Illumina Inc., CA, USA)
	Reference construction by de novo assembly	Mat (Matsuo line)	petal (flower development stage 3)	PRJDB9616	DRA010021	SAMD00217504	15467574	12336708	0.797585	FASTX toolkit (0.0.13)	QIAGEN Plant Rneasy kit (QIAGEN, GmbH, Hilden, Germany)	DNase I (TaKaRa Bio Inc., Shiga, Japan)	NEBNext Poly(A)mRNA Magnetic Isolation Module (New England BioLabs, MA, USA)	NEXTflex Rapid Directional mRNA-Seq Kit with NEXTFlex Adapters (Bioo Scientific, TX, USA)	Fragment Analyzer with High Sensitivity NGS Fragment Analysis Kit (Advances Analytical Technologies, Inc., IA, USA)	Illumina Library Quantification Kit Universal qPCR Mix (Kapa Biosystems, Inc., MA, USA)	NextSeq_original_FC_404_2003_v2kit_300cycles_150base_39Gb (Illumina Inc., CA, USA)	NextSeq 500 system (Illumina Inc., CA, USA)	bcl2fastq2 Conversion software v2.16.0.10 (Illumina Inc., CA, USA)
	Reference construction by de novo assembly	Mat (Matsuo line)	petal (flower development stage 4)	PRJDB9616	DRA010021	SAMD00217506	14793760	11962566	0.808622	FASTX toolkit (0.0.13)	QIAGEN Plant Rneasy kit (QIAGEN, GmbH, Hilden, Germany)	DNase I (TaKaRa Bio Inc., Shiga, Japan)	NEBNext Poly(A)mRNA Magnetic Isolation Module (New England BioLabs, MA, USA)	NEXTflex Rapid Directional mRNA-Seq Kit with NEXTFlex Adapters (Bioo Scientific, TX, USA)	Fragment Analyzer with High Sensitivity NGS Fragment Analysis Kit (Advances Analytical Technologies, Inc., IA, USA)	Illumina Library Quantification Kit Universal qPCR Mix (Kapa Biosystems, Inc., MA, USA)	NextSeq_original_FC_404_2003_v2kit_300cycles_150base_39Gb (Illumina Inc., CA, USA)	NextSeq 500 system (Illumina Inc., CA, USA)	bcl2fastq2 Conversion software v2.16.0.10 (Illumina Inc., CA, USA)
	Reference construction by de novo assembly	IO (‘Iwate-Otome’)	petal (flower development stage 1)	PRJDB9616	DRA010021	SAMD00217490	8144046	6442940	0.791123	FASTX toolkit (0.0.13)	QIAGEN Plant Rneasy kit (QIAGEN, GmbH, Hilden, Germany)	DNase I (TaKaRa Bio Inc., Shiga, Japan)	NEBNext Poly(A)mRNA Magnetic Isolation Module (New England BioLabs, MA, USA)	NEXTflex Rapid Directional mRNA-Seq Kit with NEXTFlex Adapters (Bioo Scientific, TX, USA)	Fragment Analyzer with High Sensitivity NGS Fragment Analysis Kit (Advances Analytical Technologies, Inc., IA, USA)	Illumina Library Quantification Kit Universal qPCR Mix (Kapa Biosystems, Inc., MA, USA)	NextSeq_original_FC_404_2003_v2kit_300cycles_150base_39Gb (Illumina Inc., CA, USA)	NextSeq 500 system (Illumina Inc., CA, USA)	bcl2fastq2 Conversion software v2.16.0.10 (Illumina Inc., CA, USA)
	Reference construction by de novo assembly	IO (‘Iwate-Otome’)	petal (flower development stage 2)	PRJDB9616	DRA010021	SAMD00217489	6961090	5032700	0.722976	FASTX toolkit (0.0.13)	QIAGEN Plant Rneasy kit (QIAGEN, GmbH, Hilden, Germany)	DNase I (TaKaRa Bio Inc., Shiga, Japan)	NEBNext Poly(A)mRNA Magnetic Isolation Module (New England BioLabs, MA, USA)	NEXTflex Rapid Directional mRNA-Seq Kit with NEXTFlex Adapters (Bioo Scientific, TX, USA)	Fragment Analyzer with High Sensitivity NGS Fragment Analysis Kit (Advances Analytical Technologies, Inc., IA, USA)	Illumina Library Quantification Kit Universal qPCR Mix (Kapa Biosystems, Inc., MA, USA)	NextSeq_original_FC_404_2003_v2kit_300cycles_150base_39Gb (Illumina Inc., CA, USA)	NextSeq 500 system (Illumina Inc., CA, USA)	bcl2fastq2 Conversion software v2.16.0.10 (Illumina Inc., CA, USA)
	Reference construction by de novo assembly	IO (‘Iwate-Otome’)	petal (flower development stage 3)	PRJDB9616	DRA010021	SAMD00217491	7798340	6065798	0.777832	FASTX toolkit (0.0.13)	QIAGEN Plant Rneasy kit (QIAGEN, GmbH, Hilden, Germany)	DNase I (TaKaRa Bio Inc., Shiga, Japan)	NEBNext Poly(A)mRNA Magnetic Isolation Module (New England BioLabs, MA, USA)	NEXTflex Rapid Directional mRNA-Seq Kit with NEXTFlex Adapters (Bioo Scientific, TX, USA)	Fragment Analyzer with High Sensitivity NGS Fragment Analysis Kit (Advances Analytical Technologies, Inc., IA, USA)	Illumina Library Quantification Kit Universal qPCR Mix (Kapa Biosystems, Inc., MA, USA)	NextSeq_original_FC_404_2003_v2kit_300cycles_150base_39Gb (Illumina Inc., CA, USA)	NextSeq 500 system (Illumina Inc., CA, USA)	bcl2fastq2 Conversion software v2.16.0.10 (Illumina Inc., CA, USA)
	Reference construction by de novo assembly	IO (‘Iwate-Otome’)	petal (flower development stage 4)	PRJDB9616	DRA010021	SAMD00217492	6389076	5083214	0.79561	FASTX toolkit (0.0.13)	QIAGEN Plant Rneasy kit (QIAGEN, GmbH, Hilden, Germany)	DNase I (TaKaRa Bio Inc., Shiga, Japan)	NEBNext Poly(A)mRNA Magnetic Isolation Module (New England BioLabs, MA, USA)	NEXTflex Rapid Directional mRNA-Seq Kit with NEXTFlex Adapters (Bioo Scientific, TX, USA)	Fragment Analyzer with High Sensitivity NGS Fragment Analysis Kit (Advances Analytical Technologies, Inc., IA, USA)	Illumina Library Quantification Kit Universal qPCR Mix (Kapa Biosystems, Inc., MA, USA)	NextSeq_original_FC_404_2003_v2kit_300cycles_150base_39Gb (Illumina Inc., CA, USA)	NextSeq 500 system (Illumina Inc., CA, USA)	bcl2fastq2 Conversion software v2.16.0.10 (Illumina Inc., CA, USA)
	Reference construction by de novo assembly	AH (‘Ashiro-no-Hatsuaki’)	fresh leaf	PRJDB9616	DRA010021	SAMD00217501	7054968	5645678	0.800241	FASTX toolkit (0.0.13)	QIAGEN Plant Rneasy kit (QIAGEN, GmbH, Hilden, Germany)	DNase I (TaKaRa Bio Inc., Shiga, Japan)	NEBNext Poly(A)mRNA Magnetic Isolation Module (New England BioLabs, MA, USA)	NEXTflex Rapid Directional mRNA-Seq Kit with NEXTFlex Adapters (Bioo Scientific, TX, USA)	Fragment Analyzer with High Sensitivity NGS Fragment Analysis Kit (Advances Analytical Technologies, Inc., IA, USA)	Illumina Library Quantification Kit Universal qPCR Mix (Kapa Biosystems, Inc., MA, USA)	NextSeq_original_FC_404_2003_v2kit_300cycles_150base_39Gb (Illumina Inc., CA, USA)	NextSeq 500 system (Illumina Inc., CA, USA)	bcl2fastq2 Conversion software v2.16.0.10 (Illumina Inc., CA, USA)
	Reference construction by de novo assembly	Mat (Matsuo line)	fresh leaf	PRJDB9616	DRA010021	SAMD00217502	6047786	4790104	0.792043	FASTX toolkit (0.0.13)	QIAGEN Plant Rneasy kit (QIAGEN, GmbH, Hilden, Germany)	DNase I (TaKaRa Bio Inc., Shiga, Japan)	NEBNext Poly(A)mRNA Magnetic Isolation Module (New England BioLabs, MA, USA)	NEXTflex Rapid Directional mRNA-Seq Kit with NEXTFlex Adapters (Bioo Scientific, TX, USA)	Fragment Analyzer with High Sensitivity NGS Fragment Analysis Kit (Advances Analytical Technologies, Inc., IA, USA)	Illumina Library Quantification Kit Universal qPCR Mix (Kapa Biosystems, Inc., MA, USA)	NextSeq_original_FC_404_2003_v2kit_300cycles_150base_39Gb (Illumina Inc., CA, USA)	NextSeq 500 system (Illumina Inc., CA, USA)	bcl2fastq2 Conversion software v2.16.0.10 (Illumina Inc., CA, USA)
	DEG analysis (NOIseq)	F2 (27-867-048) intense blue line	petal (flower development stage 4)	PRJDB9616	DRA013625	SAMD00446145	9286410	7424900	0.799545	FASTX toolkit (0.0.13)	QIAGEN Plant Rneasy kit (QIAGEN, GmbH, Hilden, Germany)	DNase I (TaKaRa Bio Inc., Shiga, Japan)	NEBNext Poly(A)mRNA Magnetic Isolation Module (New England BioLabs, MA, USA)	NEXTflex Rapid Directional mRNA-Seq Kit with NEXTFlex Adapters (Bioo Scientific, TX, USA)	Fragment Analyzer with High Sensitivity NGS Fragment Analysis Kit (Advances Analytical Technologies, Inc., IA, USA)	Illumina Library Quantification Kit Universal qPCR Mix (Kapa Biosystems, Inc., MA, USA)	NextSeq_original_FC_404_2003_v2kit_300cycles_150base_39Gb (Illumina Inc., CA, USA)	NextSeq 500 system (Illumina Inc., CA, USA)	bcl2fastq2 Conversion software v2.16.0.10 (Illumina Inc., CA, USA)
	DEG analysis (NOIseq)	F2 (27-867-067) intense blue line	petal (flower development stage 4)	PRJDB9616	DRA013625	SAMD00446146	9651124	7925546	0.821204	FASTX toolkit (0.0.13)	QIAGEN Plant Rneasy kit (QIAGEN, GmbH, Hilden, Germany)	DNase I (TaKaRa Bio Inc., Shiga, Japan)	NEBNext Poly(A)mRNA Magnetic Isolation Module (New England BioLabs, MA, USA)	NEXTflex Rapid Directional mRNA-Seq Kit with NEXTFlex Adapters (Bioo Scientific, TX, USA)	Fragment Analyzer with High Sensitivity NGS Fragment Analysis Kit (Advances Analytical Technologies, Inc., IA, USA)	Illumina Library Quantification Kit Universal qPCR Mix (Kapa Biosystems, Inc., MA, USA)	NextSeq_original_FC_404_2003_v2kit_300cycles_150base_39Gb (Illumina Inc., CA, USA)	NextSeq 500 system (Illumina Inc., CA, USA)	bcl2fastq2 Conversion software v2.16.0.10 (Illumina Inc., CA, USA)
	DEG analysis (NOIseq)	F2 (27-867-003) intense blue line	petal (flower development stage 4)	PRJDB9616	DRA013625	SAMD00446147	6494908	5114692	0.787493	FASTX toolkit (0.0.13)	QIAGEN Plant Rneasy kit (QIAGEN, GmbH, Hilden, Germany)	DNase I (TaKaRa Bio Inc., Shiga, Japan)	NEBNext Poly(A)mRNA Magnetic Isolation Module (New England BioLabs, MA, USA)	NEXTflex Rapid Directional mRNA-Seq Kit with NEXTFlex Adapters (Bioo Scientific, TX, USA)	Fragment Analyzer with High Sensitivity NGS Fragment Analysis Kit (Advances Analytical Technologies, Inc., IA, USA)	Illumina Library Quantification Kit Universal qPCR Mix (Kapa Biosystems, Inc., MA, USA)	NextSeq_original_FC_404_2003_v2kit_300cycles_150base_39Gb (Illumina Inc., CA, USA)	NextSeq 500 system (Illumina Inc., CA, USA)	bcl2fastq2 Conversion software v2.16.0.10 (Illumina Inc., CA, USA)
	DEG analysis (NOIseq)	F2 (27-867-030) intense blue line	petal (flower development stage 4)	PRJDB9616	DRA013625	SAMD00446148	5350750	4398378	0.822011	FASTX toolkit (0.0.13)	QIAGEN Plant Rneasy kit (QIAGEN, GmbH, Hilden, Germany)	DNase I (TaKaRa Bio Inc., Shiga, Japan)	NEBNext Poly(A)mRNA Magnetic Isolation Module (New England BioLabs, MA, USA)	NEXTflex Rapid Directional mRNA-Seq Kit with NEXTFlex Adapters (Bioo Scientific, TX, USA)	Fragment Analyzer with High Sensitivity NGS Fragment Analysis Kit (Advances Analytical Technologies, Inc., IA, USA)	Illumina Library Quantification Kit Universal qPCR Mix (Kapa Biosystems, Inc., MA, USA)	NextSeq_original_FC_404_2003_v2kit_300cycles_150base_39Gb (Illumina Inc., CA, USA)	NextSeq 500 system (Illumina Inc., CA, USA)	bcl2fastq2 Conversion software v2.16.0.10 (Illumina Inc., CA, USA)
	DEG analysis (NOIseq)	F2 (27-867-060) intense blue line	petal (flower development stage 4)	PRJDB9616	DRA013625	SAMD00446149	10824266	9006150	0.832033	FASTX toolkit (0.0.13)	QIAGEN Plant Rneasy kit (QIAGEN, GmbH, Hilden, Germany)	DNase I (TaKaRa Bio Inc., Shiga, Japan)	NEBNext Poly(A)mRNA Magnetic Isolation Module (New England BioLabs, MA, USA)	NEXTflex Rapid Directional mRNA-Seq Kit with NEXTFlex Adapters (Bioo Scientific, TX, USA)	Fragment Analyzer with High Sensitivity NGS Fragment Analysis Kit (Advances Analytical Technologies, Inc., IA, USA)	Illumina Library Quantification Kit Universal qPCR Mix (Kapa Biosystems, Inc., MA, USA)	NextSeq_original_FC_404_2003_v2kit_300cycles_150base_39Gb (Illumina Inc., CA, USA)	NextSeq 500 system (Illumina Inc., CA, USA)	bcl2fastq2 Conversion software v2.16.0.10 (Illumina Inc., CA, USA)
	DEG analysis (NOIseq)	F2 (27-867-008) faint blue line	petal (flower development stage 4)	PRJDB9616	DRA013625	SAMD00446150	7960264	6501862	0.81679	FASTX toolkit (0.0.13)	QIAGEN Plant Rneasy kit (QIAGEN, GmbH, Hilden, Germany)	DNase I (TaKaRa Bio Inc., Shiga, Japan)	NEBNext Poly(A)mRNA Magnetic Isolation Module (New England BioLabs, MA, USA)	NEXTflex Rapid Directional mRNA-Seq Kit with NEXTFlex Adapters (Bioo Scientific, TX, USA)	Fragment Analyzer with High Sensitivity NGS Fragment Analysis Kit (Advances Analytical Technologies, Inc., IA, USA)	Illumina Library Quantification Kit Universal qPCR Mix (Kapa Biosystems, Inc., MA, USA)	NextSeq_original_FC_404_2003_v2kit_300cycles_150base_39Gb (Illumina Inc., CA, USA)	NextSeq 500 system (Illumina Inc., CA, USA)	bcl2fastq2 Conversion software v2.16.0.10 (Illumina Inc., CA, USA)
	DEG analysis (NOIseq)	F2 (27-867-077) faint blue line	petal (flower development stage 4)	PRJDB9616	DRA013625	SAMD00446151	7380700	6014230	0.814859	FASTX toolkit (0.0.13)	QIAGEN Plant Rneasy kit (QIAGEN, GmbH, Hilden, Germany)	DNase I (TaKaRa Bio Inc., Shiga, Japan)	NEBNext Poly(A)mRNA Magnetic Isolation Module (New England BioLabs, MA, USA)	NEXTflex Rapid Directional mRNA-Seq Kit with NEXTFlex Adapters (Bioo Scientific, TX, USA)	Fragment Analyzer with High Sensitivity NGS Fragment Analysis Kit (Advances Analytical Technologies, Inc., IA, USA)	Illumina Library Quantification Kit Universal qPCR Mix (Kapa Biosystems, Inc., MA, USA)	NextSeq_original_FC_404_2003_v2kit_300cycles_150base_39Gb (Illumina Inc., CA, USA)	NextSeq 500 system (Illumina Inc., CA, USA)	bcl2fastq2 Conversion software v2.16.0.10 (Illumina Inc., CA, USA)
	DEG analysis (NOIseq)	F2 (27-867-056) faint blue line	petal (flower development stage 4)	PRJDB9616	DRA013625	SAMD00446152	8663518	7059634	0.814869	FASTX toolkit (0.0.13)	QIAGEN Plant Rneasy kit (QIAGEN, GmbH, Hilden, Germany)	DNase I (TaKaRa Bio Inc., Shiga, Japan)	NEBNext Poly(A)mRNA Magnetic Isolation Module (New England BioLabs, MA, USA)	NEXTflex Rapid Directional mRNA-Seq Kit with NEXTFlex Adapters (Bioo Scientific, TX, USA)	Fragment Analyzer with High Sensitivity NGS Fragment Analysis Kit (Advances Analytical Technologies, Inc., IA, USA)	Illumina Library Quantification Kit Universal qPCR Mix (Kapa Biosystems, Inc., MA, USA)	NextSeq_original_FC_404_2003_v2kit_300cycles_150base_39Gb (Illumina Inc., CA, USA)	NextSeq 500 system (Illumina Inc., CA, USA)	bcl2fastq2 Conversion software v2.16.0.10 (Illumina Inc., CA, USA)
	DEG analysis (NOIseq)	F2 (27-867-087) faint blue line	petal (flower development stage 4)	PRJDB9616	DRA013625	SAMD00446153	8077540	6555788	0.811607	FASTX toolkit (0.0.13)	QIAGEN Plant Rneasy kit (QIAGEN, GmbH, Hilden, Germany)	DNase I (TaKaRa Bio Inc., Shiga, Japan)	NEBNext Poly(A)mRNA Magnetic Isolation Module (New England BioLabs, MA, USA)	NEXTflex Rapid Directional mRNA-Seq Kit with NEXTFlex Adapters (Bioo Scientific, TX, USA)	Fragment Analyzer with High Sensitivity NGS Fragment Analysis Kit (Advances Analytical Technologies, Inc., IA, USA)	Illumina Library Quantification Kit Universal qPCR Mix (Kapa Biosystems, Inc., MA, USA)	NextSeq_original_FC_404_2003_v2kit_300cycles_150base_39Gb (Illumina Inc., CA, USA)	NextSeq 500 system (Illumina Inc., CA, USA)	bcl2fastq2 Conversion software v2.16.0.10 (Illumina Inc., CA, USA)
	DEG analysis (NOIseq)	F2 (27-867-076) faint blue line	petal (flower development stage 4)	PRJDB9616	DRA013625	SAMD00446154	7367182	5953282	0.808081	FASTX toolkit (0.0.13)	QIAGEN Plant Rneasy kit (QIAGEN, GmbH, Hilden, Germany)	DNase I (TaKaRa Bio Inc., Shiga, Japan)	NEBNext Poly(A)mRNA Magnetic Isolation Module (New England BioLabs, MA, USA)	NEXTflex Rapid Directional mRNA-Seq Kit with NEXTFlex Adapters (Bioo Scientific, TX, USA)	Fragment Analyzer with High Sensitivity NGS Fragment Analysis Kit (Advances Analytical Technologies, Inc., IA, USA)	Illumina Library Quantification Kit Universal qPCR Mix (Kapa Biosystems, Inc., MA, USA)	NextSeq_original_FC_404_2003_v2kit_300cycles_150base_39Gb (Illumina Inc., CA, USA)	NextSeq 500 system (Illumina Inc., CA, USA)	bcl2fastq2 Conversion software v2.16.0.10 (Illumina Inc., CA, USA)
	DEG analysis (expression level)	AH (‘Ashiro-no-Hatsuaki’)	petal (flower development stage 1)	PRJDB9616	DRA014102	SAMD00217493	11591572	8528848	0.73578	FASTX toolkit (0.0.13)	QIAGEN Plant Rneasy kit (QIAGEN, GmbH, Hilden, Germany)	DNase I (TaKaRa Bio Inc., Shiga, Japan)	NEBNext Poly(A)mRNA Magnetic Isolation Module (New England BioLabs, MA, USA)	NEXTflex Rapid Directional mRNA-Seq Kit with NEXTFlex Adapters (Bioo Scientific, TX, USA)	Fragment Analyzer with High Sensitivity NGS Fragment Analysis Kit (Advances Analytical Technologies, Inc., IA, USA)	Illumina Library Quantification Kit Universal qPCR Mix (Kapa Biosystems, Inc., MA, USA)	NextSeq_original_FC_404_2003_v2kit_300cycles_150base_39Gb (Illumina Inc., CA, USA)	NextSeq 500 system (Illumina Inc., CA, USA)	bcl2fastq2 Conversion software v2.16.0.10 (Illumina Inc., CA, USA)
	DEG analysis (expression level)	AH (‘Ashiro-no-Hatsuaki’)	petal (flower development stage 2)	PRJDB9616	DRA014102	SAMD00217495	8522728	6026178	0.707071	FASTX toolkit (0.0.13)	QIAGEN Plant Rneasy kit (QIAGEN, GmbH, Hilden, Germany)	DNase I (TaKaRa Bio Inc., Shiga, Japan)	NEBNext Poly(A)mRNA Magnetic Isolation Module (New England BioLabs, MA, USA)	NEXTflex Rapid Directional mRNA-Seq Kit with NEXTFlex Adapters (Bioo Scientific, TX, USA)	Fragment Analyzer with High Sensitivity NGS Fragment Analysis Kit (Advances Analytical Technologies, Inc., IA, USA)	Illumina Library Quantification Kit Universal qPCR Mix (Kapa Biosystems, Inc., MA, USA)	NextSeq_original_FC_404_2003_v2kit_300cycles_150base_39Gb (Illumina Inc., CA, USA)	NextSeq 500 system (Illumina Inc., CA, USA)	bcl2fastq2 Conversion software v2.16.0.10 (Illumina Inc., CA, USA)
	DEG analysis (expression level)	AH (‘Ashiro-no-Hatsuaki’)	petal (flower development stage 3)	PRJDB9616	DRA014102	SAMD00217494	8972480	6576956	0.733014	FASTX toolkit (0.0.13)	QIAGEN Plant Rneasy kit (QIAGEN, GmbH, Hilden, Germany)	DNase I (TaKaRa Bio Inc., Shiga, Japan)	NEBNext Poly(A)mRNA Magnetic Isolation Module (New England BioLabs, MA, USA)	NEXTflex Rapid Directional mRNA-Seq Kit with NEXTFlex Adapters (Bioo Scientific, TX, USA)	Fragment Analyzer with High Sensitivity NGS Fragment Analysis Kit (Advances Analytical Technologies, Inc., IA, USA)	Illumina Library Quantification Kit Universal qPCR Mix (Kapa Biosystems, Inc., MA, USA)	NextSeq_original_FC_404_2003_v2kit_300cycles_150base_39Gb (Illumina Inc., CA, USA)	NextSeq 500 system (Illumina Inc., CA, USA)	bcl2fastq2 Conversion software v2.16.0.10 (Illumina Inc., CA, USA)
	DEG analysis (expression level)	AH (‘Ashiro-no-Hatsuaki’)	petal (flower development stage 4)	PRJDB9616	DRA014102	SAMD00217496	6665766	4340500	0.651163	FASTX toolkit (0.0.13)	QIAGEN Plant Rneasy kit (QIAGEN, GmbH, Hilden, Germany)	DNase I (TaKaRa Bio Inc., Shiga, Japan)	NEBNext Poly(A)mRNA Magnetic Isolation Module (New England BioLabs, MA, USA)	NEXTflex Rapid Directional mRNA-Seq Kit with NEXTFlex Adapters (Bioo Scientific, TX, USA)	Fragment Analyzer with High Sensitivity NGS Fragment Analysis Kit (Advances Analytical Technologies, Inc., IA, USA)	Illumina Library Quantification Kit Universal qPCR Mix (Kapa Biosystems, Inc., MA, USA)	NextSeq_original_FC_404_2003_v2kit_300cycles_150base_39Gb (Illumina Inc., CA, USA)	NextSeq 500 system (Illumina Inc., CA, USA)	bcl2fastq2 Conversion software v2.16.0.10 (Illumina Inc., CA, USA)
	DEG analysis (expression level)	Mat (Matsuo line)	petal (flower development stage 1)	PRJDB9616	DRA014102	SAMD00217505	13273168	10946322	0.824696	FASTX toolkit (0.0.13)	QIAGEN Plant Rneasy kit (QIAGEN, GmbH, Hilden, Germany)	DNase I (TaKaRa Bio Inc., Shiga, Japan)	NEBNext Poly(A)mRNA Magnetic Isolation Module (New England BioLabs, MA, USA)	NEXTflex Rapid Directional mRNA-Seq Kit with NEXTFlex Adapters (Bioo Scientific, TX, USA)	Fragment Analyzer with High Sensitivity NGS Fragment Analysis Kit (Advances Analytical Technologies, Inc., IA, USA)	Illumina Library Quantification Kit Universal qPCR Mix (Kapa Biosystems, Inc., MA, USA)	NextSeq_original_FC_404_2003_v2kit_300cycles_150base_39Gb (Illumina Inc., CA, USA)	NextSeq 500 system (Illumina Inc., CA, USA)	bcl2fastq2 Conversion software v2.16.0.10 (Illumina Inc., CA, USA)
	DEG analysis (expression level)	Mat (Matsuo line)	petal (flower development stage 2)	PRJDB9616	DRA014102	SAMD00217503	11309136	9128512	0.80718	FASTX toolkit (0.0.13)	QIAGEN Plant Rneasy kit (QIAGEN, GmbH, Hilden, Germany)	DNase I (TaKaRa Bio Inc., Shiga, Japan)	NEBNext Poly(A)mRNA Magnetic Isolation Module (New England BioLabs, MA, USA)	NEXTflex Rapid Directional mRNA-Seq Kit with NEXTFlex Adapters (Bioo Scientific, TX, USA)	Fragment Analyzer with High Sensitivity NGS Fragment Analysis Kit (Advances Analytical Technologies, Inc., IA, USA)	Illumina Library Quantification Kit Universal qPCR Mix (Kapa Biosystems, Inc., MA, USA)	NextSeq_original_FC_404_2003_v2kit_300cycles_150base_39Gb (Illumina Inc., CA, USA)	NextSeq 500 system (Illumina Inc., CA, USA)	bcl2fastq2 Conversion software v2.16.0.10 (Illumina Inc., CA, USA)
	DEG analysis (expression level)	Mat (Matsuo line)	petal (flower development stage 3)	PRJDB9616	DRA014102	SAMD00217504	15467574	12535682	0.810449	FASTX toolkit (0.0.13)	QIAGEN Plant Rneasy kit (QIAGEN, GmbH, Hilden, Germany)	DNase I (TaKaRa Bio Inc., Shiga, Japan)	NEBNext Poly(A)mRNA Magnetic Isolation Module (New England BioLabs, MA, USA)	NEXTflex Rapid Directional mRNA-Seq Kit with NEXTFlex Adapters (Bioo Scientific, TX, USA)	Fragment Analyzer with High Sensitivity NGS Fragment Analysis Kit (Advances Analytical Technologies, Inc., IA, USA)	Illumina Library Quantification Kit Universal qPCR Mix (Kapa Biosystems, Inc., MA, USA)	NextSeq_original_FC_404_2003_v2kit_300cycles_150base_39Gb (Illumina Inc., CA, USA)	NextSeq 500 system (Illumina Inc., CA, USA)	bcl2fastq2 Conversion software v2.16.0.10 (Illumina Inc., CA, USA)
	DEG analysis (expression level)	Mat (Matsuo line)	petal (flower development stage 4)	PRJDB9616	DRA014102	SAMD00217506	14793760	12136140	0.820355	FASTX toolkit (0.0.13)	QIAGEN Plant Rneasy kit (QIAGEN, GmbH, Hilden, Germany)	DNase I (TaKaRa Bio Inc., Shiga, Japan)	NEBNext Poly(A)mRNA Magnetic Isolation Module (New England BioLabs, MA, USA)	NEXTflex Rapid Directional mRNA-Seq Kit with NEXTFlex Adapters (Bioo Scientific, TX, USA)	Fragment Analyzer with High Sensitivity NGS Fragment Analysis Kit (Advances Analytical Technologies, Inc., IA, USA)	Illumina Library Quantification Kit Universal qPCR Mix (Kapa Biosystems, Inc., MA, USA)	NextSeq_original_FC_404_2003_v2kit_300cycles_150base_39Gb (Illumina Inc., CA, USA)	NextSeq 500 system (Illumina Inc., CA, USA)	bcl2fastq2 Conversion software v2.16.0.10 (Illumina Inc., CA, USA)

## Sheet: Supplementary Table S2
	Supplementary Table S2. Outline of the results of RNA-sequencing analysis.
	RUN kit			Illumina NextSeq 500 Mid Output v2 Kit
				Illumina NextSeq 500 High Output v2 Kit
	Sample			AH (‘Ashiro-no-Hatsuaki’) petal S1-4 and leaf
				Mat (Matsuo line) petal S1-4 and leaf
				IO (‘Iwate-Otome’) petal S1-4
				26-852 (AH × Mat) petal S1-4
				26-850 (AH × IO) petal S1-4
	Read length			75 -130 bp
	Read filtering quality			q20p80
	Software for de novo assembly			Trinity v2.1.1
	Reads for Trinity			743968608
	Trinity_options
			minimum_contig_ length	500
	Trinity_Status
		Contigs
			Total number	148061
			Total assembled bases (bp)	184813551
			Median contig length (bp)	908
			N50 (bp)	1519
			CG content (%)	39.38
		Unigenes
			Total number	77757
			Total assembled bases (bp)	91672040
			Median contig length (bp)	850
			N50 (bp)	1383
	Annotation
			BLASTN (NR) 1e-5	23345
			BLASTX (uniprot_sprot) 1e-5	45604
			Gene Onthology term	44368

## Sheet: Supplementary Table S3
	Supplementary Table S3. Primers used in this study.
		Target	Primer	Sequence 5'-3'
	qRT-PCR screening for candidate genes
		IBG1	IBG1_Fw	GCCGCTCGCTTCCCTAATAT
			IBG1_Rv	GGTTGACACCACAGCTTTTAGGA
		IBG2	IBG2_Fw	CAACTTGGTTCAGCCGTAAGG
			IBG2_Rv	CCGGGCCCACCAACA
		IBG3	IBG3_Fw	AAAGAATTACGTCGCCGAGAAG
			IBG3_Rv	TTGAGATCCACGTCGGTGACT
		IBG4	IBG4_Fw	TCCGTTCCGCCTTTCTTG
			IBG4_Rv	GGCTTCGAGAGATTGAGCTTCA
		IBG5	IBG5_Fw	GATTCGCAGTTTTCTTGGTTCAC
			IBG5_Rv	AAGGCTCCTAGCAGGGTTGATA
		IBG6	IBG6_Fw	CGGATATGAAGTACCTACAGGCATT
			IBG6_Rv	TGGAAAGCCACCCATACTCTTT
		IBG7	IBG7_Fw	TGGAAACTCCAGCGACTTGTT
			IBG7_Rv	AGCAATTTGCCTGATACGAAGAC
		IBG8	IBG8_Fw	GGAGCCGGTGAAAACTACGA
			IBG8_Rv	AAAGACCGCATATCGGCAAT
		IBG9	IBG9_Fw	TTGGGAACGGGTACGTTTTG
			IBG9_Rv	CCCACCCCATTCAACCATAG
		IBG10	IBG10_Fw	ATGAACCCGTTGACAGCTTGT
			IBG10_Rv	GACGGTTTCCGCAGTTGTGT
		FBG1	FBG1_Fw	AACTCCATCTAGTGGCCAAGAGA
			FBG1_Rv	TCTGCAACCATCAACAACATGA
		FBG2	FBG2_Fw	CCGCGACCGTGTTATTATCTACA
			FBG2_Rv	CCCACAATCCCGACGAGTAT
		FBG3	FBG3_Fw	CCTGCAAATACACCAGCAATCTAC
			FBG3_Rv	GATGTCGTATTCACCAGGTTGGTA
		FBG5	FBG5_Fw	CCCCTTGAGCCAGATACATTACC
			FBG5_Rv	CATTCTCCCCATTGCATATAAAGA
		FBG6	FBG6_Fw	AGAGAAAATAGATTGGAGCAAAGCA
			FBG6_Rv	AGTTATTAGGGTTTGAGGGACAAGAG
		FBG7	FBG7_Fw	CTACTGATTATATTTCAGCTTTGGAGATG
			FBG7_Rv	GAAGACGAACCAGACAGGAGGTT
		FBG8	FBG8_Fw	TTCTCAGCCAAAGGCCTAACTG
			FBG8_Rv	CGGGCTTGTCCGATGGT
		FBG9	FBG9_Fw	CCGGACCTTGCATCATATCAT
			FBG9_Rv	AGCGTTTTCATGCCTCGAAT
		FBG10	FBG10_Fw	TGGAATTAGCAGCAAAACATGCT
			FBG10_Rv	GCCCGTCTTGACCGTAGAAC
		FBG11	FBG11_Fw	TCTGCAACTGCGACAACCTT
			FBG11_Rv	CGGGAACATGACCGGATAAT
	qRT-PCR for transgenic tobacco plants
		GtMIF1	FBG1_Fw	AACTCCATCTAGTGGCCAAGAGA
			FBG1_Rv	TCTGCAACCATCAACAACATGA
		NtAn2	NtAn2_Fw	GAAGAAAGGTGCATGGACTG
			NtAn2_Rv	TCTGCAGCTCTTTCTGCATC
		NtANn1a	NtAn1a_Fw	ACCATTCTCGAACACCGAAG
			NtAn1a_Rv	TGCTAGGGCACAATGTGAAG
		NtANn1b	NtAn1b_Fw	CTTGAACACTTCTCAAACCGA
			NtAn1b_Rv	Same as NtAN1a_Rv
		NtCHS	NtCHS_Fw	GCCGGTGGCACGGTACT
			NtCHS_Rv	ACTCGAGCGCCCTTGTTGT
		NtANS	NtANS_Fw	TCCTCCACAATATGGTGCCTG
			NtANS_Rv	GGGTGTCCCCAATATGCATG
		NtFLS	NtFLS_Fw	GGCCTAAAAATCCTCCCTCCT
			NtFLS_Rv	TTCTCCACAACTTCTCGCAGC
		NtUBQ	NtUBQ_Fw	AAGATTCAGGACAAGGAAGGCA
			NtUBQ_Rv	AGCTGCTTACCTGCGAAAATCA
	DNA marker
		GtMIF1	FBG1-ExonU13960	GTTGCAGAGAGTTCATAGCTTC
			FBG1-ExonL14534	CACCATGGATTCCACCACATAT
	MIF1 cloning
			F-GtMIF1-1/2-S1	ccacccaccaccaccaATGAAGAAACTCCATCTAGT
			R-GtMIF1-1-T1	tccagcactagctccagaACCAGCCCTGGCTTCCTCCAC
			R-GtMIF1-2-T1	tccagcactagctccagaATCAGAAACTGCCCTGG
			attB1-S1	GGGGACAAGTTTGTACAAAAAAGCAGGCTTccacccaccaccaccaatg
			attB2-T1	GGGGACCACTTTGTACAAGAAAGCTGGGTCtccagcactagctccaga

## Sheet: Supplementary Table S4
	Supplementary Table S4. List of all 334 contigs selected by NOIseq (differential expression statistic value > 0.8).																													Screening Step 3 in Figure 3A												Screening Step 4 in Figure 3A
	contig	sequence	subject id	% identity	alignment length	mismatches	gap opens	q.start	q. end	s. start	s. end	evalue	bit score	GO (GOID)	GO name	subject id	% identity	alignment length	mismatches	gap opens	q.start	q. end	s. start	s. end	evalue	bit score	NR name	species	superkingdom	stat_NOISeq	rank_NOISeq	F2 intense blue line 27-867-048	F2 intense blue line 27-867-067	F2 intense blue line 27-867-003	F2 intense blue line 27-867-030	F2 intense blue line 27-867-060	F2 faint blue line 27-867-008	F2 faint blue line 27-867-077	F2 faint blue line 27-867-056	F2 faint blue line 27-867-087	F2 faint blue line 27-867-076	F2 intense blue line average / F2 faint blue line average (When F2 intense blue line average is 0, rate is fixed at 0.)	AH_S1	AH_S2	AH_S3	AH_S4	Mat_S1	Mat_S2	Mat_S3
	TRINITY_DN45031_c0_g2_i1	AACCGGCCCTAATGTAAAATTTATTATGACAATTTTATTGTGATATTAAAATGATATCGTTTAACTAATCCGAACAAACGACTAAAACCACTTTGTAACAAAAACGAGGGAATGATTCACAATAAATGAAACCTTAGTAATGAATTTGAAGCTTGATCCTCAGCTGTGAGGGTTGCTGTGATAGAGGCCATAGAGGAAAACGACATTGTTTTGCTTCAAATATTAAAATAATTATATGCAAATCTTCCGCCGTTTTGATGTTTTATAGTTACTCGACACGGTATATACCGGGAACACAATTCTGAATTGATAGCATTAAGAAAGGAGAAAGAGCTGCATGCAACATCATTTCATCCTCCTGAACACACCACTAATGACATCTCTATAATTTAAAACGTA…	sp|Q00874|DR100_ARATH_DNA-damage-repair/toleration_protein_DRT100_OS=Arabidopsis_thaliana_GN=DRT100_PE=2_SV=2	57.97	364	150	3	1721	633	9	370	3e-135	409	GO:0000166,GO:0006281,GO:0006974,GO:0009411,GO:0009507,GO:0042493	nucleotide binding,DNA repair,cellular response to DNA damage stimulus,response to UV,chloroplast,response to drug															0.955063	6	2666.03	3320.58	1488.04	808.058	1220.27	92.892	265.204	83.322	58.278	10.82	18.6145	131.622	1031.24	2141.71	2208.55	979.606	1236.8	2830.1
	TRINITY_DN48117_c3_g2_i1	CGGTAATATTTTTGAGCAACTTGAATGCTGCTGTCATATTTGCCCCTGTATTTGTCTGCAAATTCAAACAGCTGAGCGGCATGGTTGAGGAGCTGACGGGAGTAAGCCGGATTGTAGCGGCGGAAGACAATGGAGGCAGCCGCCATTGCTGCAGCTGTCTCTCCGGCAAGGTCCGACCCGGGATTGCTTGGATCTATTCTGTATGCATACCTTGAGGTCGTCATGTCCTCGGGCCTTTGCCAACAGTAATGGTCAGTGTTTCCATCTCCAACCTCTCCATAAAGGACATTAGGCTCAGGGTGAGCTTTAATGAAGTAATCAGTTCCCCACTTAACACTATTCATGGCATGTCCAAGCTCGCCGGCGACCGCCATCTGTTTGCCGTACTCTATTATGCTC…	sp|Q42059|GUN6_ARATH_Endoglucanase_6_OS=Arabidopsis_thaliana_GN=At1g64390_PE=2_SV=2	81.95	205	37	0	617	3	23	227	3e-114	350	GO:0000272,GO:0003824,GO:0004553,GO:0005576,GO:0005576,GO:0005975,GO:0005975,GO:0008152,GO:0008810,GO:0016787,GO:0016798,GO:0030245,GO:0030246,GO:0071555	polysaccharide catabolic process,catalytic activity,hydrolase activity, hydrolyzing O-glycosyl compounds,extracellular region,extracellular region,carbohydrate metabolic process,carbohydrate metabolic process,metabolic process,cellulase activity,hydrolase activity,hydrolase activity, acting on glycosyl bonds,cellulose catabolic process,carbohydrate binding,cell wall organization	gi|356513286|ref|XM_003525297.1|	80.67	631	92	30	3	618	822	207	2e-126	462	PREDICTED: Glycine max endo-1,4-beta-glucanase (cel8), mRNA	356513286:3847:Glycine max (L.) Merr.	E	0.948045	11	1037.91	311.799	228.954	92.835	159.953	23.77	39.786	20.279	5.293	11.383	18.2214	278.585	1228.37	1469.88	523.893	444.156	551.441	675.136
	TRINITY_DN46258_c0_g1_i2	ATAAATCCTTATTCTTTAATATTGCAATTTGAATCTCGTTAAACAATCAAACAAGAACTCGTTTTTCTCTATTACAAGATCATATTGAAGTTCAAGGGTGAAAAGATTCAAGAAAATTGGAGAACAAAAACATAATATCACTCCCACACTTTATTTTAATTATAAAGTAACTTATCATTGTTACTCCATGTTATACAACAACAAATACTATATTAATACAACACTTCAATTCACACACTTTAGGTTTATCATTTTATAATAATATTTCTACTTCCATAATTTGAAAGACACAATTTTTTTACAACCATCATCCATATATGGATGTGTGGGTCCCACCGATCAATGATGCAGACGATCGGTGTGAAGATATTACGACTCTTATTGGTGATATTGTCCGTC…	sp|P82353|NLTP2_PRUAR_Non-specific_lipid-transfer_protein_2_OS=Prunus_armeniaca_PE=1_SV=1	61.76	68	26	0	1184	981	1	68	1e-25	103	GO:0006810,GO:0008289	transport,lipid binding															0.945401	13	808.221	59.28	354.397	906.73	782.408	11.836	139.813	5.128	45.454	31.506	12.4543	1580.49	3685.63	5744.58	2162	322.273	508.275	303.156
	TRINITY_DN976_c0_g1_i1	GGTGATAACGCACAGGTAAAGTCATGAGTTTATCAAAAACTGAAGACGAGATGATGTAAGATCATGCATGATTTTCGTGTTCTTCAAAATGCTGACTCTGCGACGTCCAAAACGGTGGAAGAAATCAAAATCAACCGACAACAAAAAGACCCGTACACCGTAAGTAATCGCCACGAAACCCTTATAAATTGAATGCCCCTTCTCCAATCTAGGCATCCATCACATTTCCAATTAAGTTAATTAGCATCAACCAACTTATAAAGAAGAAGAAGAAAAAAAATGAAGGGAGTCACAATTTTGGCTACTTTGTTGTTGGTTGCAGCCATGGTGTTTGATTTTATGCCTGAACCAAGTGAAGCAGCCGTCGACTGTGGCCAAGTCTCAAGCGCACTTGTTCCA…	sp|P10973|NLTPA_RICCO_Non-specific_lipid-transfer_protein_A_OS=Ricinus_communis_PE=1_SV=1	59.14	93	37	1	364	642	1	92	1e-25	103	GO:0006810,GO:0006869,GO:0008289,GO:0008289	transport,lipid transport,lipid binding,lipid binding															0.942257	15	339.841	230.413	287.153	336.381	427.131	2.08	51.623	40.579	13.878	10.458	13.665	1.526	0.74	21.011	163.228	1.064	0.68	17.454
	TRINITY_DN9819_c0_g1_i1	GACACTCGTATGATATTCATACGGCACGCGTTCGGCTCTCATGCGGTGAAAACAGACATATTTTTCAAATATTTACTTTTCGGACATATTTTTTCAATGTTTTTCATTTCGGACATATTTCTTCAGATTTCCCTACTTGAATGACTATTAGACATTTTCAGTCATTTGCGGAGATGATTTTGGAAATAAAGGATTAAATAATAATTTGTCAAAATCAGTTTTTTCCTAGTCAAATTGTAGAAATCCCATGTGAGGTAGTTGTAACAGAAACATCAAAATCCTATTTAAGCAAGTGTAATCTCAATTGCTGCCGCCAACATCAAATAATTTCATCCACTAAAATCTTCTCTAAAAACCCACCATTTTTTCCCCTCATCTTTAATTACCTATTTAATTTTA…	sp|Q4PR52|EXP13_ORYSJ_Expansin-A13_OS=Oryza_sativa_subsp._japonica_GN=EXPA13_PE=2_SV=2	80.16	126	25	0	481	858	28	153	1e-74	235	GO:0005576,GO:0005576,GO:0005618,GO:0005618,GO:0009664,GO:0016020,GO:0016020,GO:0071555	extracellular region,extracellular region,cell wall,cell wall,plant-type cell wall organization,membrane,membrane,cell wall organization	gi|122720915|gb|EF190969.1|	86.43	140	18	1	500	639	141	279	4e-33	152	Vicia faba expansin (EXP1) mRNA, complete cds	122720915:3906:Vicia faba L.	E	0.936153	19	566.203	557.361	159.754	208.781	264.363	27.197	59.674	68.983	21.658	11.259	9.30472	12.24	45.826	93.509	188.036	26.739	24.984	113.414
	TRINITY_DN9819_c0_g2_i1	TAGCATATGCCATTTCTCGTGACGAGCACACGGTATTCTTTAGTAAAAGGCGAAAGAATAGTTCGCTTTGTGCTCATCACATGGCTGCGTGAGATAAGCTAGAGCAGAGTAAAGCATTCATATAGCATGACTGGCTTCTTTCACCTTTCCTCACAACCTGTGTGGGATAACTAAGTTGTGCTCTTATCATACAGCCTCAGATAGAAATGATATCAGTCAGAAAATTGAATTGCTAACTAAAACAAATGACCACAACACAATTTCATTAATTAATCGCTGCAATTAGCTCGCAGCGTATACAACCTCTACTTACAAACTCGAGAAGAAATGAGTATTTCTCCACAACTATGTTTACATAATACATCAATGGGGGTTGCAAACTTCTCTTTCACACATATA…	sp|Q7XWU8|EXPA1_ORYSJ_Expansin-A1_OS=Oryza_sativa_subsp._japonica_GN=EXPA1_PE=2_SV=2	71.7	106	30	0	1041	724	146	251	2e-50	175	GO:0005576,GO:0005576,GO:0005618,GO:0005618,GO:0009664,GO:0016020,GO:0016020,GO:0071555	extracellular region,extracellular region,cell wall,cell wall,plant-type cell wall organization,membrane,membrane,cell wall organization	gi|332640072|gb|CP002686.1|	93.18	88	4	2	6	92	20725818	20725904	8e-26	128	Arabidopsis thaliana chromosome 3, complete sequence	332640072:3702:Arabidopsis thaliana (thale cress)	E	0.933509	24	366.129	392.408	124.519	191.596	234.44	17.629	41.257	43.605	21.896	8.502	9.85102	5.814	74.49	131.3	157.902	36.84	30.53	120.646
	TRINITY_DN23226_c0_g1_i1	AAAAAAATATATATATATTTTCTAAAATAAGTAAATAAAGGCAGCACTCCATTTAATCTTGCAAAAATAAATAAAAATAAAACACTTCTGCTGCTGCAGTATTGCATTCTTCAAATATAGTACACTCTAATACAACCAGACTCACCCTATTAAATCCTCTCCTGGATGAACAACACTCATCACTAGGAGTTTGATAATTACTGCATACAAAATATTGCTGCATTTTAGTAAAAAGAAAAGAAAGAAAAAAAAAAAAACCAGATTCTTAGTTAGTTCACACCGTTAGATGCGTCACAGATGCGTTTGAAGACAATGTTTTTCATTGTCTCCTATACGTTTATCAAACATCTAACGGTGATGATACAATACCGAAGATGCAATACAACTTCTCGCACTTTT…	sp|Q9FJZ3|MAN7_ARATH_Mannan_endo-1,4-beta-mannosidase_7_OS=Arabidopsis_thaliana_GN=MAN7_PE=2_SV=1	65.71	417	142	1	1725	478	1	417	0	594	GO:0004553,GO:0005576,GO:0005576,GO:0005975,GO:0008152,GO:0009845,GO:0009855,GO:0009944,GO:0010014,GO:0010075,GO:0016787,GO:0016798,GO:0016985,GO:0016985,GO:0071944	hydrolase activity, hydrolyzing O-glycosyl compounds,extracellular region,extracellular region,carbohydrate metabolic process,metabolic process,seed germination,determination of bilateral symmetry,polarity specification of adaxial/abaxial axis,meristem initiation,regulation of meristem growth,hydrolase activity,hydrolase activity, acting on glycosyl bonds,mannan endo-1,4-beta-mannosidase activity…	gi|157313309|gb|EF568779.1|	76.57	1144	201	66	548	1659	1235	127	3e-157	566	Prunus persica mannan endo-1,4-beta-mannosidase protein 2 mRNA, complete cds	157313309:3760:Prunus persica var. densa Makino	E	0.932792	25	517.033	412.353	302.189	112.422	127.359	30.465	86.838	16.542	8.774	26.831	8.68313	130.953	414.394	544.552	367.374	316.734	258.075	187.361
	TRINITY_DN34526_c0_g1_i1	TATGTCAAGAATCTGGATTCTTCGGTCAGCAGTTCTCAGTTGGAGGAATTGTTTGGGAAATATGGGACAATCCTTTCATGTAAAGTTGCTGAGAAATATGGGAAGAGCAAAGGGTTCGGATTCGTTCAGTTCGAATCTGAGGATTCAGCCAAGGCTGCTGTCAGTGTTCTGAATGGTATCATGCTTGAAGGGAAGAAACTATATGTGGGCAAATTTCTGAAGAAAAGTGAGAGAAATAAAACTTCCTTAGAATCATTCACCAATTTGTATGTGAATAATCTGGACAAGGATATTTCAGAGGGCATTCTTAAGGAGAAGTTCTCTGTGTATGGGAGAGTCTCCAATGTGGTGATTATAAAGGACGGTGAAGGAATTTCAAGGGGCTTTGGATTTGTTAAG…	sp|Q9LU14|APG2_ARATH_GDSL_esterase/lipase_APG_OS=Arabidopsis_thaliana_GN=APG_PE=1_SV=1	73.19	317	85	0	3056	2106	27	343	2e-164	496	GO:0000038,GO:0000271,GO:0005576,GO:0005576,GO:0006629,GO:0006629,GO:0007389,GO:0008361,GO:0009664,GO:0009825,GO:0009832,GO:0009926,GO:0009932,GO:0010015,GO:0010817,GO:0016042,GO:0016787,GO:0016787,GO:0016788,GO:0040007,GO:0042335,GO:0043481,GO:0048046,GO:0048767,GO:0071555	very long-chain fatty acid metabolic process,polysaccharide biosynthetic process,extracellular region,extracellular region,lipid metabolic process,lipid metabolic process,pattern specification process,regulation of cell size,plant-type cell wall organization,multidimensional cell growth,plant-type cell wall biogenesis,auxin polar transport,cell tip growth,root morphogenesis,regulation of hormone …															0.930633	28	375.48	343.156	214.168	158.997	122.585	14.133	39.995	39.198	27.696	12.69	9.0821	237.917	824.595	976.066	812.899	1098.93	1209.1	329.681
	TRINITY_DN14242_c0_g1_i1	GCCCGAACCAAAACAAACATTTTTCCCGATACAACTCAAAACACAATTCTTGATCAAAACCCACCTCCAAAATCATATTTTGATTAATGGGTTCATTTCCAATTCTACCCTTTCTCATCATTTTACTATCATCATGCTTAATAAGCCAAAGTTTAGCATGGGATAGTGCACATGCAACATTCTATGGAGGTGGTGATGCATCAGGCACAATGGGTGGTGCTTGTGGCTATGGAAACTTATATAGTACAGGCTATGGTACAAACACTGCAGCACTAAGTACAAGTCTGTTTAACAATGGATTAAGCTGTGGTGCTTGCTATGCAATCAAGTGTAGTAGTTCAAATGGTGACCCTAAATGGTGTTTAGGAGGGATGATTACTGTTACTGCCACTAATTTCT…	sp|O22874|EXPA8_ARATH_Expansin-A8_OS=Arabidopsis_thaliana_GN=EXPA8_PE=2_SV=1	82.89	152	23	1	159	614	30	178	2e-80	246	GO:0005576,GO:0005576,GO:0005618,GO:0005618,GO:0006949,GO:0009664,GO:0016020,GO:0016020,GO:0071555	extracellular region,extracellular region,cell wall,cell wall,syncytium formation,plant-type cell wall organization,membrane,membrane,cell wall organization	gi|13094195|dbj|AB049406.1|	83.79	438	54	14	171	601	4	431	9e-108	399	Eustoma grandiflorum mRNA for expansin, partial cds	13094195:52518:Eustoma exaltatum subsp. russellianum (Hook.) Kartesz	E	0.923636	35	488.959	695.36	254.008	86.812	163.825	34.209	175.265	38.822	30.372	10.572	5.83932	20.371	339.685	551.324	505.934	286.825	319.019	499.949
	TRINITY_DN6769_c0_g1_i1	TTCCTGCCCCTCCTTATGCACATCTTGCCCTACGATTCAACTCAACCCCCCATTTCTTTCTCCAACCCCCAACACCTTCTCTGAAATACAGGAAGCTGAAACCCACAGAGAAGTGTTAATGTAGAACCACCGCCTCTAATTTCTCTCCTTTATTTTCTCTCACTTAAAAGAGTCAGAAAAAGTTCAGAACTTGTTAAAAGTTTCTTAGATTTTCTTTAATCAGTGCCCATTTCATTTCTTTCCTCTCATTCTTCATTTCTTTTCTTTTTTTTGTTTTTTGTTTTGGAACTAAAAAACCCATTTAATTTTCGTAAAGTTTCTCTTTTGAGAGTTTCTAATTCTATTTTTCCACCCCTTTTGTATGCACACTCTCTTTTGATTGATTCAGATTTGAATTTA…														gi|255552224|ref|XM_002517111.1|	80.07	291	50	8	472	758	378	664	3e-50	209	Ricinus communis chloroplast-targeted copper chaperone, putative, mRNA	255552224:3988:Ricinus sanguineus hort. ex Groenl.	E	0.922771	37	507.255	329.765	231.853	148.751	207.024	47.788	79.214	32.455	33.616	41.029	6.08559	208.604	353.419	507.848	571.818	222.511	285.019	180.896
	TRINITY_DN39724_c0_g1_i1	CATTTATATATGATTATAATCATATAGGGCTGGACCGATTTGATTTGAGTTCTCGATATAATTCGGTCTGACGGATAATATTATTTAATTTATTATAGCTACTGAATATGGGTTCATTGTCCCCGGGAAGACCTTTGTTCTCCCCTCACTTTGACCCCAAAAATCTCCACACCTCACACTCTGTCTCTCTCACTCTCTCTCCCACAACATGCAGCTTACACCACCACCGCCCTTCATTTTCCTCCTCCTCCTCCTCTTTTCCACCACCGTCACTGCCCACAACATTACCCGCATCTTAGCCAAACACCCTGAATTCTCCACCTTCAACCACTACCTCACCACCACCCACTTAGCCGAAGAAATCAACCGTCGCGACACCATCACTGTCTGCGCCGTCGA…	sp|Q9SU13|FLA2_ARATH_Fasciclin-like_arabinogalactan_protein_2_OS=Arabidopsis_thaliana_GN=FLA2_PE=1_SV=1	58.38	358	143	3	275	1330	26	383	4e-130	392	GO:0005774,GO:0005886,GO:0005886,GO:0005886,GO:0005886,GO:0005886,GO:0005886,GO:0006084,GO:0006816,GO:0007030,GO:0009651,GO:0016020,GO:0016020,GO:0016126,GO:0016132,GO:0031225,GO:0031225,GO:0031225,GO:0046658,GO:0048767	vacuolar membrane,plasma membrane,plasma membrane,plasma membrane,plasma membrane,plasma membrane,plasma membrane,acetyl-CoA metabolic process,calcium ion transport,Golgi organization,response to salt stress,membrane,membrane,sterol biosynthetic process,brassinosteroid biosynthetic process,anchored component of membrane,anchored component of membrane,anchored component of membrane,anchored compon…	gi|225319625|dbj|AK324186.1|	72.02	972	190	71	261	1188	137	1070	3e-51	213	Solanum lycopersicum cDNA, clone: LEFL1073BD04, HTC in leaf	225319625:4081:Lycopersicon esculentum var. esculentum	E	0.918108	39	255.32	131.203	88.57	77.343	205.362	34.625	9.83	12.003	16.584	13.291	8.77762	267.843	452.91	391.115	220.161	317.271	359.603	415.599
	TRINITY_DN43721_c0_g1_i1	TAGAGTAATTCAATTCAGTAAGTATGTTCAAGTACAACAGTGATATATATATACAAATATGGAAGCCTAGACATCTAGTTAATCAACTAACTTCTTCAACAACTTCACAACCGTCTCATAACCGCTTTAACTGATTTCTGGTACACTGTGTTCGACAATGTTGACTTCACACTTGCACCTTGGATCCATATTATATCTGTAATACGTAGCATGATTTAAGTTTGTTTGTAGCGCTTAGTTTGTATATAAGCTCTTGTTTTGTTTAGATACAAGTGAGGTTTTTTCATTAAGGACTCTTTGTAGGCAAAAAATTCCTCGGGTTACTTGGCATAATTTTACAGATTTGAGTGTTGATTTGTAGCACTTTGGTGCTTGTGTAAGTTACTGTGTTGTTCCATA…	sp|Q42059|GUN6_ARATH_Endoglucanase_6_OS=Arabidopsis_thaliana_GN=At1g64390_PE=2_SV=2	71.2	441	122	3	2221	908	181	619	0	630	GO:0000272,GO:0003824,GO:0004553,GO:0005576,GO:0005576,GO:0005975,GO:0005975,GO:0008152,GO:0008810,GO:0016787,GO:0016798,GO:0030245,GO:0030246,GO:0071555	polysaccharide catabolic process,catalytic activity,hydrolase activity, hydrolyzing O-glycosyl compounds,extracellular region,extracellular region,carbohydrate metabolic process,carbohydrate metabolic process,metabolic process,cellulase activity,hydrolase activity,hydrolase activity, acting on glycosyl bonds,cellulose catabolic process,carbohydrate binding,cell wall organization	gi|225311728|dbj|AK326663.1|	78.6	958	153	48	1290	2221	1682	751	2e-163	586	Solanum lycopersicum cDNA, clone: LEFL2011G12, HTC in fruit	225311728:4081:Lycopersicon esculentum var. esculentum	E	0.911779	44	353.164	83.305	49.52	28.376	0	0	31.855	0	0	1.212	15.5552	279.715	1254.35	1391.78	472.119	0	2.709	0
	TRINITY_DN24139_c0_g1_i1	AGTAGGTGGTTGATAGTTAATGCAGAGGTGATGTTGTTCCAAAGGATGTGAATGCAGCTGTTGCAACCATTAAGACCAAGAGGACAATTCAGTTTGTTGATTGGTGCCCAACTGGTTTCAAGTGTGGCATTAACTATCAACCACCTACTGTTGTTCCTGGTGGAGATCTGGCTAAGGTTCAGAGGGCTGTTTGCATGATTTCAAACTCCACCAGTGTTGCTGAGGTGTTCTCAAGGATCGATCACAAGTTTGATTTGATGTATGCGAAGCGGGCTTTCGTGCATTGGTATGTTGGTGAAGGCATGGAGGAAGGCGAGTTTTCTGAGGCTAGGGAGGATCTGGCTGCACTTGAGAAGGATTATGAGGAGGTTGGAGCTGAGTCTGCTGAAGGTGAAGAGG…	sp|P33629|TBA_PRUDU_Tubulin_alpha_chain_OS=Prunus_dulcis_GN=TUBA_PE=2_SV=1	100	112	0	0	24	359	320	431	2e-72	233	GO:0000166,GO:0003924,GO:0005200,GO:0005525,GO:0005525,GO:0005737,GO:0005856,GO:0005856,GO:0005874,GO:0005874,GO:0006184,GO:0007017,GO:0043234,GO:0051258	nucleotide binding,GTPase activity,structural constituent of cytoskeleton,GTP binding,GTP binding,cytoplasm,cytoskeleton,cytoskeleton,microtubule,microtubule,GTP catabolic process,microtubule-based process,protein complex,protein polymerization	gi|157422233|gb|EF584829.2|	88.74	382	39	4	24	403	958	1337	3e-127	464	Populus tremuloides alpha-tubulin 7 mRNA, complete cds	157422233:3693:Populus tremuloides Michx.	E	0.910809	45	515.753	433.802	255.915	545.645	561.148	74.39	157.147	102.971	148.679	76.266	4.13308	800.175	567.085	680.392	580.367	756.415	652.381	389.39
	TRINITY_DN18950_c0_g1_i1	TGGAAAACCAGGAATCCCTGCAAACCGGAACCTATCGCCAACTTTTCCATCCTGAGCAGCTCATTAGTGGCAAAGAAGATGCTGCTAATAACTTTGCTCGTGGCCATTACACAATTGGAAAGGAAATTGTGGATTTGTGCCTGGATAGGATAAGGAAGCTTGCCGACAACTGTACCGGCTTGCAGGGATTCCTGGTTTTCCACGCTGTTGGTGGTGGAACTGGATCTGGTTTGGGATCGCTTTTGCTCGAAAGGCTCTCTGTTGATTATGGAAAGAAGTCAAAGCTTGGATTCACCATCTATCCTTCCCCTCAGGTCTCAACTGCTGTGGTTGAACCTTACAACTCTGTCCTGTCTACCCACTCTCTTTTGGAGCACACTGATGTTGCTGTTCTTCTGG…	sp|Q9ZRR5|TBA3_HORVU_Tubulin_alpha-3_chain_OS=Hordeum_vulgare_GN=TUBA3_PE=2_SV=1	95.29	297	14	0	12	902	76	372	0	545	GO:0000166,GO:0003924,GO:0005200,GO:0005525,GO:0005525,GO:0005737,GO:0005856,GO:0005856,GO:0005874,GO:0005874,GO:0006184,GO:0007017,GO:0043234,GO:0051258	nucleotide binding,GTPase activity,structural constituent of cytoskeleton,GTP binding,GTP binding,cytoplasm,cytoskeleton,cytoskeleton,microtubule,microtubule,GTP catabolic process,microtubule-based process,protein complex,protein polymerization	gi|119117022|gb|DQ925047.1|	80.49	897	131	43	27	901	179	1053	0	647	Uncultured Saccinobaculus sp. clone 70 alpha-tubulin (Atub) mRNA, partial cds	119117022:413587:Saccinobaculus environmental sample	E	0.910274	47	517.699	378.966	301.698	551.668	538.707	97.854	138.173	95	150.818	72.878	4.12591	1279.68	1037.82	1256.69	1145.4	1102.91	1020.79	570.748
	TRINITY_DN35961_c0_g1_i1	TTGCTAGAGGTCACTGGTTCAAATCCTGGTTCGACCCTAGCCGTGGCAACCCATGATTCTAAGCTATTGAGGGATCCTGATTAACATCTCCACACATCCTGAAGGACCGGGGGTGTGGGGACCCTCGAGATTCAATCATTGTGGTCAAATTTCTCTTATAAAAACTCACATTTCTCCAATCTCAAAACCCTATACTTTTCCAAAACTTCCACACACACAAACTGAAAACCAAAACCAAAAACATGATGATGAAGCACACACTCATAATTTTCTTCATCATTTCCACATCCTCTCTCCTCAATGCAACCACAAATATCCCTATTTCATACACAAACTTCATAAAAATGAATTGCAGAAACACAACCTACCCACCCCTATGCTTATCCACCCTCACCCCAT…	sp|P17407|21KD_DAUCA_21_kDa_protein_OS=Daucus_carota_PE=2_SV=1	38.99	159	95	1	336	806	28	186	4e-29	117	GO:0004857,GO:0008152,GO:0030599,GO:0043086	enzyme inhibitor activity,metabolic process,pectinesterase activity,negative regulation of catalytic activity	gi|218478033|dbj|AB459663.1|	94.44	126	7	0	1	126	125	250	1e-45	195	Gentiana triflora 5AT gene, promoter region	218478033:55190:Gentiana triflora Pall.	E	0.908608	51	220.346	38.86	17.165	21.083	25.706	0.386	0.417	2.163	0.766	1.231	65.1138	40.752	85.136	140.661	27.621	36.84	46.441	101.42
	TRINITY_DN5093_c0_g1_i1	AGCGACAAATTGTACTCTATCTACCTCATTTTTAAATAATAATAAGGAATTCATGAAAGTGATGTTCTCTACTATATAACAACACACTTTGCCAAGAGCAAAAAACACACACTCATCCCCTTACCTCTAAGTTATGGCATTCACAAATCTAAAGACCATTTTACTACTACTATTACTACTATCATCAATTCTCTTCTCAACAACTCTTTCTCTTTCTTCTTCTTCTTCTTCACTTCAAGATTCAACTCTCTCCTTCATAAACCTTCAATGCAAATCCACACCTTACCCTGAAACATGTATAAGTTCATCAAAACTATCCATCTCCATTAATTTAAATCCAAACATTTTATCTTTTCTTCTTCATATTCTACAAACAGCGATATCCGAATCGGATAAACT…	sp|O48711|PME12_ARATH_Probable_pectinesterase/pectinesterase_inhibitor_12_OS=Arabidopsis_thaliana_GN=PME12_PE=2_SV=1	59.25	508	192	6	269	1750	41	547	0	577	GO:0004857,GO:0005576,GO:0005618,GO:0005618,GO:0005618,GO:0009617,GO:0016787,GO:0030599,GO:0030599,GO:0042545,GO:0043086,GO:0045330,GO:0045490,GO:0071555	enzyme inhibitor activity,extracellular region,cell wall,cell wall,cell wall,response to bacterium,hydrolase activity,pectinesterase activity,pectinesterase activity,cell wall modification,negative regulation of catalytic activity,aspartyl esterase activity,pectin catabolic process,cell wall organization															0.906245	53	197.94	184.313	216.422	215.573	211.452	30.931	43.464	73.431	38.6	28.949	4.76239	140.998	163.793	260.94	58.268	232.568	188.264	141.553
	TRINITY_DN18821_c0_g1_i1	AGTTATAACATGTTTCGTTTCTGGAAAAAAAAAATTAGTAATATGCTTTTCCCTAAGATGGCATGGCCTAGTATAACTCTTAACATTCATAATATTGATCACTCGTTTCAGTGATCACTTTCTTCCATTTTCTTTGATATAGAAGTGATCACAGTTCATATTACAACTATTTACATAGATACACATCCTTAAAATCAATAAAGAAACTAAAGGGGGGAAAAAACAAAAGGGGTAAATTAATCACTCTTTAGGACAACAAAAGGGTATACTTCCAAACATCATTCCTTATCCAATTCTTCATAGACCAAGTTGTTTCTGCTATTCCATTTGGCGCCTAAATCACTGAAGCATACTCCATTATCTGCTTTCTGGCATGCCTCATCCTCAGTAGTGGCAGAA…	sp|Q56XQ6|PTR15_ARATH_Probable_peptide/nitrate_transporter_At1g33440_OS=Arabidopsis_thaliana_GN=At1g33440_PE=2_SV=1	41.89	561	305	8	2111	468	23	575	4e-129	406	GO:0005215,GO:0005886,GO:0006810,GO:0006810,GO:0009624,GO:0010089,GO:0016020,GO:0016020,GO:0016020,GO:0016021,GO:0044036	transporter activity,plasma membrane,transport,transport,response to nematode,xylem development,membrane,membrane,membrane,integral component of membrane,cell wall macromolecule metabolic process	gi|356564690|ref|XR_137446.1|	78.75	160	24	10	664	818	2492	2338	1e-16	99	PREDICTED: Glycine max uncharacterized LOC100779849 (LOC100779849), miscRNA	356564690:3847:Glycine max (L.) Merr.	E	0.906167	54	212.623	239.038	194.161	194.618	181.241	43.687	48.075	45.84	54.686	21.946	4.769	15.359	61.515	90.704	165.518	45.472	36.41	123.997
	TRINITY_DN9944_c0_g1_i1	TGCTATACACCTTCATTGCACATAATAAGAACCCTCCTTTTGTTTTCTCACATACTACTCAAGTCAAATACCTCTCTATTCTTCAACCAAACCGTCTCTTTCATTTCATTATAATCCCTTTTGTTTCATGTTCATTTTGATAATGAAATAGTTGCAGAAGAAAAAAACCCATTTTGTAAACTGTGGTTTCCATGTTCAAGAATCGTTTTTTATCGTCTCACTTTCCTTACCATGTTTATAGCATGTTTTCTTTTGTATTGCAGGAAGAGATATAGTACGAGATATTGGTGCGGTTCAATGAAAAGGTAGGCATTCAATATATTTGGACCCTACTTTTCTATTGAGCCGTGCCAATATCACGAGCCTTACGGCCCCTGTTCGGTTATACGAAACGCAGAA…	sp|A8MRC7|B3GT2_ARATH_Probable_beta-1,3-galactosyltransferase_2_OS=Arabidopsis_thaliana_GN=B3GALT2_PE=2_SV=1	75	412	96	3	2006	777	1	407	0	624	GO:0000139,GO:0005794,GO:0005794,GO:0006486,GO:0006486,GO:0008378,GO:0016020,GO:0016020,GO:0016021,GO:0016740,GO:0016757	Golgi membrane,Golgi apparatus,Golgi apparatus,protein glycosylation,protein glycosylation,galactosyltransferase activity,membrane,membrane,integral component of membrane,transferase activity,transferase activity, transferring glycosyl groups	gi|225312890|dbj|AK320232.1|	78.64	955	167	31	773	1713	1372	441	3e-167	599	Solanum lycopersicum cDNA, clone: LEFL1006CF02, HTC in leaf	225312890:4081:Lycopersicon esculentum var. esculentum	E	0.904072	61	442.698	214.478	164.532	210.563	383.019	71.191	70.13	80.417	63.71	61.887	4.07471	35.202	366.367	582.7	434.042	131.897	142.838	295.878
	TRINITY_DN27200_c0_g1_i2	ATAAACACTCTTTATTAGTTAGCAAAACTTGCTTGAGACCACCACAACAATCCATGGAGGCCTTGGCGGCGGTGGTGGGGGAGACTTGTGGTAGTAGGGAGGAGGCGGTGAAGACAAAGGTGGGGGAGGGGACTTGTAGTAGTATGGAGGAGGGGGCGATGGCGACGGCGGTGGGGGTGACTTGTAGTAGTATGGAGATTTTATCGGTGGCGGTGGTGACTTGTAAAGATATGCTGGCGGCGGTGGTGATTTATACACATAACTCGGTGGTGGAGGAGGAGGAGATTTGTAATAGTACGGCATAGGCGTCGGTTTGTAACATTCCTCATATGGAGTTGTTGGTGCAAAAGCAAATGGTTTAGCTTGTAGCACAATTTCATATTCACTCTTGGACTTCAA…														gi|1015936|emb|X91836.1|	82.31	130	17	6	71	197	2732	2606	1e-19	108	V.unguiculata Ext26G gene	1015936:3917:Phaseolus unguiculatus (L.) Piper	E	0.893052	75	80.411	142.685	88.705	162.413	240.261	19.135	80.417	12.399	23.816	18.778	4.62309	1.555	10.298	14.089	72.079	3.894	6.099	31.648
	TRINITY_DN9905_c0_g1_i1	GTAAACCAGGGTCCCTCACCCCATGTTTTAGACTCTCTATCCTTACGGTCACGGGAGATTTGGTATGGTATATCCGTTTGTATGCTGTTTTGCAATAACTTTGAAGCACACACCTCCCAATAAATGGTCCCACAACCTCAAAAAAAGGACCCACCACTTGTCATTGCATGCATCAATAAATTCACTTCTGCGGTTCATATTTTCACCATCTGGTCGCTTACCAATTTTCCTTTAGTAACGCCTTTCAAAATCCCAATTGCCAAAGGATATTTGTGACTCACTCAACAAAAATGGCTGTTAATCTCCATTCTCTTCACTTAATGATCCTTGCCCTCCTTTTAGCCGCTTTCTACCTGGATCTCTCCGCCGCCGTGTTTGGTGGCTCGAGAGTAGGCGGTT…	sp|Q6TPK4|CYT1_ACTDE_Cysteine_proteinase_inhibitor_1_OS=Actinidia_deliciosa_PE=1_SV=1	56.82	88	37	1	687	950	30	116	3e-27	108	GO:0004869,GO:0004869,GO:0004869,GO:0005576,GO:0005576,GO:0006952,GO:0010466,GO:0010951,GO:0010951,GO:0010951,GO:0030414	cysteine-type endopeptidase inhibitor activity,cysteine-type endopeptidase inhibitor activity,cysteine-type endopeptidase inhibitor activity,extracellular region,extracellular region,defense response,negative regulation of peptidase activity,negative regulation of endopeptidase activity,negative regulation of endopeptidase activity,negative regulation of endopeptidase activity,peptidase inhibitor…															0.888572	87	141.464	16.895	290.775	406.067	212.077	22.275	52.19	35.573	106.557	83.88	3.55197	162.575	70.863	103.339	130.73	17.23	20.511	13.02
	TRINITY_DN4921_c0_g2_i1	AATTTTATAACGCAAACGTTGTAAAATGATCCTTAAACTCTCCACACAAAATGGTTTAAGCAAATTTTATAACGCAAACGTTGTATATGTCAATCTTATTATAGCTTACACAATATAAGTCTCTACGGAGAAAAAAAATACAAATAAAAAAATACGATAAAATGACATTGATACACGTAAAATCTACCGATTAATTAATCTTTCTCTTTCACCTTGTCGTCTTTATTGCCGCCGCCGCCGCCGCCCCGCCAGAGGTCGGAAAAAGTAGGGAGCTTGATCTCGCCTTTACTAGAAAGAGGGATGGTGAAATTACCAATAACAGGGAGATCAACAATGAAGCCCAAATTCAATTCATAATCAATGTCCCAATCTGCTGCTATGTCTCTAGCCAAGCTTACC…	sp|P46519|LEA14_SOYBN_Desiccation_protectant_protein_Lea14_homolog_OS=Glycine_max_PE=2_SV=1	70.95	148	43	0	692	249	4	151	2e-71	223	GO:0009269	response to desiccation															0.886027	91	160.822	88.394	38.356	126.537	75.476	32.664	0	1.219	22.732	23.434	6.11607	19.363	63.233	148.025	100.017	0	0	0
	TRINITY_DN38810_c0_g1_i1	CAAAATCATGTGAAGCTTGCGGCAATGGACATGACGGAACGTGTACCAAATTCCACTATTTTTTGAACGGTGTAAAATGTTATTACCCATTTTGCCCTTTGTGCTCACCGGCTTACCCTATTTCCCGGGGCTAATATAAAGTCACACCCCAAGTTTACAATCTCACCGTTATATTTTCCCTTCAGATCTAAAATCATTTCTGTTCTTCATTGATCCTTAGACGTCTTCGTATACGTCTGTGGTGATATCTTCTTTTTCGTTTTTCTAACCTTCGATTCGCTCCAATCAGCAAAAATGAGAGAGTGCATTTCGATCCACATCGGACAAGCCGGTATTCAAGTCGGAAATGCTTGTTGGGAACTCTACTGCCTTGAACATGGCATTCAGCCTGATGGCCAA…	sp|P33629|TBA_PRUDU_Tubulin_alpha_chain_OS=Prunus_dulcis_GN=TUBA_PE=2_SV=1	97.92	432	9	0	295	1590	1	432	0	829	GO:0000166,GO:0003924,GO:0005200,GO:0005525,GO:0005525,GO:0005737,GO:0005856,GO:0005856,GO:0005874,GO:0005874,GO:0006184,GO:0007017,GO:0043234,GO:0051258	nucleotide binding,GTPase activity,structural constituent of cytoskeleton,GTP binding,GTP binding,cytoplasm,cytoskeleton,cytoskeleton,microtubule,microtubule,GTP catabolic process,microtubule-based process,protein complex,protein polymerization	gi|224103788|ref|XM_002313158.1|	83.08	1377	201	30	284	1644	98	1458	0	1223	Populus trichocarpa tubulin alpha-5 chain (TUA5), mRNA	224103788:3694:Populus balsamifera subsp. trichocarpa (Torr. & A.Gray) Brayshaw	E	0.884916	93	787.294	694.997	690.194	687.408	822.129	328.948	350.66	181.084	233.927	151.272	2.95533	534.735	998.202	1199.34	1451.01	842.609	814.739	888.831
	TRINITY_DN50231_c0_g1_i1	GTTTTGACTCAAGATTCAAAGATCCATCACCATGGTCCATTATTATACTACTATTACTACTAATAAATATTCACACGTACTTCTGCTCCCTGAGTCCATGTGCCTACATTATACTACTTGTTTATTACTTACTATACAGATCTCCAAGAAACAAGAACATGTTGTTTTGTCTTTTTAAAATCTCAGGTTCACCATTCCCTTATTTAAGTATGCTGTCCCTACTCCCAAATATGCTGTAGGAAGCTCAATGCTTATGTGAGGAAGGCAGCATTATTAGTGGGGGAAAAAAAAACCATTTTTTGTGGGGGAAAAAAAAAGATATGGAGTGAAAAAGGGATATCTTTATGATGGAGGGTAGTAGGTCTTTGGAAGAGACTCCTACATGGTCTGTTGCTTCAG…	sp|O23693|MLO4_ARATH_MLO-like_protein_4_OS=Arabidopsis_thaliana_GN=MLO4_PE=2_SV=2	65.55	537	163	11	345	1940	4	523	0	639	GO:0005516,GO:0006952,GO:0006952,GO:0009607,GO:0016020,GO:0016020,GO:0016021,GO:0016021	calmodulin binding,defense response,defense response,response to biotic stimulus,membrane,membrane,integral component of membrane,integral component of membrane															0.883608	98	146.07	61.633	43.327	18.199	78.252	6.913	10.396	3.361	0.716	2.786	14.3754	36.974	108.885	162.357	189.335	81.303	89.065	172.806
	TRINITY_DN24389_c0_g1_i2	CAACCCCCACCCGATAACTTACACAAGCGGCTAATCACAGTTGTATTTATGATTCACAACTATCCTCCATTAATGGCTTCAACCAACCGTTTGCCGCTATAAATTCATCACTATCTCCAACACACCATTTCCACACTTCAAAAAACAACATTCAGATTTACTATTATATTTAATCTTCTTCTTCTTCTTGTACTCTCACACAGAAAAATGGCAGGCGAAATTGCAGAACAGCAAGCTGGAGGAAAGGTGAAGATCATCAGCAAAACAAACGTGAAGTCGAAGAAGGCAATCGGAAGAAGAGAATGTCAATTGGTGACCTTCGATTTACCGTATTTAGCGTTTTATTACAATCAGAAGCTTTTGATTTACAAAGGCGGTGTGTTCGAGGATGAGATCGAG…	sp|Q9FF86|DCR_ARATH_BAHD_acyltransferase_DCR_OS=Arabidopsis_thaliana_GN=DCR_PE=2_SV=1	64.06	448	141	7	244	1527	2	449	0	551	GO:0005737,GO:0005737,GO:0005829,GO:0010090,GO:0010143,GO:0016740,GO:0016746,GO:0016747,GO:0048730,GO:0051179	cytoplasm,cytoplasm,cytosol,trichome morphogenesis,cutin biosynthetic process,transferase activity,transferase activity, transferring acyl groups,transferase activity, transferring acyl groups other than amino-acyl groups,epidermis morphogenesis,localization															0.88045	109	243.556	225.091	86.153	36.979	113.767	32.397	66.701	31.714	29.955	22.585	3.84804	682.46	1023.17	747.984	640.178	0	0	0
	TRINITY_DN27592_c0_g1_i1	TAACTAAAAGGCTAGTAGCCTACCAACTTTTTTGTCCATAAACCCCGACATCACTCCCTCCCCATGCTTTCAATCAATATTTTTTCACGCCTTCTTTCTCGCTTTATTCTCCATCTTCTTCTTCCACCACCTTAAATACCACACCACTACACATTCCTCTTCATCTATACCTCCTCCTCCACCTCCGTTCATGGCTTCTGTAATCTGGGCTTGTGTCATTTCCTTCCTCTTTCAATCATGGCTTCTATTAGCTAAAAAAACCTACATTGTCCACACTAAACACAGCCTTAAGCCTTCGTCTTTCGCCACTCTTCACGATTGGTACTCCTCCACTCTCCAATCGTCTGATTCCTTGATTTATTCCTATAAAAATGCTTATCATGGCTTCGCTGCTTCACT…	sp|O65351|SUBL_ARATH_Subtilisin-like_protease_OS=Arabidopsis_thaliana_GN=ARA12_PE=1_SV=1	56.49	740	298	14	260	2446	31	757	0	771	GO:0004252,GO:0004252,GO:0005576,GO:0005576,GO:0005618,GO:0005618,GO:0005618,GO:0006508,GO:0006508,GO:0008233,GO:0008236,GO:0009505,GO:0010214,GO:0016787,GO:0048046,GO:0048359,GO:0080001	serine-type endopeptidase activity,serine-type endopeptidase activity,extracellular region,extracellular region,cell wall,cell wall,cell wall,proteolysis,proteolysis,peptidase activity,serine-type peptidase activity,plant-type cell wall,seed coat development,hydrolase activity,apoplast,mucilage metabolic process involved in seed coat development,mucilage extrusion from seed coat															0.877426	114	272.077	257.63	159.706	184.096	228.474	50.729	143.759	62.626	52.309	41.258	3.14241	74.946	186.436	265.405	242.418	183.927	200.866	174.465
	TRINITY_DN34912_c1_g1_i1	GTGTTGTTTAGATGGAAAATATAAAACTCTTAAATATAAAACAGAAGATAATATGCTAAGGAACAAATGCAAGAAAAGTGTTATCATAGAAGATAGAAAGTGAAAAAACTAAGATAAAGTATTCCCAGAAGATAGAAAGTAACCAATCTGTTGTAATTTGGCCAACAGCATTAACCAGTAGTAGTAGTAGTAGTTTACAAAAGGAAAATCAGACCAAAGGATATAGTGCTAGTAGTAAGACTGGTCTAATCTGATCTAAATATTGAACCAACTAGATAGATAGATAGATGAGTCAATAAACAACAAAAAGACATTCAGACCCACCAAATCAAAAAGCAACCAACCACCATATCTTTATACCTTAGACCCTCAATTTAAACAAAAAAAGCCAAAAGCACA…	sp|Q05466|HAT4_ARATH_Homeobox-leucine_zipper_protein_HAT4_OS=Arabidopsis_thaliana_GN=HAT4_PE=1_SV=1	62.98	262	71	6	1444	671	1	240	1e-96	302	GO:0003677,GO:0003677,GO:0003677,GO:0003700,GO:0003700,GO:0005634,GO:0005634,GO:0005634,GO:0005634,GO:0006351,GO:0006355,GO:0006355,GO:0007275,GO:0008283,GO:0009585,GO:0009641,GO:0009733,GO:0009735,GO:0009826,GO:0010016,GO:0010017,GO:0010017,GO:0010218,GO:0042803,GO:0043565,GO:0043565,GO:0045892,GO:0048364	DNA binding,DNA binding,DNA binding,sequence-specific DNA binding transcription factor activity,sequence-specific DNA binding transcription factor activity,nucleus,nucleus,nucleus,nucleus,transcription, DNA-templated,regulation of transcription, DNA-templated,regulation of transcription, DNA-templated,multicellular organismal development,cell proliferation,red, far-red light phototransduction,sha…	gi|349726553|emb|FQ382763.1|	78	509	83	24	672	1172	868	381	4e-75	292	Vitis vinifera clone SS0ABG44YP10	349726553:29760:Vitis vinifera subsp. vinifera	E	0.875724	116	122.9	71.045	43.153	72.983	74.861	11.093	12.464	11.018	6.188	10.782	7.46808	9.498	59.514	98.864	44.346	30.49	29.631	55.703
	TRINITY_DN51136_c2_g1_i1	GCATCAATATCTGATTTTTTTCCCTCTTTCAGCTACATCTTCACCTTCATTGTTACAAAGCGACAGAGGTCCTATATGCCATGCTCTTCTTCCCAAAACATTTTTGCAGTAATCAACATAATCAGGCTCCAGCTCGTAAAAACTGTTAACAATAACTCCGTAGCAATCATTTTCGGATTCTGAAATGTTTTTCCACATCTCTGTAATATGTGTATTGTTCTCCTCTGTTTCATCCGGGGTAGGCACTTGTGATTTAGTCAATATGATTTTATCAGGAATATCAGGCACCACAAAAGGGTCAGAATCAGAGGAAAGATTCTTGTATGGTTTATTGCGCCTAACACTCTCTGCAGCAATCATTGCAAAAGAACTTGACCCATGAAATAGCAATCTTGGGAT…	sp|Q8H0F2|ANGT_GENTR_Anthocyanin_3'-O-beta-glucosyltransferase_OS=Gentiana_triflora_PE=1_SV=1	100	261	0	0	798	16	1	261	1e-172	506	GO:0008152,GO:0016740,GO:0016757,GO:0016758,GO:0033837	metabolic process,transferase activity,transferase activity, transferring glycosyl groups,transferase activity, transferring hexosyl groups,anthocyanin 3'-O-beta-glucosyltransferase activity	gi|27530874|dbj|AB076697.1|	99.64	827	2	1	1	827	826	1	0	1509	Gentiana triflora 3'GT mRNA for anthocyanin 3'-glucosyltransferase, complete cds	27530874:55190:Gentiana triflora Pall.	E	0.870302	126	753.78	814.031	618.634	716.03	641.628	275.277	417.669	293.794	153.126	195.497	2.65404	1.856	348.384	735.809	572.659	164.163	200.37	715.72
	TRINITY_DN44342_c3_g3_i5	TTTTTAAGCAAAGCATTAGTCCATCTCTTGCTTGCTAAAGCAGTATAAAAGGAAAAAAAAAACCATCTCAACATTCTATACCACCAATCCATGGCAACCGGAGCTACGAGCACGACAAGATGGTCTCTCGGGGGAATGACAGCGCTTGTCACCGGTGGCACGAAAGGGATTGGCCGAGCCATCGTGGAGGAATTCGCTCAACTTGGAGCTATAGTCTACACTTGTTCAAGAAACGAAGTAGAGCTCAATTCCAGCTTACAAGATTGGAATGATTCCAAAGGATACAAAATCACCGGTTCGATGTGTGATGTATCTTCAAGAGACGAAAGAATCAAACTCATGCAAAATGTTTCCGCTTTCTTTAACGGAAGCCTTAACATCCTTGTCAACAATGCCGGA…	sp|Q9ASX2|TRNH1_ARATH_Tropinone_reductase_homolog_At1g07440_OS=Arabidopsis_thaliana_GN=At1g07440_PE=1_SV=1	61.39	259	99	1	100	876	3	260	3e-106	319	GO:0000023,GO:0005575,GO:0006098,GO:0008152,GO:0016491,GO:0016491,GO:0019252,GO:0043085,GO:0046686,GO:0055114,GO:0080167	maltose metabolic process,cellular_component,pentose-phosphate shunt,metabolic process,oxidoreductase activity,oxidoreductase activity,starch biosynthetic process,positive regulation of catalytic activity,response to cadmium ion,oxidation-reduction process,response to karrikin															0.867989	131	59.524	1.485	56.311	152.393	109.328	12.44	0	0	17.758	29.684	6.3298	17.432	43.897	44.536	26.443	7.82	2.825	12.513
	TRINITY_DN34426_c0_g1_i1	GAGTTTAATATATTATGGTCTGGTTCCTTATAAATACAAGCTACATGTGACTTGGTCTAGTACCTCTTCACTCCAATATCATTTCTTCTTCCTCCTCCTCCTCTCTCTTTGTATTTCTCTTAACTATGGAAGTAAGCACAAACTCCATAGCTATTTTGGGCTTTGCCACTCTTGCCCTTTTCTGGGCATACAGAATACTCAATTTCATTTGGTTTAAGCCCAAAAAGCTTGAGAAAATAATGAGAGATCAAGGTCTTAAGGGAAACCCTTACAGTATTTTCAAAGGTGACCAGAAAGAATCGGAAAACATGTACAAAGAAGCCATGTCCAAACCCATTAGCCTTGATGACGATTACAGAAAACGCACTGTTCCTCACATCCTTAAATGTTTCGAAAAGC…	sp|Q05047|C72A1_CATRO_Secologanin_synthase_OS=Catharanthus_roseus_GN=CYP72A1_PE=2_SV=1	50	522	257	3	120	1679	3	522	0	541	GO:0004497,GO:0005506,GO:0005773,GO:0005774,GO:0009820,GO:0016020,GO:0016021,GO:0016491,GO:0016705,GO:0020037,GO:0046872,GO:0050616,GO:0055114,GO:0055114	monooxygenase activity,iron ion binding,vacuole,vacuolar membrane,alkaloid metabolic process,membrane,integral component of membrane,oxidoreductase activity,oxidoreductase activity, acting on paired donors, with incorporation or reduction of molecular oxygen,heme binding,metal ion binding,secologanin synthase activity,oxidation-reduction process,oxidation-reduction process															0.866195	137	736.764	751.005	1296.93	1029.68	835.165	293.967	488.316	286.827	418.221	325.969	2.56414	599.721	749.126	612.05	510.681	369.017	329.903	460.211
	TRINITY_DN5541_c0_g1_i1	AGAAGATCCAATGATCATCCCATTGGATTCGCAGTTTTCTTGGTTCACTTGGCCACCATCCCCATTACTGGAACTGGTATCAACCCAGCTAGGAGCCTTGGCGCTGCTATTATTTTCAACAAGGACATTGGATGGGATGATCATTGGATCTTCTGGGTTGGACCCTTCATTGGAGCTGCTCTGGCTGCGGCCTACCATGTGCTTGTGATCAGAGCCATTCCTTTCAAGAACAGGGGTTGAAATTAAGAAAAAGAAGGCTTTGTTTTCAGCTGTTGTTCCAAGTCTTGAGCTTTTTCTGTTTTTTCTTTCTTATTGTTGTGTTTGTACCTCCTGTTATGCAATACTTTCCCCTCTGTTTAAAAGTATGGAATGTATTTGCGGCTCGTCACCATCTCTCAA…	sp|Q06611|PIP12_ARATH_Aquaporin_PIP1-2_OS=Arabidopsis_thaliana_GN=PIP1-2_PE=1_SV=1	91.67	72	6	0	19	234	214	285	8e-39	142	GO:0005215,GO:0005886,GO:0005886,GO:0006810,GO:0006810,GO:0016020,GO:0016020,GO:0016021	transporter activity,plasma membrane,plasma membrane,transport,transport,membrane,membrane,integral component of membrane	gi|349725593|emb|FQ388631.1|	85.33	225	27	6	19	240	710	931	6e-56	228	Vitis vinifera clone SS0AEB22YH10	349725593:29760:Vitis vinifera subsp. vinifera	E	0.863601	144	0	64.45	148.166	185.897	69.837	0	67.943	0	0	42.088	4.25653	228.843	209.18	227.726	180.094	0	0	0
	TRINITY_DN42374_c0_g1_i2	ATAATAATAATAATAATAATAATAATAATAATAATTAAACAATAAAAACATTAAATTAAACATAACATTCCTATGGTCTGCCCAGATTTTTACACATACATGGCTGACATCTAGCTAGCTATGACTATGAAGAAACATATCAACCTATCTGCATATATAATAGGCAATAATACATCCACAACATAAATCCACAATGTTTTACAACTGCTGATGTGGCATAAGCCAATTACGATTATTATAGACTTACGTTATAAACGTATCATTTTTCCTCAAATAAAACCTTTTTTTTTCTTCTTTTCTAAACGACATAAACCATACCGACTTCAAGAAGTGAAGCCGGAGGCACTTTAAGTGCCACATCGGGACCTCTACAGTTCCTCCTAAGAAAATTATACCCAA…	sp|O22881|POT2_ARATH_Potassium_transporter_2_OS=Arabidopsis_thaliana_GN=POT2_PE=1_SV=2	79.39	786	136	6	2623	314	15	790	0	1190	GO:0000394,GO:0005886,GO:0005886,GO:0005886,GO:0005886,GO:0006810,GO:0006811,GO:0006813,GO:0009086,GO:0010075,GO:0015079,GO:0016020,GO:0016020,GO:0016021,GO:0071805	RNA splicing, via endonucleolytic cleavage and ligation,plasma membrane,plasma membrane,plasma membrane,plasma membrane,transport,ion transport,potassium ion transport,methionine biosynthetic process,regulation of meristem growth,potassium ion transmembrane transporter activity,membrane,membrane,integral component of membrane,potassium ion transmembrane transport	gi|225448648|ref|XM_002279537.1|	78.83	1871	330	66	788	2625	1872	35	0	1201	PREDICTED: Vitis vinifera KUP2 (LOC100232992), mRNA	225448648:29760:Vitis vinifera subsp. vinifera	E	0.863242	145	110.838	62.067	36.131	33.918	31.287	0	7.126	3.077	1.612	4.007	17.3329	74.079	116.935	136.281	76.237	98.072	92.351	63.646
	TRINITY_DN44342_c3_g3_i1	GGGGAGTACATCCATAATTAATTGAGCAATGATACGGGCACAACAGTTGTGCCCGTATCATTGCTCTTAATTAATTTCATCTATTTTTAGTTGTAATGATGATAATTTTTTTCATTACGTTGTAATTTAATTTAATTACGTTAATCAATTAGAGTCATACACAAATAGTGGAATTACAGTTATACACAAATAGTATAAGGGTTATTATTTACACCCGGCCGATTATCTGGTGCACCACACTAAAACATAAAATCAACCTTCAAAAAGTCAATGTGATGTATCGATGGAATCACGGTGCATTTCAATAATGCAATCCAAACGAACCATGAAAATGTGTGAACATGAAATTAAATAATGGAAAGTGACATGACAATAATTATTGGTTTAAAAAAAACAAAG…	sp|Q9ASX2|TRNH1_ARATH_Tropinone_reductase_homolog_At1g07440_OS=Arabidopsis_thaliana_GN=At1g07440_PE=1_SV=1	61.24	258	99	1	558	1331	4	260	5e-102	319	GO:0000023,GO:0005575,GO:0006098,GO:0008152,GO:0016491,GO:0016491,GO:0019252,GO:0043085,GO:0046686,GO:0055114,GO:0080167	maltose metabolic process,cellular_component,pentose-phosphate shunt,metabolic process,oxidoreductase activity,oxidoreductase activity,starch biosynthetic process,positive regulation of catalytic activity,response to cadmium ion,oxidation-reduction process,response to karrikin															0.857855	152	76.718	37.739	87.048	104.568	128.867	25.424	12.414	10.033	20.155	35.495	4.20147	9.347	36.971	53.766	78.078	5.232	5.027	7.853
	TRINITY_DN23897_c0_g1_i1	GGAATAGGGGGAAATGGCGGAGACAAAAGCCTCAAGCCTAGTCATACGGCAACGCCAGAAGCAATGGAAAACTTCCAACCCCACGCCCACCACCTTACACACGCCGGGCTCCACCCCCTCCTCCACCTCGATGAGGGTGACGACGACGGCATCGCCGGAGCCGACGATGGCGCTGGAGGAGACGAAGACTCTGCAGACAACAATCCCCAACACGCTCCTCACTCTCACTCTCAGATCCCGTACGACAACAATCCTCTTCACTCTCACCACCTCCACAATGGCCTTACCACCTCCTCCTCCACCCCTGCCCCCACCCCTATGGAGACCGCTGAGATGAACGGCATCGAGGTTGTGGGTCAGCAACCTCCTTTCTATGCCCACAGCTCTGATATCGTACCT…	sp|Q8GXL7|GAT24_ARATH_GATA_transcription_factor_24_OS=Arabidopsis_thaliana_GN=GATA24_PE=2_SV=2	61.46	205	66	2	409	984	73	277	2e-60	206	GO:0003677,GO:0003700,GO:0005634,GO:0005634,GO:0006351,GO:0006355,GO:0006355,GO:0008270,GO:0043565,GO:0046872	DNA binding,sequence-specific DNA binding transcription factor activity,nucleus,nucleus,transcription, DNA-templated,regulation of transcription, DNA-templated,regulation of transcription, DNA-templated,zinc ion binding,sequence-specific DNA binding,metal ion binding															0.856146	158	74.772	85.425	39.936	104.804	55.668	0	0	0	39.734	26.564	5.43915	55.913	45.423	55.257	43.692	0	0	0
	TRINITY_DN19860_c0_g1_i1	CACTAGCGAATACTAATAATATCAAGGTAAAAAAATTAGATTGTCCTTATAACCGAATAAGTTTTTTGAGTGTCCTAAATAATCATTAAGTCTCTAGCGACTGCCTTATAACTAATATCCACTTTTTTTTAAACACTTTTTTCACGACAATTATTTTTTAGAATTCCGCCCCCCCTAAACCACCTGACTCCACCCCTGAGGGTAATCTACATTTCATATACACACTATAACCTCGATAAATGAATAAGCTCGTCAAATAAATAATTTTCTTTGGTCCTGACTTGGGTAAAGAGGCTTAAAATAATATTCGATAAATGTATAACTTCGCTAAACAAATATTAGTTTTATCGAGGTTATACTGTAATTACTCATACAAAAATACATTTAAACTTCTAAATA…	sp|Q5GLZ8|HERC4_HUMAN_Probable_E3_ubiquitin-protein_ligase_HERC4_OS=Homo_sapiens_GN=HERC4_PE=1_SV=1	37.82	312	188	5	2105	1179	34	342	1e-56	214	GO:0004842,GO:0004842,GO:0005634,GO:0005737,GO:0005737,GO:0005829,GO:0007283,GO:0007283,GO:0007283,GO:0016567,GO:0016874,GO:0030154,GO:0042787	ubiquitin-protein transferase activity,ubiquitin-protein transferase activity,nucleus,cytoplasm,cytoplasm,cytosol,spermatogenesis,spermatogenesis,spermatogenesis,protein ubiquitination,ligase activity,cell differentiation,protein ubiquitination involved in ubiquitin-dependent protein catabolic process	gi|225317274|dbj|AK322830.1|	79.16	1238	206	49	899	2108	1337	124	0	809	Solanum lycopersicum cDNA, clone: LEFL1043DG02, HTC in leaf	225317274:4081:Lycopersicon esculentum var. esculentum	E	0.851308	169	191.458	2.888	122.091	101.261	148.435	0	52.965	43.067	45.892	35.886	3.18392	61.538	80.43	103.629	91.523	0	0	0
	TRINITY_DN20346_c0_g1_i1	TCGTATGGTCGGTAAATATTATCTCAATAGTTCTTTTTGTTTTTTTCTTATTTCTTTTCTTTTAGAAGGAAAAATGCACCTTTTTAATGCTATAAAAGGGCCCCCCCAACTCCTCATCTCCACCACTCGCTCCTTCTCTAAGCAACAGTGTTCATAAAAAAACAAGGGAAAAAAAGAACCCAGAAACTTTCATTGAAGCTATTCAACAATGGCGGAAGGAAAAGAAGAAGATGTTAACCTCGGAGCAAACAAGTACGACGAAAGACAACCTTTAGGAACATCAGCACAAACAGACGACAAAGACTACAAAGAACCACCAGCAGCACCATTGTTTGAGCCAGGGGAATTATCTTCATGGTCTTTTTACAGAGCTGGAATTGCTGAATTTGTCGCCACCCT…	sp|Q39196|PIP14_ARATH_Probable_aquaporin_PIP1-4_OS=Arabidopsis_thaliana_GN=PIP1.4_PE=1_SV=1	87.02	285	37	0	215	1069	2	286	6e-178	508	GO:0005215,GO:0005773,GO:0005886,GO:0005886,GO:0005886,GO:0005886,GO:0005887,GO:0006810,GO:0006810,GO:0006826,GO:0006833,GO:0006833,GO:0009414,GO:0009506,GO:0009992,GO:0010106,GO:0015250,GO:0015250,GO:0015254,GO:0015793,GO:0016020,GO:0016020,GO:0016020,GO:0016021,GO:0034220	transporter activity,vacuole,plasma membrane,plasma membrane,plasma membrane,plasma membrane,integral component of plasma membrane,transport,transport,iron ion transport,water transport,water transport,response to water deprivation,plasmodesma,cellular water homeostasis,cellular response to iron ion starvation,water channel activity,water channel activity,glycerol channel activity,glycerol transp…	gi|17017254|gb|AF440271.1|	82.43	871	125	26	208	1064	69	925	0	736	Nicotiana tabacum aquaporin (NtPIP1;1) mRNA, complete cds	17017254:4097:Nicotiana tabacum var. Samsun	E	0.850963	172	669.983	1178.77	446.946	671.03	591.667	235.017	454.881	231.828	468.948	108.85	2.37302	556.067	384.496	536.354	821.748	488.081	611.902	639.618
	TRINITY_DN19700_c0_g1_i1	AAGCAGATAACAGTTCAAAGTAAAACAATGAAATAAATGTAACACGTGTACATGTTTTTTTGTTTGTTTGTTTCCTGTAATAAATCTTACATCATTGTTCTAACAAAAAACTGACAATAACATTACAACAAGGCTTACAAATCAGCTCTTATGTTTCGTATCGTATAACAAATCCGATAATAACAACACTTACAACAAGATTACAACTTAAAGGGCGTATACGGAGAAGAAGGCGTATCAGCACGCACTTTAATAACCACATTTTTTGAAGGCATACATATCTTGGCTTGAATAAATACTCCAGCAAGAAATGTGGGGAGAAAAGTTATACAAAACACGAGTAATGTTACTGTTACAACCATTCCGACACAACAAACGCCACGTCATGATATGATGACA…	sp|Q94KT8|COBRA_ARATH_Protein_COBRA_OS=Arabidopsis_thaliana_GN=COB_PE=2_SV=1	76.04	455	99	4	1861	518	1	452	0	714	GO:0000271,GO:0000272,GO:0005886,GO:0005886,GO:0005982,GO:0006096,GO:0006816,GO:0006833,GO:0006972,GO:0007030,GO:0007389,GO:0008361,GO:0009266,GO:0009505,GO:0009651,GO:0009651,GO:0009664,GO:0009750,GO:0009825,GO:0009825,GO:0009832,GO:0009897,GO:0009926,GO:0009930,GO:0009932,GO:0010015,GO:0010215,GO:0010215,GO:0010817,GO:0016020,GO:0016049,GO:0016049,GO:0016328,GO:0030243,GO:0031225,GO:0031225,GO:…	polysaccharide biosynthetic process,polysaccharide catabolic process,plasma membrane,plasma membrane,starch metabolic process,glycolytic process,calcium ion transport,water transport,hyperosmotic response,Golgi organization,pattern specification process,regulation of cell size,response to temperature stimulus,plant-type cell wall,response to salt stress,response to salt stress,plant-type cell wal…	gi|255580343|ref|XM_002530954.1|	77.68	1232	223	50	612	1821	1253	52	0	704	Ricinus communis Protein COBRA precursor, putative, mRNA	255580343:3988:Ricinus sanguineus hort. ex Groenl.	E	0.848179	178	398.273	238.917	459.487	263.91	406.747	103.182	265.303	95.69	98.479	172.378	2.40443	173.326	411.288	391.922	330.325	255.074	297.54	356.455
	TRINITY_DN20828_c0_g1_i2	GCTAATGTAATCTTTTTCTTTTCGTTATAATTAGCCTTCGGTCACAGTTATTAATCAACAGAAACTAGAAGTTAAAAGACAAAAGAAAAGAAAAGAAAAAGATTACATTAGCAGACTAGTGCATGATAATTAGTAGTAGTAAAGAAGGAGACGAAAGCAGTTGGTGGGTGAGAACGAGAAGAGAAGAGAAAAGAAGATGCTAGATATTTAATAAGAAGATGCAGAAAACAGGATTAGATGTTTAAATAATTGTAGATTAATTATTTGACTCTATCCTTAATGATGTCAAACCCCATTTCAGTTGGATCAGTGGCTTGTACTTCATAGCTGATCCCATCCAATGCTCTTCTCAATCCATCTTTTGAAGTTGCGTATAACATCTTTGCTCTAATCCTTGAC…	sp|Q9ZNT3|ADF5_ARATH_Actin-depolymerizing_factor_5_OS=Arabidopsis_thaliana_GN=ADF5_PE=1_SV=1	82.52	143	25	0	692	264	1	143	1e-79	244	GO:0003779,GO:0003779,GO:0005622,GO:0008150,GO:0015629,GO:0030042	actin binding,actin binding,intracellular,biological_process,actin cytoskeleton,actin filament depolymerization	gi|199579907|gb|AC189222.2|	74.8	250	49	14	417	659	96527	96769	1e-17	100	Brassica rapa subsp. pekinensis clone KBrB010M19, complete sequence	199579907:51351:Brassica rapa subsp. pekinensis (Lour.) Hanelt ex Mansf.	E	0.847799	180	68.111	57.098	30.766	80.759	55.716	0	0	0	18.991	20.6	7.38678	47.131	42.362	52.696	38.964	0	0	0
	TRINITY_DN42229_c2_g1_i1	CCACACCCTGCATGTTACTGGCTTTACCTTAATTATCTCTTCCATTATATATAGTGCTTACCATGTTCCTCTCCATCTCTCAAATCGGTCCTTTTCTTTCGTCTTCTTATTCATAGTTCATTTTTCCTTGTAGAAAAATTCAGCATTTTGAGCTCCTTGAATTTTCGAAATATTTGCGAAAGAAAAAAGAAAGTAAGTAAAATGTGTTCCTCAAAGGTCAAACTTCAAAGCAATAATAGTAGTACAGAAATGGTGGTTGTATCCCAAATCAATGGGAGGCCAGTCCTTCAGCCATACTGCAACAGCACAACACCAATTTTGGAAAGGCGAAATTCTTTGAAAAAAGCCTCCACCACCACCGCCGCCACAACCACCACAAATCTTCCGCCAGCTGCTGCC…	sp|P05100|3MG1_ECOLI_DNA-3-methyladenine_glycosylase_1_OS=Escherichia_coli_(strain_K12)_GN=tag_PE=1_SV=1	42.78	180	99	2	808	1341	2	179	2e-45	163	GO:0003824,GO:0006281,GO:0006281,GO:0006284,GO:0006307,GO:0006974,GO:0008725,GO:0008725,GO:0008725,GO:0016787,GO:0046872	catalytic activity,DNA repair,DNA repair,base-excision repair,DNA dealkylation involved in DNA repair,cellular response to DNA damage stimulus,DNA-3-methyladenine glycosylase activity,DNA-3-methyladenine glycosylase activity,DNA-3-methyladenine glycosylase activity,hydrolase activity,metal ion binding	gi|224101294|ref|XM_002312184.1|	76.4	572	101	33	800	1354	737	1291	1e-70	278	Populus trichocarpa predicted protein, mRNA	224101294:3694:Populus balsamifera subsp. trichocarpa (Torr. & A.Gray) Brayshaw	E	0.846146	184	407.406	396.538	330.152	337.621	433.452	164.39	217.119	198.926	111.73	107.715	2.38182	50.881	183.777	260.481	356.17	62.406	53.312	212.691
	TRINITY_DN50327_c1_g4_i1	ACCAACCGATACTGTGTGAATCACTGTTATTTGTATATGATTGATGTTTACAAAATAAAACAAATAGTACTCACATCTGATTATACAACACCTGATCCGAATAACATACATAATTAAACAATGCAGTACACATATTGTAATGTTAGAAGGCAATGCATATTTATATGCCTCATAGTTCCCAAAGTCTAGAAATTATATGAAAGATTTGTTACGATCCCGATCCATTTACATTTGTACAAATGAGGATAGAGGACACACAAAACCCTAGGCTTATAAATCACTCGATCCAGCTACAATACCCGTCGAATATATTCATAGGTCTTTATGAAGATTCAAAAACGCCATGAACCAGAATTCAAAATCGTCGTTAGTAACTATCTTTATGTACTTTTGTGACCA…	sp|Q9FMW6|GEML6_ARATH_GEM-like_protein_6_OS=Arabidopsis_thaliana_GN=At5g23350_PE=2_SV=2	53.7	54	25	0	483	322	151	204	2e-16	65.1																	0.844831	189	99.481	35.891	139.854	263.3	11.278	67.101	28.446	35.837	47.971	0	3.06545	0	16.274	16.284	9.204	1.514	3.078	8.304
	TRINITY_DN44391_c3_g1_i1	CGAGAGAAAATCTGATACGAGCTTGTATTTGATTTTTCTAATGAAGCGGGTTGATGCACGTGACCATTGTTGAAGAGAACCCATGACACCTCCATTGAATCGGAAAAACTTTCGTCGTTAACAAGGACCGATTACTTTACAGAGTGTATCAGTAGAATCGTTGTAATTGCAAATAATAAGGACCACATTTTCAACATGTTAGCATACATAAACATCTCATGTTATTCAATTTCAAACTCAAAAACCCTAACCACTTATTGAGCCTTTATTATATTATTATATAAAATAAAATAAAAAACCCTTCATCTGAACTGAAATCAGCAAAAACCAAGAACAAACACTAACAAGGGTAAAAAAAAGGCTTGAGTTTCATGTACTATAACAACAACACTTTCCAAT…														gi|356521946|ref|XM_003529563.1|	83.66	257	30	12	1759	2009	524	274	1e-56	231	PREDICTED: Glycine max uncharacterized protein LOC100804757 (LOC100804757), mRNA	356521946:3847:Glycine max (L.) Merr.	E	0.844198	190	87.589	44.505	48.191	44.941	41.326	3.199	14.62	2.001	5.521	5.649	8.60123	114.087	96.43	81.821	74.592	77.574	80.522	52.939
	TRINITY_DN28289_c0_g1_i3	GCTCTCCAAGACATGAAGATGCCTCCGTTAAAAGCTCTCCAAGACATGAAGATGCCTCCGTTAAAAGCTCTCCAAGACATGAAGATGCCACCGCCCTTGAATGCGAAAGATCAGAACCCGAAATCGGTGAAGTTTAATCTGCCTGAGGATGATGAGTTAACTGATGATGATGAGTATGATGAGGAGTATGATGAAGACGACGAGGATGACTTTGATGATGACGATTTGGATGATGGGATGGATGATTTGCCTCCTAATAAGATAAAACCACCACCCATGGGAAATGCTCAAGGGATGCCTAATATGATGATGATGATGAATGGACAGCACCCTCAACTGATGGGAGCAGCTCCTCCTAATAATGGTGGAGTAAATGCTAAAAAAGGTGGGCCTGGAGGT…	sp|Q766C3|NEP1_NEPGR_Aspartic_proteinase_nepenthesin-1_OS=Nepenthes_gracilis_GN=nep1_PE=1_SV=1	30.16	368	220	13	1930	848	97	434	7e-37	148	GO:0004190,GO:0004190,GO:0005576,GO:0005576,GO:0006508,GO:0006508,GO:0008233,GO:0016787	aspartic-type endopeptidase activity,aspartic-type endopeptidase activity,extracellular region,extracellular region,proteolysis,proteolysis,peptidase activity,hydrolase activity															0.842574	197	74.137	65.157	56.013	37.235	52.661	9.31	13.676	7.23	5.442	7.252	6.64654	55.828	83.985	94.09	78.591	71.377	65.084	52.171
	TRINITY_DN1044_c0_g1_i1	ACTCTTGTTTAATTTTTACAAACAAAGTCCCCGGCCAAAGAGCAAAAAAATTCCAAAATCATTGATCAACTAATTTACTTGAACAAGAATTTATAAAAAATTAAAACTGAAACTCGGAAATATAGTACGATTGCATTGAAAATAACATCATGATCATGATCATCATAATCGTCTTGCACAATAAAAAAAAAAAAGGATATCATATCACGAGATATGTACGTTACATAATTAAAAATATGGAATATTCATGATCTGATCAATTATAATGTTGCTGCTCCATCCAAGGCCAAAACCCAGAAGAATTAGCTTGATGATCTTGCTGATCGAACCCGAACAAATTGCATAAACTCTCTTCTTTAACAGCAACATTAACATTATCCATATGCATCTTCTGCTGGT…	sp|Q8LC03|ATB13_ARATH_Homeobox-leucine_zipper_protein_ATHB-13_OS=Arabidopsis_thaliana_GN=ATHB-13_PE=2_SV=2	51.66	331	110	13	1231	260	7	294	4e-83	264	GO:0003677,GO:0003677,GO:0003677,GO:0003700,GO:0003700,GO:0003700,GO:0005634,GO:0005634,GO:0005634,GO:0006351,GO:0006355,GO:0006355,GO:0009744,GO:0009965,GO:0043565,GO:0043565,GO:0048826	DNA binding,DNA binding,DNA binding,sequence-specific DNA binding transcription factor activity,sequence-specific DNA binding transcription factor activity,sequence-specific DNA binding transcription factor activity,nucleus,nucleus,nucleus,transcription, DNA-templated,regulation of transcription, DNA-templated,regulation of transcription, DNA-templated,response to sucrose,leaf morphogenesis,seque…	gi|119331579|gb|EF025305.1|	83.04	401	41	23	651	1042	476	94	4e-89	339	Catharanthus roseus clone 2D21 DNA-binding protein mRNA, partial cds	119331579:4058:Catharanthus roseus (L.) G.Don	E	0.842391	200	94.121	111.531	81.616	165.356	91.893	54.107	35.86	34.842	38.102	18.024	3.00946	17.102	25.147	57.433	65.398	31.916	16.718	22.092
	TRINITY_DN34274_c0_g1_i1	TGGCTTTCCCTTTCCACTCCAATGCAACAAACTCACCGGACCCGGATGCAAATCTCTGCATAGTCCCCTGTAATTATCTCCACCTAAACCATGTTGATTCCATCTATGATCCACCGGAGCAATCTTTCCGGCGAACACCAACAGAAACGGCGGCAATGAACCTAACTCGTATATTCTCATCCTCTTCTGCAACTCCATCCATTCAACAATCTTCCTCGTGTAATCCCCTTCCCTCCATCTCTGCAAATCGATTACCATAACTCCGGTATTGAAATAACAGGCCCTCCGGTTTGCAAACGTTAATGCAATAGACGGATTCGACCAAAACGTCGGTGTGAAATACGAAGTGAAATTCGCGTTGCAGTATTCCGGCGCAGCTAAAACAGATTCTTCACCCAA…	sp|Q9LN68|GATL1_ARATH_Probable_galacturonosyltransferase-like_1_OS=Arabidopsis_thaliana_GN=GATL1_PE=2_SV=1	70.51	295	81	2	870	1	28	321	4e-139	407	GO:0005783,GO:0005783,GO:0005789,GO:0006569,GO:0006612,GO:0009684,GO:0009863,GO:0009867,GO:0010051,GO:0010363,GO:0010417,GO:0016020,GO:0016021,GO:0016740,GO:0016757,GO:0016757,GO:0019344,GO:0032504,GO:0045489,GO:0047262,GO:0048366,GO:0052386,GO:0071555	endoplasmic reticulum,endoplasmic reticulum,endoplasmic reticulum membrane,tryptophan catabolic process,protein targeting to membrane,indoleacetic acid biosynthetic process,salicylic acid mediated signaling pathway,jasmonic acid mediated signaling pathway,xylem and phloem pattern formation,regulation of plant-type hypersensitive response,glucuronoxylan biosynthetic process,membrane,integral compo…	gi|356562320|ref|XM_003549372.1|	78.95	399	60	21	1	384	966	577	2e-62	250	PREDICTED: Glycine max probable galacturonosyltransferase-like 1-like (LOC100806754), mRNA	356562320:3847:Glycine max (L.) Merr.	E	0.842307	201	91.986	20.662	80.229	41.014	75.524	6.448	11.748	7.017	23.627	8.063	5.43759	36.474	147.336	146.665	118.163	32.256	22.286	47.85
	TRINITY_DN36253_c0_g1_i1	TACTCCCAATGGCAATGCGTGGAAATCATGTCCAAGTCCTTGTTTTGAGCTAAAAGAATAGTGTATTCCCAGAACTACCCCTTGTCCTTATATATTTGTGTCTATCTTCGGCCTTAATTGAGTTAATTCTACCTGCTTCACTCCCCGACTCCACTCAGATTTACAACCCCATTTTGGCAATGTCTGATCTGGAGGCCCCCCTACGACCTAAGAGGAAGAAGATTTGGGTGGACTACTTTGTCCAATTCCGATGGATTTTGGTCATCTTCGTTGTTTTGCCTATCTCAGCCTTATTGTACTTCCAGACATATCTTGGAGATGTGAGATCTAACTGGAAATCTTACAAGCAGCGCCAAAAAGAGCATGATGAAAACGTTAAAAAAGTAGTCAAGCGGCTCA…	sp|P93472|DIM_PEA_Delta(24)-sterol_reductase_OS=Pisum_sativum_GN=DIM_PE=1_SV=1	86.95	567	74	0	180	1880	1	567	0	973	GO:0003824,GO:0005516,GO:0008762,GO:0016020,GO:0016020,GO:0016021,GO:0016491,GO:0016491,GO:0016614,GO:0050614,GO:0050660,GO:0055114,GO:0055114	catalytic activity,calmodulin binding,UDP-N-acetylmuramate dehydrogenase activity,membrane,membrane,integral component of membrane,oxidoreductase activity,oxidoreductase activity,oxidoreductase activity, acting on CH-OH group of donors,delta24-sterol reductase activity,flavin adenine dinucleotide binding,oxidation-reduction process,oxidation-reduction process	gi|350537456|ref|NM_001247621.1|	79.93	1674	269	66	196	1836	70	1709	0	1168	Solanum lycopersicum DWARF1/DIMINUTO (DWF1), mRNA	350537456:4081:Lycopersicon esculentum var. esculentum	E	0.841308	203	134.912	64.582	69.122	60.601	98.819	25.771	29.519	25.255	20.673	20.629	3.5129	209.151	243.035	194.84	120.91	231.197	250.027	139.274
	TRINITY_DN16878_c0_g1_i1	GATTTTATGTGTTGAAACATAAAAAAATAAACATGAATAATCATAATGCATGTATAAACTTTAGTTAATATAAACTTATCATTATTACTAATATGAAAAGTATTTTATGATTATTTATCGTTAACATTTCTCATAAAAATAATATCCCAGATGGATTAAATTAAATTAAATAGATAAAGAGGCGACTACTTTTTTGATCTCATTGGTGTAAGACTGATTAGTCAAACTATAGCCACCGTCAACGACCAGATTCAATCCGCTCACAAACTTAGCACCGTCGCTGCATAAATACAAAGCCGCCTCCGCCACATCCTCCGACGTCGGCGCCGCTCCTTTTAAATTCGCCGACGCGCAAATAATCCCTTCTACAATACTCTTGTCCAGCCCCATCGCATTGCT…	sp|Q7FAE1|MOMAS_ORYSJ_Momilactone_A_synthase_OS=Oryza_sativa_subsp._japonica_GN=Os04g0179200_PE=2_SV=1	53.03	264	114	2	996	208	15	269	1e-86	271	GO:0008152,GO:0016491,GO:0016491,GO:0055114	metabolic process,oxidoreductase activity,oxidoreductase activity,oxidation-reduction process															0.839163	208	63.505	93.838	17.541	11.998	41.72	3.041	4.433	3.788	2.029	1.632	15.3188	2.629	25.467	36.375	76.966	41.074	49.173	40.257
	TRINITY_DN33272_c0_g1_i1	GGGAAGAGAAGTATATGTAAACTTTTCTTGCTTATTTTACCTTGGTATACATCTATATATCTTAAAACGGGTCAATCAAGTGATAAAGTGTACATATTTTTCCTTGCTAGCTAGGTAAACTAAAAGTCCCTAGTTAAAAATTGCGTCTTTTTCTCAGAAAATAGAAAATATAAACTCTATGTTTAATTCTTCTACACCATAATCATATCACTCGACCCGTATAAACGGGATGCTTCCGGTCAGTGGCGAATTCAGAAATTTGTTCCAGTAAAGACAGACATCGGATAGCAAATTAAATTTGAAAGTCCACCGGAAGTGTTTGTACATTTTTAAAAATACAAAAAAGAAAATCTGGGTCGTACTTGCCCTCCGTAGATCCGCCCCTACTTCCATTTATTC…	sp|Q9C8K2|AB12G_ARATH_ABC_transporter_G_family_member_12_OS=Arabidopsis_thaliana_GN=ABCG12_PE=1_SV=1	63.64	649	231	3	2390	453	41	687	0	806	GO:0000166,GO:0005524,GO:0005524,GO:0005886,GO:0005886,GO:0006200,GO:0006810,GO:0006869,GO:0009651,GO:0009737,GO:0010025,GO:0016020,GO:0016020,GO:0016021,GO:0016887	nucleotide binding,ATP binding,ATP binding,plasma membrane,plasma membrane,ATP catabolic process,transport,lipid transport,response to salt stress,response to abscisic acid,wax biosynthetic process,membrane,membrane,integral component of membrane,ATPase activity	gi|224054951|ref|XM_002298356.1|	72.4	837	139	86	635	1425	1804	1014	1e-41	182	Populus trichocarpa white-brown-complex ABC transporter family, mRNA	224054951:3694:Populus balsamifera subsp. trichocarpa (Torr. & A.Gray) Brayshaw	E	0.838284	210	117.222	63.299	34.6	19.341	30.298	10.36	14.412	2.904	2.199	5.61	7.46118	13.879	53.072	143.794	109.791	34.329	34.461	123.963
	TRINITY_DN45711_c1_g1_i1	TAGTGTTTTGGTGATCAAGACTATAATCGGATTCGAACTTATCGACATTGTTTCTGCTCGAGTTGGTTACGATGACTGGCTGGCAGCCCGCAGAAAAGAGAATTCTCCAGAGGTTCGCTTAGAGATCAGCAAAAGTTGTGAATCTACAATAGCTCACTTGGAGAAGATGGACAGGGAGATGGAAGCAATCAGAAGTAAGCATAAGGAATCAAAATGAAGCTGTTTCCATTCCCAGTCTGATGCAGCGGCCAAGATGAAAGAAGCAAACAATAATTTGTTATGAAGGTCGAATTTAAAAATTAAAAAAAAACAAAAAAAACAAAACTGCATCTAATCTTCAATACATAAGATAAATGCTCCCAAATCATACATAGAACTTAGTTTCGTTCTTTATTCAAA…	sp|Q23892|GLUA_DICDI_Lysosomal_beta_glucosidase_OS=Dictyostelium_discoideum_GN=gluA_PE=1_SV=2	30.33	633	375	19	2544	799	80	697	3e-70	254	GO:0004553,GO:0005615,GO:0005764,GO:0005764,GO:0005975,GO:0008152,GO:0008422,GO:0016787,GO:0016798,GO:0044351	hydrolase activity, hydrolyzing O-glycosyl compounds,extracellular space,lysosome,lysosome,carbohydrate metabolic process,metabolic process,beta-glucosidase activity,hydrolase activity,hydrolase activity, acting on glycosyl bonds,macropinocytosis	gi|225434673|ref|XM_002279721.1|	75.9	1340	229	82	1301	2590	1631	336	4e-167	599	PREDICTED: Vitis vinifera hypothetical protein LOC100255282 (LOC100255282), mRNA	225434673:29760:Vitis vinifera subsp. vinifera	E	0.835387	219	399.107	329.916	336.269	278.772	347.188	181.851	140.389	122.926	161.393	135.633	2.27873	409.642	525.006	602.867	430.062	467.802	485.539	704.945
	TRINITY_DN38305_c1_g1_i3	AACCTATTCAACCTTTCTTATTGGCCTTCTCACTCACACACACAAACAAAAAGGAAAGTGTTTATGGTTGGCTCCGTTCCTTCAATCTCTCCACCAAAACAAAAGACAAAAAAGGAAAAATCATTAAAATAACTCCCATAGTGGAATGAAAGAGAAACAATATATATAGATTAAAAGAAATTAGACAAAGGCCTGCTTCTTTTGGACTTTAGAGAAAGCAAAGCCACACCACATCCCCATTTGCTTACACCCATGGAGAGAACATTTTCAAGACCAAGTAAAACACACCACAGACTTGTGCCAACCACTACTACTAACCACTAACTACCTCAAACTCAACAAATTTTTTTTTTGTTACAATACAGTAAAAGAGGGGGAGGGGGTAGACAGGCAAACGAA…														gi|225435771|ref|XM_002285693.1|	80.41	1210	191	45	431	1619	1481	297	0	880	PREDICTED: Vitis vinifera hypothetical protein LOC100267227, transcript variant 1 (LOC100267227), mRNA	225435771::		0.833685	224	79.875	0	44.579	38.957	55.361	0	5.745	3.889	0	3.588	16.5461	98.333	84.688	75.105	67.379	0	0	0
	TRINITY_DN45580_c0_g2_i1	AACCGATACCCTCTTCGAAGGATGGTAGCCCTTTGAGAGTAAATGATTAATCGAAACATAAATGAACACCCCACAAGCTAACCCCATGGATATTGCATATATCCAATCAGCAACAACACCTTGTGTAGTGGCATCTATTATGATACCAATGGCTACACCAACAGGGCTTGAAATAGCAAATGCAAAAGCATAGGTAGCACAAGATAAAAGGGGACGGTTTGGAATCATTCTGAGAAGAGCTATTCCCATTGCAATTGCAGCAAAGATCTTGTGTAGACAGACTGTCCATAGGGCTTTCCAAGCATTAGATTCTGTCTCCGAGACTCCGATGGCGATGCCCTCAAAGACCGAGTGGAAACACAATGCAACAATCAATAAGATGCTATCTCCTAAAGAGGT…	sp|Q852F6|ZIP2_ORYSJ_Zinc_transporter_2_OS=Oryza_sativa_subsp._japonica_GN=ZIP2_PE=2_SV=1	63.64	286	98	4	846	4	48	332	7e-121	363	GO:0005886,GO:0005886,GO:0005886,GO:0006810,GO:0006810,GO:0006811,GO:0006811,GO:0006829,GO:0006829,GO:0016020,GO:0016020,GO:0016020,GO:0016021,GO:0016021,GO:0030001,GO:0030001,GO:0046873,GO:0046873,GO:0055085,GO:0055085	plasma membrane,plasma membrane,plasma membrane,transport,transport,ion transport,ion transport,zinc ion transport,zinc ion transport,membrane,membrane,membrane,integral component of membrane,integral component of membrane,metal ion transport,metal ion transport,metal ion transmembrane transporter activity,metal ion transmembrane transporter activity,transmembrane transport,transmembrane transport	gi|255563529|ref|XM_002522721.1|	79.31	377	68	10	26	397	950	579	5e-64	255	Ricinus communis zinc transporter, putative, mRNA	255563529:3988:Ricinus sanguineus hort. ex Groenl.	E	0.83275	225	61.986	54.17	53.017	34.528	65.226	10.409	10.426	7.301	9.958	5.095	6.22675	0	21.803	97.364	145.344	30.545	24.961	56.188
	TRINITY_DN22028_c0_g1_i2	ACTACTAATAATAAAAAATCATCGTTGCAACTCGGTTTAATGTTTGTCTAAAATAATGATTGTAAGATGATGGGGATAAAATTAATAATTGTTAGTAATGAGCTATGCATAAAATCTAGGGAGTGTTTTACCATTTGGAGGTTTGTCGGTCGCGATCATGAGCCTCTAAACGTGTAAAACAGATGTCTAAGGATGTCATCATTTCTCATGGTGATTCATAAATTTAACCAACAAATACGGGTTCAGCAGCACCATAAATCTATGGCCGAGGTAATGAGATATAATCGAAAGAATCTCATTTATTTCCGCTTTGAATCACACACTATCTGCTCATGTCTCATACTCAAATTGTAAAACACTTGAATGGTTTATGGGAATTCGTAGATGGTCTGGGCATTG…	sp|Q5Z8P0|P2C60_ORYSJ_Probable_protein_phosphatase_2C_60_OS=Oryza_sativa_subsp._japonica_GN=Os06g0717800_PE=2_SV=1	73.04	382	103	0	2314	1169	6	387	0	546	GO:0003824,GO:0004721,GO:0004721,GO:0004722,GO:0006470,GO:0016020,GO:0016020,GO:0016021,GO:0016787,GO:0046872	catalytic activity,phosphoprotein phosphatase activity,phosphoprotein phosphatase activity,protein serine/threonine phosphatase activity,protein dephosphorylation,membrane,membrane,integral component of membrane,hydrolase activity,metal ion binding															0.832391	227	65.103	35.598	33.126	77.707	27.387	0	0	0	11.083	13.081	9.88748	32.8	107.925	140.98	70.416	0	0	1.072
	TRINITY_DN23260_c0_g1_i2	GTTTTCTTATCCTTTTCACCCTAACACCTCACCCTTCCCCCTTACCCCCGCTTTAAATTCAAACTTTAAACTTGAAACGTCTTTCTCCTTTTCTTTCTTTTTTTTCTTTAACTTTTTGGTTGCAGTCTCGGGGCCTTGGGTACCGGTATAAAGATTCACCGCTTGCTCTTGTGCTTCGGAAGAAGGGCAGTCAAATCTAAGTTAAGCATGCTTATATAAATGCTCCTTCACCCAAAAGCCATTACTTTTTGTTCAACTTTCATGGGGATTCTTCTTCATTTCTCCCTCTGTTTTTCTCTTGCTTTTGAGAGGTGGATTTGAGATATGTCTATGCTTATCAACTGAACTCAAGAACAATTTTTACGTTGGTGCTGTGAGAACATTTTCTTTTTCATCAAC…	sp|Q8LE98|ICR1_ARATH_Interactor_of_constitutive_active_ROPs_1_OS=Arabidopsis_thaliana_GN=ICR1_PE=1_SV=1	41.42	408	165	12	433	1626	1	344	5e-61	214	GO:0003674,GO:0005634,GO:0005634,GO:0005634,GO:0005886,GO:0005886,GO:0005886,GO:0016020,GO:0090404,GO:2000012	molecular_function,nucleus,nucleus,nucleus,plasma membrane,plasma membrane,plasma membrane,membrane,pollen tube tip,regulation of auxin polar transport															0.832053	228	65.242	79.659	52.815	35.778	31.46	13.212	11.112	6.316	6.665	4.208	6.38243	48.243	29.99	28.243	25.032	41.458	36.871	27.891
	TRINITY_DN11009_c0_g1_i1	AAAAAATATATATATATATAAAAAGAAATGGTGTTTGATTGAAATTTGAACACAAATATAGTAATACAACAAAACTATGACAGCAAGGACAACAACAAGCATAACATTATTAGGCATAATCCATTTGCAATAAACAAAGCCAGACAACAAGGAAAAAAAATTATTGCTCCTTTGTCCCCAATACAGTTGCCGACAAATTTTTAATATTATCTATATATAGAACATATCTTATATTTATATACTAATATCCATTTAAAATTAAATAAACAATGACACATGGTGAAGCAGACATGCTTCATATAATCACATGGGATGCTCAACATGCATTCCCTTAAGCCCTGCTTTTGCATTTCTCCATGGCCCTTGGAGCTAGTCCAATGGCTTCTGATCCTTTCATAA…	sp|Q38832|IAA14_ARATH_Auxin-responsive_protein_IAA14_OS=Arabidopsis_thaliana_GN=IAA14_PE=1_SV=2	89.19	74	8	0	556	335	155	228	8e-40	141	GO:0003700,GO:0005515,GO:0005515,GO:0005515,GO:0005515,GO:0005634,GO:0005634,GO:0005634,GO:0005634,GO:0006351,GO:0006355,GO:0006355,GO:0009733,GO:0009733,GO:0009734,GO:0009741,GO:0010102,GO:0010583,GO:0045892,GO:0046983,GO:0048527	sequence-specific DNA binding transcription factor activity,protein binding,protein binding,protein binding,protein binding,nucleus,nucleus,nucleus,nucleus,transcription, DNA-templated,regulation of transcription, DNA-templated,regulation of transcription, DNA-templated,response to auxin,response to auxin,auxin-activated signaling pathway,response to brassinosteroid,lateral root morphogenesis,res…	gi|110826445|gb|DQ836064.1|	83.58	201	27	6	338	535	873	676	9e-43	183	Populus tomentosa auxin-regulated protein mRNA, partial cds	110826445:118781:Populus tomentosa Carriere	E	0.828031	237	64.994	156.915	72.841	69.361	53.017	21.849	34.538	34.131	33.128	8.673	3.15244	0	4.88	36.91	136.327	1.141	7.367	46.53
	TRINITY_DN37229_c0_g1_i1	ATTTTTATATCGATACTTGGAAACTATGTTCACCAAGACTCAGAAAACAGCATCAATAATCCAAAAATAACTACCTCCTGTGGAAAAGGACATCTTTACACTTTATTTTCAAGATAGAAACGGCATTAATAAGAAGGAAAAATCCTCAAGCTACAGCTGATCCATGCATTATAGGCCCATCACCAGTATTGGTGGAAAATGCAACCACCAATAAATCAAACTGTTGATTAAACTAAAAATAGTACACTGACGTGTCTTTCCAATTATTGTGCAAGGACACCATTCTGAATGTTATTTTTTTCTTTCTCCATGACCTATTTCACTACCCAAACAAGTTGCCAAAATCACAAATATAATAATAATACCAAAAACAATACAGTTTGACAAAAGCTGTATAAT…	sp|Q43644|NDUS1_SOLTU_NADH_dehydrogenase_[ubiquinone]_iron-sulfur_protein_1,_mitochondrial_OS=Solanum_tuberosum_PE=2_SV=1	85.36	683	99	1	2517	469	51	732	0	1172	GO:0003954,GO:0003954,GO:0005739,GO:0005739,GO:0005743,GO:0005743,GO:0005743,GO:0005747,GO:0006511,GO:0006979,GO:0008137,GO:0008137,GO:0008137,GO:0009055,GO:0009055,GO:0009507,GO:0009630,GO:0009853,GO:0016020,GO:0016020,GO:0016020,GO:0016491,GO:0016491,GO:0016491,GO:0016651,GO:0016651,GO:0031966,GO:0042773,GO:0042773,GO:0045271,GO:0046872,GO:0046872,GO:0051536,GO:0051536,GO:0051536,GO:0051537,GO:…	NADH dehydrogenase activity,NADH dehydrogenase activity,mitochondrion,mitochondrion,mitochondrial inner membrane,mitochondrial inner membrane,mitochondrial inner membrane,mitochondrial respiratory chain complex I,ubiquitin-dependent protein catabolic process,response to oxidative stress,NADH dehydrogenase (ubiquinone) activity,NADH dehydrogenase (ubiquinone) activity,NADH dehydrogenase (ubiquinon…	gi|224077367|ref|XM_002305195.1|	78.94	1876	296	95	716	2542	1943	118	0	1184	Populus trichocarpa predicted protein, mRNA	224077367:3694:Populus balsamifera subsp. trichocarpa (Torr. & A.Gray) Brayshaw	E	0.827975	238	143.737	1.626	123.488	127.59	119.934	0	83.558	1.686	51.861	47.469	2.79766	89.674	122.299	130.953	142.373	0	0	0
	TRINITY_DN48010_c2_g6_i1	ATCATGGCAACATTATTGATATGTCATGCGACTACAATAGGACAAACAACCTTAGCATAAACAAAAGATGTAAAACTGAATTACCTTAGATTATAAAAACAACATATAATCATCAAATCACGTTGTCCTCCATAGAAAATAAAAGAATATCATGTATGTTTCCCTCTTATAATATGAGATTGGATCCCTTCACGTGCACTTGATGCTCACGTGGTGTTCATATTTTTTTTTTCTTTTCTTGCACACAGGACAAAGACGTGAGCATCAAGTGCACGTGAGAGATCCAATCTCCTTATAATATACGTGTAAGTTGTTTTTTCACACTTTCATCATACAAACAGACACCAATCAAACAGATATCCCCACCCTCGTCTTCTCTTTCTAAAAACAGCAGCAGAG…	sp|Q9SJL0|U86A1_ARATH_UDP-glycosyltransferase_86A1_OS=Arabidopsis_thaliana_GN=UGT86A1_PE=2_SV=1	62.58	473	167	4	439	1839	6	474	0	622	GO:0008152,GO:0009813,GO:0009873,GO:0016740,GO:0016757,GO:0016758,GO:0043231,GO:0052696,GO:0080043,GO:0080044	metabolic process,flavonoid biosynthetic process,ethylene-activated signaling pathway,transferase activity,transferase activity, transferring glycosyl groups,transferase activity, transferring hexosyl groups,intracellular membrane-bounded organelle,flavonoid glucuronidation,quercetin 3-O-glucosyltransferase activity,quercetin 7-O-glucosyltransferase activity															0.827321	240	37.664	107.784	130.163	108.21	89.837	23.631	33.415	32.1	34.511	39.75	2.89864	9.997	13.834	41.938	155.735	15.739	14.066	18.064
	TRINITY_DN24169_c0_g1_i1	GTGATGGGAAGAGGCGATTAGTAGTACCCTATAAGTCTATAATCTTTGACCAGGATAATTTGTCTGACCTCCATCGCGCCGTATTTTGTTGGCCTTTTCGGCCCCGCACATTCACACCGCTGCGCTGTCATTTTCGTTGCCCGGAGAAACACAGAGACACAAAAACTATCAAAACACTATTTCCTTCCTCACACTAAACATTTTTACCGATTTGAAAAACTTGCCACACACCTGGCACCCCCCCCCCAAAAAAAGTTTTATATCGTTTAGCCAAATACTCGTTGACATTCAAATAGTGGTTCCAGAAGAAGCTTGCTTGTTCAATTATCCAGAGTTTTCTTGCCAGCTAAGATTTTCTGGTTTTTCTTTAAGTGGTGAATACAAATACTTATGGGGGAC…	sp|Q9FM65|FLA1_ARATH_Fasciclin-like_arabinogalactan_protein_1_OS=Arabidopsis_thaliana_GN=FLA1_PE=1_SV=1	65.03	306	105	2	2561	1647	24	328	2e-123	387	GO:0005618,GO:0005886,GO:0005886,GO:0005886,GO:0005886,GO:0005886,GO:0005886,GO:0016020,GO:0031225,GO:0031225,GO:0031225,GO:0046658,GO:0048364,GO:0048367	cell wall,plasma membrane,plasma membrane,plasma membrane,plasma membrane,plasma membrane,plasma membrane,membrane,anchored component of membrane,anchored component of membrane,anchored component of membrane,anchored component of plasma membrane,root development,shoot system development															0.825935	245	180.985	138	221.248	283.812	313.278	87.424	147.893	70.851	101.016	93.469	2.27168	105.984	139.944	186.651	279.195	178.246	167.661	192.156
	TRINITY_DN29948_c0_g1_i1	TCCAATTGAATACATATAAATCACATATATAAATAAGAACAATATTGTTTCAAAAAAAAAAGAATAATAAAAATATTATTACTGTACTCAGAAAAAGAAAATTTATCATTGACAAACAATACTTCTGATCGCATCATAGCAATGAACAAACAGTGCAAAATTCAAATTCAATAGTGAGAAAATTTTTGTTGTTTTTATCTTTTTCGGAAAGAAAGTCGTGAATAAACGGTAACCTAGCAACAAAAGGTAAACCTATAAATAAAATATCGGCCGCCGCAGTATTAATAAAACTGAAAATTTTACCGGCGACGAAATCGGAAACCACTACCTACCAGTCAAGGCCACACTCAGTAGACTCAAAAGTCGCCGAGGAATTGAACGGAACCTTCAAGCTGCAAT…	sp|Q9C615|SYP24_ARATH_Putative_syntaxin-24_OS=Arabidopsis_thaliana_GN=SYP24_PE=3_SV=1	39.01	141	85	1	802	380	3	142	6e-25	110	GO:0000149,GO:0005484,GO:0006810,GO:0006886,GO:0006906,GO:0009556,GO:0012505,GO:0015031,GO:0016020,GO:0016021,GO:0016192,GO:0031201,GO:0048278,GO:0052543,GO:0061025	SNARE binding,SNAP receptor activity,transport,intracellular protein transport,vesicle fusion,microsporogenesis,endomembrane system,protein transport,membrane,integral component of membrane,vesicle-mediated transport,SNARE complex,vesicle docking,callose deposition in cell wall,membrane fusion															0.824451	251	88.422	165.852	116.938	141.36	113.92	52.651	69.911	38.67	52.199	33.386	2.53829	19.872	35.847	44.555	194.839	21.573	19.496	67.99
	TRINITY_DN38238_c0_g1_i1	ATAAAGTATTTACATCTCCAATAAAACAATACATTTCAAATACTACTAAAAACCTTTTTACCGACAAAGTATTTACATCTCCAATAAAAAAAATACATTTCCAATACTGTATTTCAGACATGTTAATTACTTTCTTAATCTGTCTGATTCTTCACTCTGCGACAGATAAAAAAACCGGAGGGAGTATAACAAACCATTTAAAAGTAAAGAACCAACTACTTATATAACACTGCAGTGGAATATGGATGGTATGCACAAAATATTTCTCCTTACACTTGAGAGCCGGATAAGAGGTCAATATTACATCTCATCTTATAGGTCAGACAATACATACAAAAAAGAGTAAATGCGAAATATGTAAAGAAAAAGAATACTATTAAAATAAGAAAAGATTTGGGA…	sp|A4IIK1|MFHA1_XENTR_Malignant_fibrous_histiocytoma-amplified_sequence_1_homolog_OS=Xenopus_tropicalis_GN=mfhas1_PE=2_SV=1	32.88	295	192	2	1534	650	111	399	9e-36	150	GO:0005525,GO:0007264	GTP binding,small GTPase mediated signal transduction															0.822729	258	91.202	78.185	48.981	40.384	44.803	20.413	18.497	14.826	10.068	9.437	4.1446	15.773	53.474	93.555	97.102	31.038	31.222	101.116
	TRINITY_DN9924_c0_g1_i1	GTTTAGATAGTCGATCCAAATAGAGTGAAGTGATTATAACATCTAACAGTGTACTCTTTTTATCACTATGTGGCTGGAGTAGGTCGGCAAAACAAGACGAGTAGTTAGTTTGTTGAAGCATTAAACGTGCACTTGTGTCTTCTTCTTCACTACAATCCCCAGACAAAAGCAAAATGGTTCATCCGGTGGCGGAGGCTAATGAAAACAGCCCTTTCGGCTCACTGAGTCCCGACGAGTTCTACGCTCACCACTCAGTTACTCACGGTTCCGACTACATCACCAATTCTCGCGGCCTCAAGCTTTTCACTCAATGGTGGACACCTCTCCCGGAGTTGAAGCCAATTATCGGAGTTGTCTGCGTCGTCCATGGCTACACCGGTGAATCCAGCTGGACCGTAC…	sp|O35678|MGLL_MOUSE_Monoglyceride_lipase_OS=Mus_musculus_GN=Mgll_PE=1_SV=1	28.03	289	188	9	273	1127	21	293	2e-18	89.7	GO:0006629,GO:0006631,GO:0006633,GO:0008289,GO:0009966,GO:0016042,GO:0016787,GO:0016787,GO:0019369,GO:0019433,GO:0030424,GO:0030516,GO:0042803,GO:0043196,GO:0045202,GO:0045202,GO:0046464,GO:0047372,GO:0047372,GO:0050727,GO:0051930,GO:0051930,GO:0052689,GO:0060292,GO:2000124	lipid metabolic process,fatty acid metabolic process,fatty acid biosynthetic process,lipid binding,regulation of signal transduction,lipid catabolic process,hydrolase activity,hydrolase activity,arachidonic acid metabolic process,triglyceride catabolic process,axon,regulation of axon extension,protein homodimerization activity,varicosity,synapse,synapse,acylglycerol catabolic process,acylglycerol…															0.821406	260	161.229	126.235	105.109	128.387	132.326	44.658	47.588	62.443	46.698	63.862	2.46292	86.074	70.662	110.627	158.669	93.685	89.687	145.863
	TRINITY_DN42785_c0_g3_i1	TATGTGGTTCTGATTGTTTCACCCGTCACTTCACCTCAAAATCACTCTCCACACAAGTATTTTCCGTACTTGAGACCTAAATATGTGAAATCATGTACCCAACATACACTCATCCGGCCTCATACAAAATAATGAAGGTCGCATCAGCACAAAAACCAGCATGAGCTCAACTCGATATAAGTCTCTATCAGCAAGATTCATTTTCAACATGACGCAGGTCGCCTTTATATATCATTTGGTTGGCATGACGCATATTGTTTACGGTCCCTTACGGCCGATTAGAAGAAATAACCCTTGGTCCTTACATTTGATGTGACACAAGCCGTACTCAATCTTATATAACCATTACCTCTATTAAGCGAGCATTTCGGACATTATTTCGTGAGCTATAACTACTAT…	sp|Q766C3|NEP1_NEPGR_Aspartic_proteinase_nepenthesin-1_OS=Nepenthes_gracilis_GN=nep1_PE=1_SV=1	39.66	416	217	13	2113	896	39	430	2e-66	233	GO:0004190,GO:0004190,GO:0005576,GO:0005576,GO:0006508,GO:0006508,GO:0008233,GO:0016787	aspartic-type endopeptidase activity,aspartic-type endopeptidase activity,extracellular region,extracellular region,proteolysis,proteolysis,peptidase activity,hydrolase activity	gi|148538128|dbj|AK246894.1|	75.39	1032	197	51	923	1927	1367	366	5e-121	446	Solanum lycopersicum cDNA, clone: FC10CG10, HTC in fruit	148538128:4081:Lycopersicon esculentum var. esculentum	E	0.82121	262	437.446	193.401	193.092	238.24	163.306	153.178	140.459	92.735	62.118	108.736	2.19926	203.535	222.183	408.871	279.036	112.857	88.569	127.145
	TRINITY_DN27740_c0_g1_i1	GTCGATTTCTACATTCAACTATTGAAAAGTCGATATATACGCTAAATTCGGGTGGATGCAATTGCTATAAATAAAAAGAGCTGAACAATATCATCATCATTTTACAATCACTAAAATACATTTTCCCAGTTTCATGAAAATGCAAGAATTAATTAAGATTAATAATAAAAAGAAATATATTTCAAAGTCCGTCTTATTTCTCATCAAATGGAGAGATAATACAAAATCACACTGACAATTGATAATTAACGAAAAACAAATTATATAGTAACACATACAAATATTACACAAATAAAAATATACATACACTAGGGCGAAGACGGTGTCGGACCACGACCGGCGGCCAAAAGTCCACCGGAATCCGCCTCCTCATCCAAGGACAAGTCATCGGTCTTCCTC…	sp|Q9LIC6|PR1F3_ARATH_PRA1_family_protein_F3_OS=Arabidopsis_thaliana_GN=PRA1F3_PE=1_SV=1	60	155	62	0	827	363	20	174	5e-41	150	GO:0005783,GO:0005783,GO:0005789,GO:0006661,GO:0006810,GO:0016020,GO:0016021,GO:0016192,GO:0016192	endoplasmic reticulum,endoplasmic reticulum,endoplasmic reticulum membrane,phosphatidylinositol biosynthetic process,transport,membrane,integral component of membrane,vesicle-mediated transport,vesicle-mediated transport															0.820992	263	174.82	124.74	196.531	272.955	251.318	95.724	106	93.578	79.687	79.281	2.24616	186.537	219.158	242.509	188.233	157.934	150.252	214.631
	TRINITY_DN47203_c0_g1_i3	AGTATAATTTTGTTGTGTGGAATATCAATTAACTATATAAATATAAAATATTCATTCATTGACTTTCAAAATGGGAATGCTAAGATGTTGGTATAAAATAGAGAATTCAAGAAAGCCTACCAACCAAAAACAATGGAGATTTTAGCTCTGAACCTCACTTTAGCAATCATTATTTTCACATCCCTTCTCACCTTCTTTCTTTTCCGACGAAAATCCAACACCATTGGGGCCGGAAAACTCCCTCCAGGAAGCTTCGGATGGCCGTTCATCGGAGAAACCATCGAGTTTCTGTTCGGTAAGCCGGAAATATTCGTCGGAGAGAGGATGAGAAAGTACTCTCCGGACATTTTCAAGACGAAAATACTCGGTGAAAAAACTGCTGTGATTTGCGGACCAAAT…	sp|Q50EK0|C16B2_PICSI_Cytochrome_P450_716B2_OS=Picea_sitchensis_GN=CYP716B2_PE=2_SV=1	44.81	453	228	6	238	1572	51	489	2e-134	407	GO:0004497,GO:0005506,GO:0016020,GO:0016020,GO:0016021,GO:0016491,GO:0016705,GO:0020037,GO:0046872,GO:0055114,GO:0055114	monooxygenase activity,iron ion binding,membrane,membrane,integral component of membrane,oxidoreductase activity,oxidoreductase activity, acting on paired donors, with incorporation or reduction of molecular oxygen,heme binding,metal ion binding,oxidation-reduction process,oxidation-reduction process															0.820556	266	130.028	121.185	55.078	66.005	28.972	56.84	0	0	59.68	13.759	3.08007	0	12.318	69.965	125.937	0	0	7.887
	TRINITY_DN28262_c0_g1_i1	TATTATAATTTATCTCACCAATCATTTCACCATCAACAAATAAAATAATATTAATCAATTCATTTTATTCACCTACTACACTATTTAACCATTACTTTAACAATATAATACTTAATTAAAATTTCTCTCACCAATCATTTCTTCATCTACACAAATTTCAATAAATGATTTCAACTTTATAATCATTATTCCACTTTATTTTATTTCATTTTCTCTCTCATAAACCCTTTCAACCCCAACCTAACCCGAAACCAAAGAGACCCATGCTCACAAATTTCGATATGGGACTCTAAGTTCACAAGTTTACCAAGTGGAATAAGAATAAGGAGCAATGCTCCAAAAGGACACAATAAGTGCTAAAATGAGTATTTAGGACGCTTAACACTTGAATCTTTTTTT…	sp|Q38898|AKT2_ARATH_Potassium_channel_AKT2/3_OS=Arabidopsis_thaliana_GN=AKT2_PE=1_SV=1	69.17	480	140	4	2971	1535	43	515	0	653	GO:0005216,GO:0005244,GO:0005249,GO:0005267,GO:0005515,GO:0005515,GO:0005515,GO:0005515,GO:0005515,GO:0005515,GO:0005515,GO:0005515,GO:0005515,GO:0005783,GO:0005789,GO:0005887,GO:0006810,GO:0006811,GO:0006811,GO:0006813,GO:0006813,GO:0009506,GO:0009737,GO:0010264,GO:0016020,GO:0016020,GO:0016021,GO:0034765,GO:0042391,GO:0042802,GO:0042802,GO:0042802,GO:0055085,GO:0071805,GO:0071805	ion channel activity,voltage-gated ion channel activity,voltage-gated potassium channel activity,potassium channel activity,protein binding,protein binding,protein binding,protein binding,protein binding,protein binding,protein binding,protein binding,protein binding,endoplasmic reticulum,endoplasmic reticulum membrane,integral component of plasma membrane,transport,ion transport,ion transport,po…	gi|2293111|emb|Y10579.1|	73.87	1236	230	83	1691	2884	1332	148	3e-109	407	V.faba mRNA for potassium channel	2293111:3906:Vicia faba L.	E	0.819023	269	60.785	76.74	38.433	75.109	27.234	2.05	4.323	0.63	21.598	32.88	4.52662	26.279	42.792	87.562	55.951	0	0	0
	TRINITY_DN53253_c0_g1_i1	AGCAGCAGCTAAAAAAATACACGTAAGTCCATTTTTTCCAAAAGAAAAAGAAAAAAAAAACAAATAAGAAAGAAAACACAATAAATATTGCCTTAATATAAAAAGGCTGTAGTCCATCATTTCAAAATACACTTATTAGGTGGACCCACCTTCACCTGTGCACACACAAACAACTAAATACTTCTAGTCTAGCATTTATTCGATGTGAATCCAATAAGTGAATTTGCAAGGTCGAAACTGACACGTGTCCCTTGCTGTTGAATGTTACCGATAATTGAAAGCGCCGATGTTGTCGGAGCAAACGCAAAGCAAAAAGTACCGGCGGAATCCACCGGGATCAAGTAATTCTTCGCCGGCAAAGCCAGTTCGTTGCCGTTGGAGAAATGAAACGACACCGTC…	sp|Q766C3|NEP1_NEPGR_Aspartic_proteinase_nepenthesin-1_OS=Nepenthes_gracilis_GN=nep1_PE=1_SV=1	40.77	363	198	11	1247	192	78	434	1e-70	240	GO:0004190,GO:0004190,GO:0005576,GO:0005576,GO:0006508,GO:0006508,GO:0008233,GO:0016787	aspartic-type endopeptidase activity,aspartic-type endopeptidase activity,extracellular region,extracellular region,proteolysis,proteolysis,peptidase activity,hydrolase activity	gi|215746097|gb|AC233494.1|	74.39	1062	218	52	189	1223	6887	5853	5e-109	405	Solanum tuberosum chromosome 5 clone RH126H02, complete sequence	215746097:4113:Solanum tuberosum subsp. tuberosum	E	0.818748	271	86.377	46.172	42.075	33.888	54.179	10.281	14.372	11.15	11.212	5.133	5.03741	125.818	113.015	118.084	127.581	140.594	142.296	62.676
	TRINITY_DN50080_c1_g1_i1	GGCAAAGTTGTTAAGGAGCTCCAAATTTCCCATTCCAATCCACTTGTCATTATCATCTTTATCTAGCTGTGTATTCATAATGATCACCATTGGTGGCCAAACGATCTCCTTCTCTTTCACAATGTCAAGCCCTTTCCATTTACCGAAAAATTTACCTGCAGGTACAGCTGATGTTCCTCTTATTTGGATCACCTCCTATAAAAGCCAAAATCATAGATACAAATTTCCCATATATCATTATATTATTGTTGAGATCCAGAAGAATTGTGCATTTCATTCCTCTATGGATGTATACATCATTATACCATCATACATACATATGCATGTCCATTAACAACTCAATAAGAGAGGTGGACCAGGTGGTGTCATGATGTGCGCCGACAATGTAAATATGTGAAA…	sp|A5YVF1|SGS3_SOLLC_Protein_SUPPRESSOR_OF_GENE_SILENCING_3_OS=Solanum_lycopersicum_GN=SGS3_PE=1_SV=1	66.18	68	22	1	204	1	272	338	5e-20	96.3	GO:0005737,GO:0031047,GO:0031047,GO:0048471,GO:0050688	cytoplasm,gene silencing by RNA,gene silencing by RNA,perinuclear region of cytoplasm,regulation of defense response to virus															0.816442	274	2318.49	4128.53	3249.17	3974.75	4536.65	1462.09	2518.25	1882.26	1816.8	1267.71	2.03503	433.396	1717.43	2166.7	2753.13	989.51	1033.87	2444.12
	TRINITY_DN46170_c0_g3_i3	ATGTATCACAATCTATAAATAGAAGAAAAGTATAGTCAACTCTTCTAGAATGACATTATAATATTTATAAATTATTACTATTACATAATATTTTATATAAATTATTAATTACCAATCGAGTCGAGTATTAGAAGAGTTTGCACTAATACAACAGCAATAACAAACACCGTACATAAATGCATTTGCTTTGAATCTTTGTACTAATCAAATGACAACCCCTGTTGTAAAAATAAAATAAAAACTTGAACAAGTAAAAAATTGCAACCAAAAAAAAAGAGTACAAAATGTTCAACGAACCACCAATCCTTGTGTTGCCTCTTCAGTCACCTTGTTAGCTTCTATGGTCTTGATCAAACTCGCGATGCTAACCTTCCAATTTGCAAGTTGTCCCCTTAATGA…	sp|Q54KZ8|EIF3M_DICDI_Eukaryotic_translation_initiation_factor_3_subunit_M_OS=Dictyostelium_discoideum_GN=eif3m_PE=1_SV=1	42.11	76	44	0	546	319	317	392	3e-13	70.9	GO:0001731,GO:0002183,GO:0003674,GO:0003743,GO:0003743,GO:0003743,GO:0005575,GO:0005737,GO:0005737,GO:0005737,GO:0005737,GO:0005852,GO:0005852,GO:0005852,GO:0006412,GO:0006413,GO:0006413,GO:0006446,GO:0008150,GO:0016282,GO:0033290,GO:0044351	formation of translation preinitiation complex,cytoplasmic translational initiation,molecular_function,translation initiation factor activity,translation initiation factor activity,translation initiation factor activity,cellular_component,cytoplasm,cytoplasm,cytoplasm,cytoplasm,eukaryotic translation initiation factor 3 complex,eukaryotic translation initiation factor 3 complex,eukaryotic transla…															0.815457	276	24.203	0	80.017	60.522	54.506	0	17.075	0	0	9.589	8.22262	0	0	1.548	4.98	0	0	0
	TRINITY_DN38305_c1_g1_i1	AACCTATTCAACCTTTCTTATTGGCCTTCTCACTCACACACACAAACAAAAAGGAAAGTGTTTATGGTTGGCTCCGTTCCTTCAATCTCTCCACCAAAACAAAAGACAAAAAAGGAAAAATCATTAAAATAACTCCCATAGTGGAATGAAAGAGAAACAATATATATAGATTAAAAGAAATTAGACAAAGGCCTGCTTCTTTTGGACTTTAGAGAAAGCAAAGCCACACCACATCCCCATTTGCTTACACCCATGGAGAGAACATTTTCAAGACCAAGTAAAACACACCACAGACTTGTGCCAACCACTACTACTAACCACTAACTACCTCAAACTCAACAAATTTTTTTTTTGTTACAATACAGTAAAAGAGGGGGAGGGGGTAGACAGGCAAACGAA…														gi|225435773|ref|XM_002285695.1|	83.47	623	91	11	431	1047	1223	607	1e-158	569	PREDICTED: Vitis vinifera hypothetical protein LOC100267227, transcript variant 2 (LOC100267227), mRNA	225435773:29760:Vitis vinifera subsp. vinifera	E	0.81379	280	101.864	55.937	36.314	54.144	30.999	5.21	10.853	6.865	20.603	22.699	4.21649	50.778	55.429	75.105	65.594	45.329	45.207	32.652
	TRINITY_DN49128_c5_g1_i1	GACGTAGATTAAATAGCCGTGTAACAATTTTTTTTTTTCAGAAAATAAAAATAAATAAAAGACAAATTTCCCAATAAAAAAACTAAACCAAACTGCTACCCCCATTTACACTCTTTAGGGAAAACAACACCACCAACTTATCCCAAAATGATGTTCATATTTTTCTGGGATTTCATTAAAAAAAACCCAATAATATTTTCTGCAACTCTGTTTCTTTCTCTTGTTTTTGCTGTTTATTTTCTCCATGTGAACAAGAAAAAGAAGTATTATCCAATTGCAGGAACAGTTATAAATCAGCTGGTTAATTTCAACAGATTACATGATTATATGACTGATCTTGCTGGTAAATACAAGACTTACAGGTTGATTGGCCCTTTTCGCAGTGAAGTTTATACTTCT…	sp|Q50EK3|C04C1_PINTA_Cytochrome_P450_704C1_OS=Pinus_taeda_GN=CYP704C1_PE=2_SV=1	49.51	507	233	10	193	1656	12	514	2e-159	492	GO:0004497,GO:0005506,GO:0016020,GO:0016020,GO:0016021,GO:0016491,GO:0016705,GO:0020037,GO:0046872,GO:0055114,GO:0055114	monooxygenase activity,iron ion binding,membrane,membrane,integral component of membrane,oxidoreductase activity,oxidoreductase activity, acting on paired donors, with incorporation or reduction of molecular oxygen,heme binding,metal ion binding,oxidation-reduction process,oxidation-reduction process	gi|345842653|gb|AC245821.1|	80.84	214	33	8	1275	1484	35529	35738	3e-35	161	Solanum lycopersicum strain Heinz 1706 chromosome 1 clone hba-75n11 map 1, complete sequence	345842653:4081:Lycopersicon esculentum var. esculentum	E	0.81315	282	115.057	143.857	67.312	40.67	54.035	39.141	36.914	39.137	16.544	18.301	2.80551	35.014	82.532	166.287	172.694	106.737	119.652	127.506
	TRINITY_DN36324_c0_g1_i1	TGATATAATATTATGTTCTGCCAATACACGTTCCAGTGTTCCATTTCTGGGACGAAACCTATCGTTTCGACTATGAATATATTATTACCACCATCGCCGGACAGCAGCAGAGCTAGTAGCATAGCACCAAAATCACAGCTTTCATTTCATAGATCTTACAATTGTTTCCCTACTTCCTTACTCCCTTCCAGTGAAAGCTAGTAGGTTCTGTTTCGAAATTGCATAATGTGGTTCTCGCAAAATCCTAGCAAGCGATGGGGTGAAATATTCTTCCTTCTGTACACACCGTTTTGGCTAACTCTTTGCCTTGGCATTGTTGTTCCGTACAAGCTCTATGAGAATTTTACAGAACTGGAATATTTACTTCTTGGGTTTGTTTCAGTAGTTCCAACTGTCCTC…	sp|Q9M643|CCI1_ARATH_Cycloeucalenol_cycloisomerase_OS=Arabidopsis_thaliana_GN=CPI1_PE=2_SV=1	75.93	270	65	0	226	1035	9	278	2e-150	438	GO:0008152,GO:0008152,GO:0016020,GO:0016020,GO:0016021,GO:0016853,GO:0047793	metabolic process,metabolic process,membrane,membrane,integral component of membrane,isomerase activity,cycloeucalenol cycloisomerase activity															0.812982	283	90.001	95.918	86.47	71.605	56.869	33.288	30.98	24.098	23.797	26.239	2.89637	42.787	58.362	98.649	128.086	65.806	70.41	127.066
	TRINITY_DN18233_c0_g1_i1	AACTCTAGCACTAAGGAAGTGATAAATAAGATTTCTATAAAATCAAGATTATGTTCCAAACCTACCATTCTCCTGGTCCATGACCTCAAGATGAATGCACCTTGCCACCTCATGGTTTCGATTACATCAGGGTTTTATTTATTATTTATTGTTATAATGTATTTAAAATAACATGTGTATAATAATAGTATAACAAATAATATTTATACCAATTTTCTTTGGAAAGCTATTTAATATTTATCCTTTTTTTTTTAAGGAAGAAAATATTTATCCTGAAACACTCTATTTATTCATCGGCTTTCCACTCAATTATTTATACGGAATTATATAAGAACTGTAAAACAACTCAGAATATCTCCGAATCCTTTCAGCAATCAAAATTACCAATGGCTGCTTCAA…	sp|Q565D8|CFI_GENTR_Chalcone--flavonone_isomerase_OS=Gentiana_triflora_GN=CHI_PE=2_SV=1	78.04	214	46	1	387	1028	2	214	8e-110	329	GO:0009813,GO:0009813,GO:0009813,GO:0016853,GO:0016872,GO:0045430,GO:0045430	flavonoid biosynthetic process,flavonoid biosynthetic process,flavonoid biosynthetic process,isomerase activity,intramolecular lyase activity,chalcone isomerase activity,chalcone isomerase activity															0.812609	285	219.651	212.306	244.52	201.488	148.887	76.609	114.001	90.593	65.948	125.443	2.1728	19.146	41.458	113.666	232.261	35.327	56.736	96.433
	TRINITY_DN23275_c0_g2_i2	GATATGTTTTTCTTTTTCTTTTTAGTGGAAAAGGAAAAAGCTTTAAAATTGCATGTTCATTTTGGTCTTGAGGATTTAAGGTTTACATAAGTAATGATTACACCCAACATGCTTCTATATAAAGAGAGAAGATTTCCCATTTAGTCCTATGGAGTTTTCATTTCATATTTGAGCTTTTTTGCTTAGTTTTACATTTTCTTACAGAAAACATGGCCAAAATGGTAAAAGGAAGATTAAAGCAGTGTTTGCTCTATCTTCTTGTTTGTTCTCTAATCATACTGAAAACAAATGGATTTTTTGTCGGTATTACATATGTTGAAGATGCTGTGAGTAAAGGAGCAGTGTGTTTGGATGGTAGTCCACCTGCTTACCATCTTGATAAGGGATCTGGTGCAGGCA…	sp|Q6P988|NOTUM_HUMAN_Protein_notum_homolog_OS=Homo_sapiens_GN=NOTUM_PE=2_SV=2	27.17	254	166	6	327	1043	95	344	2e-20	98.6	GO:0005576,GO:0005576,GO:0008152,GO:0016787	extracellular region,extracellular region,metabolic process,hydrolase activity	gi|255557762|ref|XM_002519865.1|	76.26	1108	193	67	295	1367	74	1146	4e-145	525	Ricinus communis pectin acetylesterase, putative, mRNA	255557762:3988:Ricinus sanguineus hort. ex Groenl.	E	0.812482	288	791.235	1590.66	1268.79	847.478	969.652	378.083	1021.73	421.289	374.299	503.07	2.02626	191.455	614.163	964.285	1428.18	282.811	310.684	752.592
	TRINITY_DN40006_c0_g1_i1	TAAGTACAATATCCAAATTCTAAAATTAAAAACACAATCACCAAAAACAATACTATAAAAACTTTTCATAATATTTTGCAAAATGAAAACACCGCAGAAAACTTCTGATTTCCAACATGAAAATACAAGCAAACCACAAAATAACCGTACATGGACTGTGACATAATATAGAGTAACAAAGAGTTACTCCGTGACTAATTAACAAAAAGTAAACTTAATAATAATAAACAAAAGTAAAATCAACCCTTATAGTTTATCAAGAATGACACAGATACAGAAAAAAAATACACCGAAAATACATCGAATACACAAAGTAAATTACTTTGTCGTAAAGTGAATTTATTTTGTGTGTGTTCCGTGTAATTTTTTATGCACATTTTTTGATTTGTACCACATTTA…	sp|P14009|14KD_DAUCA_14_kDa_proline-rich_protein_DC2.15_OS=Daucus_carota_PE=2_SV=1	51.66	151	59	1	895	443	1	137	3e-30	117	GO:0016020,GO:0016020,GO:0016021	membrane,membrane,integral component of membrane															0.812391	289	146.557	92.899	66.05	197.462	339.955	71.954	110.006	80.346	93.425	20.457	2.2407	93.669	96.987	124.003	166.882	79.899	113.669	46.079
	TRINITY_DN53254_c0_g1_i1	GAGTATTCTCAGCAGCTTCCTTTCTCTCACCACCACCACCACCACCACCACCATGGCATCTCAATCGGCCCTTCCACTTATTTTCTTAACTCTCCTCCCACTCTTCTCCTTCATCCAAGCTCAGACACCCACAGCTCCGGCACCGGCGCCGCCTGGTCCACCCAACATTACCGCCATTCTTGAAAAAGCTGGGTCATACAGCACCTTCATCCGTTTACTCCAACAGACAGCAGCCGCGGATCAAATCAATAACCAAGCAAACAATTCACGTGACGGGATGACTGTTTTTGCTCCTACAGATAATGCTTTCCAAAATCTCCCACCTGGTACACTCAATCAACTCAGTACCCAACAACAAGTGCAATTAGTACAATACCATATTCTCTCCAAATTCTATAC…	sp|Q9ZWA8|FLA9_ARATH_Fasciclin-like_arabinogalactan_protein_9_OS=Arabidopsis_thaliana_GN=FLA9_PE=1_SV=1	50.26	193	92	2	179	757	44	232	1e-36	139	GO:0005886,GO:0005886,GO:0005886,GO:0016020,GO:0031225,GO:0031225,GO:0031225,GO:0046658	plasma membrane,plasma membrane,plasma membrane,membrane,anchored component of membrane,anchored component of membrane,anchored component of membrane,anchored component of plasma membrane															0.811716	291	124.885	348.549	252.765	312.139	276.765	81.492	116.138	130.055	192.472	100.778	2.11794	7.896	24.882	88.687	206.453	7.118	11.529	41.645
	TRINITY_DN30177_c0_g1_i2	CCACCCTATAAAAGTTCCTCAGTTGGATATGCTCCTTAGACTAGTCAAGCCCACAAGTTTTGAGAATCCACCACATATGCAGTTGCATTCAGCCATCATCTCTTTTTTCATCATGCCTATCACAATCCTTAATTCTAACATTCTTTAATTCTAACTCAACCTATAGGATCATCCTTATCACACAAAACACCAAAGCAGGGTGAACCATTTTTGTTTTTTTGCTACCAACAACTATACAATCCTTTGACTCTGACAGAATTGAACAAAAAGATCAAATATGAAAATTCTGATCAGATTTCTCTTTTAACATCACACAAGCTACTACTACTATACTGTTTGTTGTATAAGCATGATTGATAATCCAACAAATCACACACCCAAGATAAAGAAGATTTTACT…	sp|Q96255|SERC_ARATH_Phosphoserine_aminotransferase,_chloroplastic_OS=Arabidopsis_thaliana_GN=At4g35630_PE=2_SV=1	78.45	399	81	3	1875	682	35	429	0	601	GO:0003824,GO:0004648,GO:0004648,GO:0004648,GO:0004648,GO:0006564,GO:0006564,GO:0006564,GO:0008152,GO:0008483,GO:0008652,GO:0009507,GO:0009507,GO:0009507,GO:0009507,GO:0009536,GO:0009536,GO:0009570,GO:0009570,GO:0009627,GO:0009735,GO:0016740,GO:0030170,GO:0034976,GO:0005829	catalytic activity,O-phospho-L-serine:2-oxoglutarate aminotransferase activity,O-phospho-L-serine:2-oxoglutarate aminotransferase activity,O-phospho-L-serine:2-oxoglutarate aminotransferase activity,O-phospho-L-serine:2-oxoglutarate aminotransferase activity,L-serine biosynthetic process,L-serine biosynthetic process,L-serine biosynthetic process,metabolic process,transaminase activity,cellular a…	gi|161789438|gb|AC215451.1|	80.16	1124	178	45	678	1778	23492	22391	0	798	Solanum lycopersicum chromosome 2 clone C02SLe0031D11, complete sequence	161789438:4081:Lycopersicon esculentum var. esculentum	E	0.811273	292	116.328	37.557	64.123	58.878	93.276	0	44.169	16.136	40.5	21.736	3.02072	151.231	257.308	169.692	73.144	0	0	0
	TRINITY_DN53281_c0_g2_i1	AAAAAAAAGAATCTGCCCCCTTCAATTCATTTTCCATCATAATTGGAGTCCAAACACCAACTAAACCAGAAATCTCAAAGCCTTCTTCTTTGAAGTTGTTGCTCTGACCTTTTTGCTCCATATATCCAGGCTACCTTTGATTTTCCAATAAGTCATGGAGGCTGGCAGGACTCAGAATGGAATTCAACATTTACTGACAGCAGAACAGGAAGCACAACGTACAGTCAATGCTTCTAAATCAGCAAAACAGGCTAGATTAAAGCAGGCTAAAGATGAGGCTGAAAAAGAAGTCTCAGACTTTCGTGCTCAAATGGAGGCTGAGTTTCAGAGAAAGCTGGCTGAGACAAGTGGAGACTCGGGGGCTAACGTGAAACGACTTGAACATGAAACCGATGGAAA…	sp|O82702|VATG1_TOBAC_V-type_proton_ATPase_subunit_G_1_OS=Nicotiana_tabacum_GN=VATG1_PE=3_SV=1	70.64	109	32	0	155	481	1	109	6e-44	150	GO:0006810,GO:0006811,GO:0015992,GO:0015992,GO:0016471,GO:0016820,GO:0055085	transport,ion transport,proton transport,proton transport,vacuolar proton-transporting V-type ATPase complex,hydrolase activity, acting on acid anhydrides, catalyzing transmembrane movement of substances,transmembrane transport															0.811111	293	76.678	67.258	29.581	81.723	33.574	0	0	0	39.575	33.558	3.94916	48.149	36.13	30.879	22.79	0	0	0
	TRINITY_DN35388_c0_g1_i1	ATAAAGCGGACCAATAATGATTTCAAAAGTATCATCATTTCTTATTTTTGGAAACCATTAAATAGATAAAGTTTGTATACAATACAAAACATGGGGCGGTTGGATGGACCCCTAAGCCCAAACATTTCAGTAAGACTGCCTTTTCCAAGAAATTTTTGAGTGGTGTATCCTTATGCAGATATTCTACGTAAATTTTAGGGTTTTTACGTGTAAATACCAATTTACATATGAGAACCTTAGATTAATGTTATTGTCGTAACAACTCTGATATAATGAATGTCACGATTTGATGTGTCAGTATGACCACTCGTGATGTGATAGTATGACCGTCTTTAAACTCATGTCACAATATCATGTGACATTCGTTGTGTTAGAATGATCGTGATAATAACATTACTC…	sp|Q8GW72|FUCO1_ARATH_Alpha-L-fucosidase_1_OS=Arabidopsis_thaliana_GN=FUC1_PE=1_SV=2	54.28	444	190	5	1770	466	42	481	7e-162	483	GO:0004560,GO:0004560,GO:0004560,GO:0004560,GO:0005576,GO:0005773,GO:0005975,GO:0006516,GO:0008152,GO:0016787,GO:0016798,GO:0042806,GO:0048046,GO:0048046	alpha-L-fucosidase activity,alpha-L-fucosidase activity,alpha-L-fucosidase activity,alpha-L-fucosidase activity,extracellular region,vacuole,carbohydrate metabolic process,glycoprotein catabolic process,metabolic process,hydrolase activity,hydrolase activity, acting on glycosyl bonds,fucose binding,apoplast,apoplast															0.811034	294	115.087	104.027	44.617	125.976	73.584	53.869	0	57.782	34.66	29.178	2.64	8.245	32.978	71.606	72.191	0	0	0
	TRINITY_DN44705_c0_g1_i1	TGTAAGTGGTCTTTCCGGCGTTTAGGACTATTTTTGTAAAAAAAAACCCACTTATAGGACTAAAATTGTCGCCGGAGAAAAACTAGAACCAAAATCGAAAAACGAGCTAGTTAGATGACCAAAATTGTAATTTAGCCTCAAAATAAGCTTTTAATCAAGACATTCCTCAAAACAAACCACCATAAAACCTTTAATTTAATACAACATAATCTTATTTCTTACAACTAAATAACATAATTTAAATTGATTGCAAATATGTAACTACAATAGGGCTTCTTACCTTATGTGTCTTACTTTTCCATATCAAACTCCCAAACTCCGGTGGTGTCTGTCGAAACCCTTTTCTGAAAACAACCTTAAACGACAATTTCTCGTTCTTCTGTCTGAAACTCAGTTTTT…	sp|O65351|SUBL_ARATH_Subtilisin-like_protease_OS=Arabidopsis_thaliana_GN=ARA12_PE=1_SV=1	55.36	672	280	6	2543	534	11	664	0	690	GO:0004252,GO:0004252,GO:0005576,GO:0005576,GO:0005618,GO:0005618,GO:0005618,GO:0006508,GO:0006508,GO:0008233,GO:0008236,GO:0009505,GO:0010214,GO:0016787,GO:0048046,GO:0048359,GO:0080001	serine-type endopeptidase activity,serine-type endopeptidase activity,extracellular region,extracellular region,cell wall,cell wall,cell wall,proteolysis,proteolysis,peptidase activity,serine-type peptidase activity,plant-type cell wall,seed coat development,hydrolase activity,apoplast,mucilage metabolic process involved in seed coat development,mucilage extrusion from seed coat															0.810851	295	137.463	69.58	39.04	29.784	31.297	16.144	28.923	17.05	12.505	11.593	3.56277	347.764	349.407	242.603	98.045	466.716	455.609	67.031
	TRINITY_DN50402_c1_g4_i10	TGAGCTCCTATGGCTAAAAACCATCTTAGATGATCCAAAAATCAAGTGGAAGAGACCTATGCGATTATACTAAGACAACAAGTCTACCAATGACATCTCGCATAATCCAATAAAACATGACCGAACCAAGCATGTAGAGTTGATAGGTAACTTCAACACCCCCTTGTCAACAATAAAATAGTACGTATTTAGAATCAAACACTATATATTCTAATGCACTGTATTTGTCAACCCCACATAGCTACAGTCTATTTACTGTATTTATAGGCTTTGAGATAAACTAAATAAATAAAACATGATTAAAATAAAATAAAATAAAATAAAAAAGGGGGAGGGGAAGGAAAGGAAAGCTGCCAAGACACCCAGAATGCAGAACAAGAAGAGGAGAACTCCAGCTAT…	sp|Q9LJU2|PDI53_ARATH_Protein_disulfide-isomerase_5-3_OS=Arabidopsis_thaliana_GN=PDIL5-3_PE=2_SV=1	69.83	484	136	4	1888	461	1	482	0	641	GO:0003756,GO:0006457,GO:0016020,GO:0016020,GO:0016021,GO:0030244,GO:0045454,GO:0048193	protein disulfide isomerase activity,protein folding,membrane,membrane,integral component of membrane,cellulose biosynthetic process,cell redox homeostasis,Golgi vesicle transport	gi|225313644|dbj|AK320590.1|	76.65	1486	257	80	455	1889	1676	230	0	739	Solanum lycopersicum cDNA, clone: LEFL1011AE02, HTC in leaf	225313644:4081:Lycopersicon esculentum var. esculentum	E	0.810345	296	73.72	64.895	39.618	54.331	39.069	0	0	0	27.587	35.666	4.29439	28.701	45.177	46.89	36.385	0	0	0
	TRINITY_DN11562_c0_g1_i1	AAAAAAACAATTATACTTTCATTTGTATTCTTAGAATATTTTAATTTTTATAGGAAACCGTAGGGCATTATATGCATAAACAACACAGAAAATTATCCCCAATGCGTTTATAAATAGGAAGCGTTTAGGCCAATATCTTGTACTACTGTACTTCCTTTTCCTTTTCCTTTTTTACAATGAAGCTGGTAAGCTCTTGTTCAGCAAAAATGGCAATTCAAAACACTCTCATGATTTCTTTCTTCACCCTCTTCACATCCTTTGCTTCTGCAGCTGTTCCATTAGAAGGGCTACTCCCAAATGGCAACTTTGAAGAGCAACCAAAGCCAAGTGAGTTAAACAAAACAGTACTCCAAGGGAAGAACGCCTTACCAAAGTGGGAAATCAAAGGGCTAGTAGAGT…														gi|225311977|dbj|AK319716.1|	76.16	1095	195	62	246	1304	63	1127	2e-142	516	Solanum lycopersicum cDNA, clone: LEFL1001BD09, HTC in leaf	225311977:4081:Lycopersicon esculentum var. esculentum	E	0.808516	298	24.957	46.727	68.294	38.544	28.665	2.852	15.962	3.006	0.716	2.28	8.34893	24.432	27.523	40.878	37.245	36.588	32.686	26.537
	TRINITY_DN30081_c0_g1_i1	TTGTTTACACACAAAATTGTTACATTATATCATACTGAAGCCTACTTTTCCCATCCAAAAGATCAAAGATGATCCAAGGGCCAAGAACAACTTCAAGTTGACCAAGTCGATTGGAAAGGTGAGGCGAGTGGGCTGTCATTTCCCACTTCTTCCCATCACCTCTTCACCTAAGCTCAACGTTCTTCTCTTCACTTGTATCTGAGTTCTAAATATAATTGATCAATTAAGTGTTTATACAAGCCTTTGATCCGCATCTTAACCACTTAATCATTGTTATAACCTCATACACTGAGGATCAAAGCAGTTACACTACTTATCATTGTGGTAAACTTTTACATGGGATGTTTAAAAGGATTAGTTTGAATCATAACCATTCACCCCCTCCCTCTTGTTATCTAA…	sp|Q9LW96|INO1_TOBAC_Inositol-3-phosphate_synthase_OS=Nicotiana_tabacum_PE=2_SV=1	93.53	510	33	0	2364	835	1	510	0	967	GO:0004512,GO:0004512,GO:0005737,GO:0005737,GO:0006021,GO:0006021,GO:0006021,GO:0006629,GO:0008654,GO:0008654,GO:0016853	inositol-3-phosphate synthase activity,inositol-3-phosphate synthase activity,cytoplasm,cytoplasm,inositol biosynthetic process,inositol biosynthetic process,inositol biosynthetic process,lipid metabolic process,phospholipid biosynthetic process,phospholipid biosynthetic process,isomerase activity	gi|8096265|dbj|AB009881.1|	83.32	1553	225	34	832	2367	1626	91	0	1402	Nicotiana tabacum mRNA for myo-inositol 1-phosphate synthase, complete cds	8096265:4097:Nicotiana tabacum var. Samsun	E	0.808108	302.5	84.769	186.585	232.354	128.515	84.996	22.908	41.187	93.304	61.77	96.332	2.27327	240.311	582.034	580.73	309.273	360.407	465.028	163.272
	TRINITY_DN42611_c1_g1_i1	TCACTTCTTCATGGTGGGATTTGCACCACTGACCTCTCGTGGGTCACAGCAATACATCTCCCTTACAGTCCCAGAGCTTACTCAGCAGATGTGGGATGCTAAAAACATGATGTGTGCAGCAGATCCACGCCATGGGCGTTACTTAACTGCTTCTGCAATGTTCAGAGGGAAGATGAGCACTAAAGAGGTAGATGAACAGATGATCAATGTCCAGAACAAGAACTCATCATATTTCGTGGAGTGGATCCCGAACAACGTGAAGTCCAGTGTCTGCGATATTCCTCCGACCGGACTGAGGATGGCTTCTACTTTTGTTGGAAATTCGACTTCAATTCAGGAGATGTTCAGGAGGGTGAGTGAACAATTCACAGCTATGTTTAGGCGCAAGGCTTTCTTGCA…	sp|P46263|TBB1_SOLTU_Tubulin_beta-1_chain_OS=Solanum_tuberosum_GN=TUBB1_PE=2_SV=1	98.74	159	2	0	2	478	267	425	3e-106	323	GO:0000166,GO:0003924,GO:0005200,GO:0005525,GO:0005525,GO:0005737,GO:0005856,GO:0005856,GO:0005874,GO:0005874,GO:0006184,GO:0007017,GO:0043234,GO:0051258	nucleotide binding,GTPase activity,structural constituent of cytoskeleton,GTP binding,GTP binding,cytoplasm,cytoskeleton,cytoskeleton,microtubule,microtubule,GTP catabolic process,microtubule-based process,protein complex,protein polymerization	gi|197320851|gb|EU935742.1|	85.97	556	69	8	1	550	798	1350	9e-164	586	Solanum tuberosum beta-tubulin mRNA, complete cds	197320851:4113:Solanum tuberosum subsp. tuberosum	E	0.808045	304	190.217	150.896	115.377	214.224	190.703	61.139	85.605	87.577	91.535	67.631	2.18919	250.355	205.068	235.455	174.488	173.475	195.424	254.493
	TRINITY_DN23275_c0_g2_i1	GATATGTTTTTCTTTTTCTTTTTAGTGGAAAAGGAAAAAGCTTTAAAATTGCATGTTCATTTTGGTCTTGAGGATTTAAGGTTTACATAAGTAATGATTACACCCAACATGCTTCTATATAAAGAGAGAAGATTTCCCATTTAGTCCTATGGAGTTTTCATTTCATATTTGAGCTTTTTTGCTTAGTTTTACATTTTCTTACAGAAAACATGGCCAAAATGGTAAAAGGAAGATTAAAGCAGTGTTTGCTCTATCTTCTTGTTTGTTCTCTAATCATACTGAAAACAAATGGATTTTTTGTCGGTATTACATATGTTGAAGATGCTGTGAGTAAAGGAGCAGTGTGTTTGGATGGTAGTCCACCTGCTTACCATCTTGATAAGGGATCTGGTGCAGGCA…	sp|Q6P988|NOTUM_HUMAN_Protein_notum_homolog_OS=Homo_sapiens_GN=NOTUM_PE=2_SV=2	27.17	254	166	6	327	1043	95	344	3e-20	98.6	GO:0005576,GO:0005576,GO:0008152,GO:0016787	extracellular region,extracellular region,metabolic process,hydrolase activity	gi|255557762|ref|XM_002519865.1|	76.26	1108	193	67	295	1367	74	1146	6e-145	525	Ricinus communis pectin acetylesterase, putative, mRNA	255557762:3988:Ricinus sanguineus hort. ex Groenl.	E	0.807925	305	57.112	87.698	72.041	35.069	58.3	15.698	33.047	14.745	5.531	21.65	3.42138	10.374	45.222	62.489	56.203	17.789	19.658	50.817
	TRINITY_DN42074_c1_g1_i1	TTTGAATGTTAAGTTTCAGATGTAGATCTGAAAACAAACCTTGATAAAAACCGGTCTAGGCGGCATCTAGGTGCTACACGGGTATCAGGTGTCCATATCATACGCTAGGCGTGCTGGGCTTGGATAGTAGGGACCTGGACCGGTTTTGGACAAGTCTAGGCAGTCATGTTAAAATTTAAATGATAAGTTTTAGATGTAGATCTAAAAACAAACCTTTTAACAGTACAGTCACATCCCACAACCACAACCACATAGCAGCAGCGCCCTGAAAACCTAGCCGGCTAGGCGTCCCCCCTCAGCGTCCAACGTCTTTTACAACAACATAGAGTACAATCGAAAAGTAAATAAGCTCTTTAACAATAAAGGAAAGCTTTTATTCTGAAACATCCAAGATACATG…	sp|O50001|PRU1_PRUAR_Major_allergen_Pru_ar_1_OS=Prunus_armeniaca_PE=1_SV=1	61.01	159	62	0	936	460	1	159	3e-62	202	GO:0006952,GO:0006952,GO:0009607,GO:0009607	defense response,defense response,response to biotic stimulus,response to biotic stimulus															0.807778	306	534.684	23.631	1170.16	2828.35	411.406	179.603	718.475	675.854	461.118	457.194	1.99348	2647.39	4022.31	3873.24	1803.07	0	4.277	0
	TRINITY_DN44356_c4_g2_i8	AGAGTAGCGTTCGGAGGTATTGTTGGAGGAGAACCAGATTCACCATAGGCAAGCTCAGGGGGTATAGTAAAAATTGCATTTTCACCTTTTTTCATTGTCTTGATACCCTGATCCCATCCCTTGATGACTTGACTTGTTCAAAAGACATAATCAAATGGTGATTTCAGTTTTCTGTGACTCTGAGTAGTAAGCTAGCAAGTTTGCATCCAATTATCTCTTCCAACAAATAATAAATTCCCCAACCGCATTTATCATCCCCTGATTATCCTGATGTTAACAAATCCTAAATCCCTCCGCAGCACCTCTCTTTCCTTTTAGGTTGACGGTGTATGCATGCATGCCCCAATTTTTGTTCAGCAGAGCTTAAGATGTTGGATCTGCTATTAACTCTGTTGTGGA…	sp|Q9FJL3|FKB65_ARATH_Peptidyl-prolyl_cis-trans_isomerase_FKBP65_OS=Arabidopsis_thaliana_GN=FKBP65_PE=1_SV=1	74.58	59	15	0	179	3	84	142	1e-19	93.6	GO:0000413,GO:0003755,GO:0003755,GO:0005515,GO:0005516,GO:0005528,GO:0005634,GO:0005634,GO:0005737,GO:0005737,GO:0005773,GO:0005789,GO:0006457,GO:0006457,GO:0006499,GO:0009408,GO:0009644,GO:0016853,GO:0034976,GO:0042542,GO:0061077,GO:0070370	protein peptidyl-prolyl isomerization,peptidyl-prolyl cis-trans isomerase activity,peptidyl-prolyl cis-trans isomerase activity,protein binding,calmodulin binding,FK506 binding,nucleus,nucleus,cytoplasm,cytoplasm,vacuole,endoplasmic reticulum membrane,protein folding,protein folding,N-terminal protein myristoylation,response to heat,response to high light intensity,isomerase activity,response to …	gi|356558980|ref|XM_003547732.1|	82.64	144	20	5	1	141	526	385	4e-24	122	PREDICTED: Glycine max 70 kDa peptidyl-prolyl isomerase-like (LOC100803189), mRNA	356558980:3847:Glycine max (L.) Merr.	E	0.807082	308	81.017	0	0	51.634	184.91	22.572	43.225	1.554	9.133	19.608	3.30476	8.282	26.353	82.187	113.538	0	3.689	0
	TRINITY_DN36185_c0_g1_i4	TGGGACGTGAGGTTAGTCGGTAAGAATGCCCTAATTTATAATTCTTCTACGTATATATATAAATACAAATGTATGTTATCTATATATCTATGGTGAGTGGTAATAGTAACGAGGGAAGAGCAGTGAAAACAGAAGAGAAAGACAGACTAGTAGTAGTAGAGATAATAATTGTAATCTGAAAGAAAGAAAGAAAAACAACAATGGCGTACGAGGACCACCACCTCTCTCACTCTCAAGAAATGGCACTTCAACAGCAGCACCACCACCAGCACCACCCATACCCCCATCCCCACCACTTTTCTCCACCTGACCCAAATCAGCAACATCACCATCATCCCCAGCAGCAGCAGCAGCAGCAACATCACCATCATCAGAACGCTGCTGCTGTTTTACGCTCCT…	sp|O22300|LET12_SOLLC_Homeobox_protein_knotted-1-like_LET12_OS=Solanum_lycopersicum_GN=LET12_PE=2_SV=1	66.24	388	76	6	471	1523	40	409	5e-147	448	GO:0003677,GO:0003677,GO:0003677,GO:0005634,GO:0005634,GO:0005634,GO:0006355	DNA binding,DNA binding,DNA binding,nucleus,nucleus,nucleus,regulation of transcription, DNA-templated	gi|225430411|ref|XM_002285371.1|	79.21	837	124	38	759	1579	710	1512	3e-148	536	PREDICTED: Vitis vinifera hypothetical protein LOC100254363 (LOC100254363), mRNA	225430411::		0.80621	309	0	40.809	45.138	93.436	77.955	0	48.771	0	1.512	8.225	4.39834	100.349	95.891	55.36	49.756	0	0	0
	TRINITY_DN31025_c0_g1_i1	AAAAAAGCTAAATGGTTCACATCGGTACTGTACGGTTATCCGACTGTCGGTGCGTATAAATTGTCGATTTCGTCGGTCTCTACTACTAATTTTGTCCTCATGTTCTTAAGTAGGAGTATACTAGTACTGCATTTAACTAACAACATCCTCTTTTTTCGCTCCATTTAGACACTAATCATTCTAAGGTTTCGATTCGATCACGCCGTACTTTTGGAACCGCCGGAGAGAGATTTTCCGGCTATTACAATTTGGTTGTTTCAGTTTTTAGCGTCTCGGATCCATCATGAATCCCGAGTATGACTACTTGTTCAAGCTTCTATTGATTGGAGATTCAGGCGTTGGAAAATCTTGCCTTCTCCTCAGATTTGCGGATGACTCTTACTTGGACAGTTACATTAG…	sp|P28188|RAD2A_ARATH_Ras-related_protein_RABD2a_OS=Arabidopsis_thaliana_GN=RABD2A_PE=1_SV=3	87.25	204	25	1	284	895	1	203	2e-122	360	GO:0000139,GO:0000139,GO:0000166,GO:0003924,GO:0005525,GO:0005525,GO:0005525,GO:0005773,GO:0005789,GO:0005794,GO:0005794,GO:0005886,GO:0006184,GO:0006810,GO:0006886,GO:0006888,GO:0006888,GO:0007264,GO:0015031,GO:0015031,GO:0016020,GO:0016192,GO:0019003,GO:0032482,GO:0032588,GO:0046686	Golgi membrane,Golgi membrane,nucleotide binding,GTPase activity,GTP binding,GTP binding,GTP binding,vacuole,endoplasmic reticulum membrane,Golgi apparatus,Golgi apparatus,plasma membrane,GTP catabolic process,transport,intracellular protein transport,ER to Golgi vesicle-mediated transport,ER to Golgi vesicle-mediated transport,small GTPase mediated signal transduction,protein transport,protein t…	gi|349720379|emb|FQ381626.1|	81.71	607	95	14	276	873	121	720	3e-135	492	Vitis vinifera clone SS0ABP1YB14	349720379:29760:Vitis vinifera subsp. vinifera	E	0.806188	310	151.788	101.927	47.921	42.057	105.496	47.431	41.376	35.806	27.766	20.009	2.60569	118.45	133.136	148.625	64.174	98.796	101.551	118.683
	TRINITY_DN42086_c0_g1_i2	CGTGTCGGTTAAGGAAAGCATGGGACCCATCAACATCTCCCCATTTCTTCTTCTTCTTCCTTCGACAACCTTCTCTTAATCAAATCAAATTTCATCAAAACCTGTTTAAAAATCAGGATTCCTCAATTCTCTCCGCTGTTATCGTGATCAGAAAACAGAAAAATCCAATCTTTGAATCTTTACTCCATTGTTATCTGTTCATCAAAGCTTCAAATCAAAGAGAAGATGCAGCAGCAAAACGATACAAACCCTTCTGCTTACTACCAATACTATCAATCCCATCTTCAAAACCCTAACCCTATTCCCAATCCTCCTCCTTTTTCATCATCAGACCCTAATTTCATCTCCCCCGCCTCTGCTCCTCCGTCCAATTTCTCCAATTACCCTGTTCCTTATTTC…	sp|A8XJZ8|LST2_CAEBR_Lateral_signaling_target_protein_2_OS=Caenorhabditis_briggsae_GN=lst-2_PE=3_SV=1	40	105	55	2	1132	1446	516	612	3e-13	77	GO:0046872,GO:0046872	metal ion binding,metal ion binding															0.803643	313	27.787	0.566	41.997	76.546	53.084	0.555	21.687	0	0	0	8.9911	23.255	31.242	39.386	39.59	0	0	0
	TRINITY_DN49721_c0_g1_i2	CAAAAAGTCAACAGAGACCTACATTTTAGAACGGAGGTAGTATAAATTTACATACCACGGATACAAAACGCATAAATTTACATGTTTGAAGTATTGAAGAAGACTTTTTCACCAAAATTAGCAATGAAGTTTGCCCCCATAGTCACCGTTTTTGTCGTCTCCGTCTTCTTCTTCAACGTTTCCATTTCCCTATCCACTTCGCCGGAGATACTCCTCACTCCGATCACCAAAGATGCATCCACCAACCTCTACTCAATCCAAGCTTACTTCAAAACTCCATTTCAGCTCACAAAATTGTTCCTAGATCTGGGTGCCACTTTGTCCTGGATCACTTGCTCTAACTACACTTCCTCAACTTTTCACCACTATCTTTACAATACTTCTTTATGCATCGAGCTC…	sp|Q8RVH5|7SBG2_SOYBN_Basic_7S_globulin_2_OS=Glycine_max_PE=1_SV=1	29.21	428	259	13	208	1473	40	429	1e-47	176	GO:0004190,GO:0006508,GO:0045735,GO:0045735	aspartic-type endopeptidase activity,proteolysis,nutrient reservoir activity,nutrient reservoir activity															0.802377	320	39.65	150.573	63.507	99.41	45.044	16.263	55.052	0	31.268	44.044	2.71563	7.114	17.416	54.16	84.375	0	0	0.248
	TRINITY_DN43765_c2_g2_i1	AATTTTTTTTTTTTCAACAAGAAGTAGACCTAGTTGAAGAGTACAACATGTTCTGCATCCAAACATGAATAAACAATGATCTACACTAGTTCTTGCAAATCCAATCACCAAAAACCGTACATACACCACTCAGGTTGAATTTCAAATTATAGTAGTCCTCAGACCAGTTGATCTCGAAACCGGAGGTTTTAAAAAAAAAAAAAGAGAGAAAAAAATCCACTCATTGACATCCCTATACGTACTTCTCCTACTCGTATAACTTTCACAACCATTTTCATCATCATCATCTGCAGTTTATGTGTTGATCATCATCCTCGAATTCCGAAACTCCTAGCATTGCTAAAGCAATATGACTCTCCATGTCGGTTTTCGTCGGCTGCAATTGCGCATAATAACTTT…	sp|Q9LK03|PERK2_ARATH_Proline-rich_receptor-like_protein_kinase_PERK2_OS=Arabidopsis_thaliana_GN=PERK2_PE=2_SV=3	40.57	318	172	7	1324	389	342	648	5e-56	208	GO:0000166,GO:0004672,GO:0004674,GO:0004674,GO:0005524,GO:0005524,GO:0005886,GO:0005886,GO:0006468,GO:0016020,GO:0016021,GO:0016301,GO:0016310,GO:0016740,GO:0016772	nucleotide binding,protein kinase activity,protein serine/threonine kinase activity,protein serine/threonine kinase activity,ATP binding,ATP binding,plasma membrane,plasma membrane,protein phosphorylation,membrane,integral component of membrane,kinase activity,phosphorylation,transferase activity,transferase activity, transferring phosphorus-containing groups	gi|356552024|ref|XM_003544324.1|	77.2	772	120	52	615	1362	1182	443	3e-107	399	PREDICTED: Glycine max proline-rich receptor-like protein kinase PERK13-like (LOC100820245), mRNA	356552024:3847:Glycine max (L.) Merr.	E	0.801428	328	110.421	45.768	107.228	109.322	78.243	20.987	67.556	23.752	52.945	12.633	2.53542	0.188	1.362	7.588	97.56	0.197	0	9.116
	TRINITY_DN32553_c1_g1_i3	CTTGAATTCGGGGAGCTTTTGGTCCAGCCTTTGAGTAATTTGGCGATGTTCTCTGTGCTTGATGCGTAGGTTGATGTCTGGACCGGTTTTGTGAAGGAATAGTATCCGTGAATTGGGTGCACATCAGGTGTTTGAGGAATTGTTTTGTCCAGTGATAAGGCGTCTTGTAAAGCTTGTTTTGCTGTTTTGATATCAGCCTGGAGCCTCCTTTCCCATTGGCCTTTGGATAATGAATGGGAAGACATTAACTCGTCAGAATTCGAGCAATCAGAGCCTGTTTGCTGCATCTTCTTTAGCTTCTTTTTCAGATGGGTATTCCAATAGTTCTTGATGTCATTGTCTGTTCTCTCAGGCAGGTAAGAAGCTATGGCTGCCCATCTGCAACATATCATTTTTCTT…	sp|P81392|MYB06_ANTMA_Myb-related_protein_306_OS=Antirrhinum_majus_GN=MYB306_PE=2_SV=1	61.11	126	46	2	380	9	88	212	3e-39	141	GO:0003677,GO:0003677,GO:0003682,GO:0005634,GO:0005634,GO:0006351,GO:0006355	DNA binding,DNA binding,chromatin binding,nucleus,nucleus,transcription, DNA-templated,regulation of transcription, DNA-templated	gi|123692545|emb|AM482956.1|	88.5	113	8	5	271	382	7470	7362	3e-27	132	Vitis vinifera, whole genome shotgun sequence, contig VV78X096604.7, clone ENTAV 115	123692545:29760:Vitis vinifera subsp. vinifera	E	0.800232	331	47.184	53.372	70.442	57.087	156.36	12.36	14.382	51.689	30.273	32.413	2.7243	62.038	37.958	32.136	59.324	37.74	30.057	12.343
	TRINITY_DN16737_c0_g1_i1	ACATTGAAAACAGAAAATGATGAACATTGTTATCTCCACACACACACACACAAAAACAAAAAACAAAAACAAATCATCATAAATTGCAACAAATACGAAACCGGACCGAACATAATAATCATCTAATGGCTGAAAACCTCCATCACAAGCTTAGCTAGCTGCTCTCTACTTCCATGTTTATTCACTGTTTGAAATAGGCTTACGTGCAACGAAGAAGTACATTGGTGTGAAAATATCTTTCTTTCCTCCATCAACAAGCCCCTCAGCAGCTTTTTCCAAGAAATCTTGAACCCTTTGGCTTCCCTTAGGAGCAAGCCCTGTATATTCTAGAGCCTTCACCATGTTTTTTGTGATGAAGCGTCCAACTGCTGTTAGTCGGAAGCTGCTCAATGAAAAGTG…	sp|Q9LM02|SMT1_ARATH_Cycloartenol-C-24-methyltransferase_OS=Arabidopsis_thaliana_GN=SMT1_PE=2_SV=1	80.6	335	65	0	1200	196	1	335	0	576	GO:0003838,GO:0003838,GO:0003838,GO:0005773,GO:0005783,GO:0006084,GO:0006598,GO:0006629,GO:0006694,GO:0006694,GO:0006696,GO:0008152,GO:0008168,GO:0008168,GO:0008202,GO:0009506,GO:0009611,GO:0009698,GO:0009793,GO:0009805,GO:0016126,GO:0016126,GO:0016126,GO:0016126,GO:0016126,GO:0016132,GO:0016740,GO:0019745,GO:0032259,GO:0032259,GO:0042398,GO:0005829	sterol 24-C-methyltransferase activity,sterol 24-C-methyltransferase activity,sterol 24-C-methyltransferase activity,vacuole,endoplasmic reticulum,acetyl-CoA metabolic process,polyamine catabolic process,lipid metabolic process,steroid biosynthetic process,steroid biosynthetic process,ergosterol biosynthetic process,metabolic process,methyltransferase activity,methyltransferase activity,steroid m…	gi|358248511|ref|NM_001252965.1|	80.12	1021	171	32	178	1182	1132	128	0	732	Glycine max cycloartenol-C-24-methyltransferase-like (LOC100796978), mRNA	358248511:3847:Glycine max (L.) Merr.	E	0.800176	333	189.76	141.736	40.687	33.347	104.218	57.94	88.458	18.665	25.995	21.049	2.40326	226.902	215.64	149.957	122.237	58.567	15.911	29.583
	TRINITY_DN46412_c1_g1_i2	CGGATTAATTAGTCGAAGCAATTGTTTAATTAAATAGATTATTACTATATATAATTAAGTAAACTTTTTAAAAAGAGAAAAACCATCCACTATATATACACACATAAGTATCACTTCAAACTAGGGTTAGGGTTTTCTATCTTCTTAATAATTAAAGCCTAATTAATCTCCCTATTATTATTCAGCTGCCTTAAATAAATACAGAGAGAGAGAGAGAGACTATAAATTAAAGCTATATATAAATAATAATGAAGAAACTCCATCTAGTGGCCAAGAGAGAGTCTTCTTCTTCTTCTTCTTCAATAATAACAGTGAGATACATGGAGTGCCAGAAAAACCATGCTGCAAGCATAGGGGGTCATGTTGTTGATGGTTGCAGAGAGTTCATAGCTTCTAATG…	sp|Q9SB61|Y4466_ARATH_ZF-HD_homeobox_protein_At4g24660_OS=Arabidopsis_thaliana_GN=At4g24660_PE=1_SV=1	55.56	63	28	0	312	500	47	109	2e-17	80.9	GO:0003677,GO:0003677,GO:0003677,GO:0003677,GO:0005515,GO:0005515,GO:0005515,GO:0005515,GO:0005515,GO:0005515,GO:0005515,GO:0005515,GO:0005515,GO:0005515,GO:0005634,GO:0005634,GO:0005634,GO:0006351,GO:0006355,GO:0009686,GO:0009737,GO:0009740,GO:0009793,GO:0009793,GO:0009845,GO:0010162,GO:0042803,GO:0042803,GO:0046872,GO:0048608	DNA binding,DNA binding,DNA binding,DNA binding,protein binding,protein binding,protein binding,protein binding,protein binding,protein binding,protein binding,protein binding,protein binding,protein binding,nucleus,nucleus,nucleus,transcription, DNA-templated,regulation of transcription, DNA-templated,gibberellin biosynthetic process,response to abscisic acid,gibberellic acid mediated signaling …															0.994423	1	0	0	0	2.018	0	648.527	596.105	592.797	259.514	458.014	0.000789837	0	0	1.407	0	3.926	29.55	586.217
	TRINITY_DN59482_c0_g1_i1	AGCTCAACCCAATAAACACTTCTTCTTCCTCTTCACATCAAAGTCGGGGGGTGTGTGTATATATCCAATGGCTGATAATCTACGTTTGGCTGTTGGCATCATTGGGAATGTAGCCACCGTCTTACTTTACGGTGCACCAGTATTGACATTTGCTGGTGTGATGAGGAAGAGAAGCGTCGGAGACTTTTCATGCCTTCCGTACACCGTTGCGCTGCTCAACTGTTTTGTTTATAGTTGGTATGGGATGCCGGTGGTTAGCCGCCGGTGGGAGAATTTTGTCCTTGTCCCCATTAACGGACTTGGTGTTCTTTTGGAGCTCTCTTTCCTTTTCATTTATTTCAAGTTTGCCTCACCCAATGGCAAGAAACACGTAGCAATATTAACGACGGCCGTGATCAT…	sp|Q6NQN5|SWET3_ARATH_Bidirectional_sugar_transporter_SWEET3_OS=Arabidopsis_thaliana_GN=SWEET3_PE=2_SV=1	50.74	270	117	3	68	850	1	263	4e-78	247	GO:0005886,GO:0005886,GO:0005887,GO:0006810,GO:0008150,GO:0008643,GO:0016020,GO:0016021,GO:0034219,GO:0051119	plasma membrane,plasma membrane,integral component of plasma membrane,transport,biological_process,carbohydrate transport,membrane,integral component of membrane,carbohydrate transmembrane transport,sugar transmembrane transporter activity															0.97526	3	0	1.474	0.722	0.817	0	177.543	117.112	166.024	149.415	190.803	0.00376203	0.433	0	0	0	0.899	0.576	0.417
	TRINITY_DN5486_c0_g1_i1	TTTTTGTACTTCCCCCACACAACAACAAACTCTTCCAAATAAAATCCCACTGTTTTCCTCTTTCTTTGTGATCTGAACATGGATTTCCATAAGTTGATCAATTATTTCATCTATTTTTTATTAAGTTGTTTCATACTGTTGGTCCCTGCAGATTGCAATATTCAAGAAAATTCCATTTCTAGAGCAACCTATTATGGTAGCCCTGATTGTTTAGGAAACCCAACTGGAGCTTGTGGATTTGGAGAATATGGAAGAACAGTAAACGATGGTCGAGTCTCTGGTGTTTCTAGGCTATTTAAAAACGGATCCGGCTGTGGTGCATGCTATCAGGTAAAATGCAGTATTCAAGCACACTGCAGTGATGAAGGGATCAATGTAGTGGTGACAGATTATGGTGAA…	sp|O23547|EXLB1_ARATH_Expansin-like_B1_OS=Arabidopsis_thaliana_GN=EXLB1_PE=2_SV=2	55.74	244	106	2	100	825	4	247	2e-91	279	GO:0005576,GO:0005576,GO:0005576,GO:0019953	extracellular region,extracellular region,extracellular region,sexual reproduction															0.95943	4	7.455	6.867	5.086	2.835	7.32	381.787	297.963	188.365	118.306	301.361	0.0229565	4.532	1.462	2.608	4.074	18.36	13.478	17.793
	TRINITY_DN46412_c1_g1_i1	CGGATTAATTAGTCGAAGCAATTGTTTAATTAAATAGATTATTACTATATATAATTAAGTAAACTTTTTAAAAAGAGAAAAACCATCCACTATATATACACACATAAGTATCACTTCAAACTAGGGTTAGGGTTTTCTATCTTCTTAATAATTAAAGCCTAATTAATCTCCCTATTATTATTCAGCTGCCTTAAATAAATACAGAGAGAGAGAGAGAGACTATAAATTAAAGCTATATATAAATAATAATGAAGAAACTCCATCTAGTGGCCAAGAGAGAGTCTTCTTCTTCTTCTTCTTCAATAATAACAGTGAGATACATGGAGTGCCAGAAAAACCATGCTGCAAGCATAGGGGGTCATGTTGTTGATGGTTGCAGAGAGTTCATAGCTTCTAATG…	sp|Q9SB61|Y4466_ARATH_ZF-HD_homeobox_protein_At4g24660_OS=Arabidopsis_thaliana_GN=At4g24660_PE=1_SV=1	58.18	55	23	0	312	476	47	101	4e-16	78.6	GO:0003677,GO:0003677,GO:0003677,GO:0003677,GO:0005515,GO:0005515,GO:0005515,GO:0005515,GO:0005515,GO:0005515,GO:0005515,GO:0005515,GO:0005515,GO:0005515,GO:0005634,GO:0005634,GO:0005634,GO:0006351,GO:0006355,GO:0009686,GO:0009737,GO:0009740,GO:0009793,GO:0009793,GO:0009845,GO:0010162,GO:0042803,GO:0042803,GO:0046872,GO:0048608	DNA binding,DNA binding,DNA binding,DNA binding,protein binding,protein binding,protein binding,protein binding,protein binding,protein binding,protein binding,protein binding,protein binding,protein binding,nucleus,nucleus,nucleus,transcription, DNA-templated,regulation of transcription, DNA-templated,gibberellin biosynthetic process,response to abscisic acid,gibberellic acid mediated signaling …															0.95602	5	0	0	0	0	0	90.752	121.932	102.413	54.099	131.483	0	0	0	0	0	3.795	4.139	132.504
	TRINITY_DN41577_c1_g1_i1	ACAATGAAAATTATATAATAAAAGAAAATTTCCAAAATGTATTAGTTGGGCAAGTTTTAGGTTAATATTTACTCATTTTAATTAATAATAATGGTTTTCTAGAAAACGGTTTAGAGATAATTAAGAAGAGAAGTGCTTCTTGAGTGATGTGATGAGGTGTACAAAGTCAAAACAGAAATTATTATCACAAATCACACACCATTTCTTCTGGAGTTTTACTCATTCAGTAACAGCCAGATTTTTTCTTATATATATTCTCTTGCACAATACCTAAACAACAAAACAAAACCCCAAAAAAATTAAAACATTTATCTTTAAACGACTTTTCCTTTTCCAATATTCCTTGTTTCTGCTTCTGCTTTTTTTTTTTTCATTTTTTGTCATCTCTCTGAACGTAGC…	sp|Q9FMY1|C86B1_ARATH_Cytochrome_P450_86B1_OS=Arabidopsis_thaliana_GN=CYP86B1_PE=2_SV=1	41.96	510	272	8	480	1961	39	540	4e-129	405	GO:0000041,GO:0004497,GO:0005506,GO:0005783,GO:0005783,GO:0005789,GO:0010345,GO:0016020,GO:0016021,GO:0016491,GO:0016705,GO:0020037,GO:0042761,GO:0046872,GO:0055114,GO:0055114,GO:0071555	transition metal ion transport,monooxygenase activity,iron ion binding,endoplasmic reticulum,endoplasmic reticulum,endoplasmic reticulum membrane,suberin biosynthetic process,membrane,integral component of membrane,oxidoreductase activity,oxidoreductase activity, acting on paired donors, with incorporation or reduction of molecular oxygen,heme binding,very long-chain fatty acid biosynthetic proce…															0.952553	7	0.357	3.222	15.894	14.232	2.632	173.541	196.346	372.708	270.208	185.574	0.0303218	0.302	0	0	0.598	0	0.196	6.679
	TRINITY_DN23896_c1_g1_i1	AAAAGAAAAACACATCCAAATCATTAATAGCAAATACACACAAACAATACAATGGCAACATCATCAAACTTTACTACTTCTGCGACAAACTTTTCTGCTGTTTTTTTAATATTCCTTTTATCCCTTACCTCTTCTATCAACTCTGTTTATGGACGACCTGCAACTTTCGTTCAAGATTTTCGCATTTTATGGGCTGATTCTCATATTAAACAACTTGATGGTGGTACCGCTATTCAACTTCTCTTAGACCAAAATTCGGGAACTGGATTTGGATCCAAGAGCCAGTATCTATTCGGACGAGTTAGCATGAAGATTAAGCTCATTCCTGGTGATTCAGCAGGAACTGTCACTGCATTTTACATGAATTCGGACGCTGCTAACCTACAAACTAACATACGC…	sp|Q8LER3|XTH7_ARATH_Probable_xyloglucan_endotransglucosylase/hydrolase_protein_7_OS=Arabidopsis_thaliana_GN=XTH7_PE=2_SV=2	76.38	271	60	1	145	957	27	293	2e-157	456	GO:0004553,GO:0005576,GO:0005618,GO:0005618,GO:0005618,GO:0005975,GO:0006073,GO:0008152,GO:0016740,GO:0016762,GO:0016762,GO:0016787,GO:0016798,GO:0019761,GO:0048046,GO:0048046,GO:0048046,GO:0071555	hydrolase activity, hydrolyzing O-glycosyl compounds,extracellular region,cell wall,cell wall,cell wall,carbohydrate metabolic process,cellular glucan metabolic process,metabolic process,transferase activity,xyloglucan:xyloglucosyl transferase activity,xyloglucan:xyloglucosyl transferase activity,hydrolase activity,hydrolase activity, acting on glycosyl bonds,glucosinolate biosynthetic process,ap…	gi|308229783|gb|HM749061.1|	77.82	825	131	40	141	945	87	879	3e-126	462	Gossypium hirsutum cultivar Coker 312 xyloglucan endotransglucosylase/hydrolase (XTH2) mRNA, complete cds	308229783:3635:Gossypium hirsutum subsp. mexicanum (Tod.) Mauer	E	0.950851	9	1.37	56.674	14.14	59.882	16.081	700.653	533.966	524.728	591.392	330.93	0.0552443	7.943	1.636	1.463	6.26	17.175	11.391	0.271
	TRINITY_DN48951_c3_g2_i1	TATATATATATATATATATATATATATATAGAAAATAAAGAAAATTAAAATGTTTAATTACATTATCATATGTGATCCCAAGGAAAATTCATGTAGCAAAGCTACTAAACCTTGTAGTAATCCACTGTATTCACCACAAAACCTTGTATGTACACACTTTATCCCCCACTAAAATGTACATGATTATTCACCACTATATAACCGTAATAAAAAGTTTGTATCAAGTGATAATATTTATCGGTATAATTTCATTTGTACTTTCTTTCATGTATATCGTAATATACGATGAAATATGGTAAAAATGAAACTTGTATGATGCAAATCACTCACTATTAAACGGTTTTTGGAAGCGAATATATATATGTTTTTCGGTAATGATACGGTCAGAATCACTCACTC…	sp|Q9C8Z9|BH148_ARATH_Transcription_factor_bHLH148_OS=Arabidopsis_thaliana_GN=BHLH148_PE=1_SV=1	56.36	165	66	2	1290	814	47	211	4e-50	175	GO:0003677,GO:0003700,GO:0005515,GO:0005634,GO:0005634,GO:0006351,GO:0006355,GO:0046983	DNA binding,sequence-specific DNA binding transcription factor activity,protein binding,nucleus,nucleus,transcription, DNA-templated,regulation of transcription, DNA-templated,protein dimerization activity															0.95019	10	0	2.313	3.969	5.128	2.795	182.317	173.675	165.709	114.257	99.261	0.0193208	0	0.493	0	0.682	0.351	1.36	8.485
	TRINITY_DN34549_c0_g1_i1	TTTTTTGAAACTCGACCTGAATAAAAATCTCGTACTCGTGTGTCTGTATCCGCGGGACCAATGTATTAATCCCAAACATTAATCCGTGACATGGAATTCTTATCATGATAATTCTACAATTCCATACACTCTAGACTACTATATATATAAACACACACACACCTCACTTTCTCCACACAAAACACACACACTCACACACACAAAATAACAACTTCATACATATGAAACCCATGAAAATGGCTCAAACCCCATGTCCTAACTACACATATCTCTTCATCTTCCTCCCTCTTTTCTTGTCTTTTTTCCGTATCGCCGAATCCCGCCCGCCTTTCGCCTGTGACCCGAACAATGCATTGACAAGAAACTTCCCATTCTGTAAAGTTGCATTGCCGATAAGAT…	sp|Q9FGY1|BXL1_ARATH_Beta-D-xylosidase_1_OS=Arabidopsis_thaliana_GN=BXL1_PE=1_SV=1	73.39	744	190	5	321	2540	32	771	0	1107	GO:0004553,GO:0005576,GO:0005578,GO:0005578,GO:0005975,GO:0008152,GO:0009505,GO:0010214,GO:0016787,GO:0016798,GO:0046556,GO:0046556,GO:0048046	hydrolase activity, hydrolyzing O-glycosyl compounds,extracellular region,proteinaceous extracellular matrix,proteinaceous extracellular matrix,carbohydrate metabolic process,metabolic process,plant-type cell wall,seed coat development,hydrolase activity,hydrolase activity, acting on glycosyl bonds,alpha-L-arabinofuranosidase activity,alpha-L-arabinofuranosidase activity,apoplast	gi|357511336|ref|XM_003625909.1|	75.09	1638	289	107	501	2077	301	1880	0	654	Medicago truncatula Beta-xylosidase (MTR_7g109390) mRNA, complete cds	357511336:3880:Medicago truncatula	E	0.940288	17	13.293	38.486	44.155	68.012	31.614	270.355	298.868	373.266	878.205	275.875	0.0932762	9.027	14.995	11.368	22.78	21.628	17.213	104.591
	TRINITY_DN32503_c0_g1_i1	GGCATCTTATTTTCTACTTGTTCACATTTCATTATCTTATTATCATGTTTAATTTAGCCTTCAATTCTGTACCTTATAAATACCCATCACTTTATTCTCCAATAATAATCCCAAATCGATCTTTCACAAAAAGGCAGCCACTTATAAAAAATAAAAAAAATAAAAAAAAAATGGCAGCTTTTATTTGGTTATTGTTGTTGTTTGTTTTGATCACACCTTTGAATGCACAGAAGGTGCCTGCTATGTATATATTTGGTGACTCTCTTGTGGATGTTGGGAACAATAATTATATCGATTTATCAGTTCTGAAAGCTGATTTTCCTCACAACGGTATCGATTATCCGGGCGGAAAACCGACCGGAAGGTTTTGCAATGGCAAGAATTCTGCGGATTTTATCG…	sp|Q9FIA1|GDL87_ARATH_GDSL_esterase/lipase_At5g55050_OS=Arabidopsis_thaliana_GN=At5g55050_PE=2_SV=1	47.69	346	159	8	234	1226	37	375	3e-101	316	GO:0005576,GO:0005576,GO:0006629,GO:0006629,GO:0015824,GO:0016042,GO:0016298,GO:0016787,GO:0016787,GO:0016788	extracellular region,extracellular region,lipid metabolic process,lipid metabolic process,proline transport,lipid catabolic process,lipase activity,hydrolase activity,hydrolase activity,hydrolase activity, acting on ester bonds															0.935872	22	118.582	459.373	265.673	433.075	398.274	2914.7	1670.23	2697.02	2197.67	1655.27	0.150426	0	2.412	0	87.879	0.296	0	114.802
	TRINITY_DN46309_c0_g3_i1	AATGCACACCTATCATATAAAAAAAAACTTTTCAACATTCCACCAAATAATAGGTTTAAAACAATTGCAATTCTTTCTTTCTTTTTTGAAAAAAGAAACAATTACAACTAAAGTGCAACTCAACAATACAAAGCAATATAAAATACATGTAACGATTGTAAATGAGAACAATACTATGAATTCCCATATTTTACTTTTAGTTTGGTAGAAGCAAATCTCCTTGTCGATCTACCACCTCACACAATTAACTCAAGAAATTAAATTAAAGCGATTCACCATCAAAAGAATTCAATCAATTGGTGACCCTGCAGTTTCCTCTAATCTCACCATTAGTCCCTGTAAGAACATTAATATTACCCATTTTCACCATTGCAGCAGCAAAATCACTTCTAAAAGCAG…	sp|A7NY33|PER4_VITVI_Peroxidase_4_OS=Vitis_vinifera_GN=GSVIVT00023967001_PE=1_SV=1	62.5	184	69	0	847	296	138	321	2e-86	203	GO:0004601,GO:0004601,GO:0004601,GO:0005576,GO:0005576,GO:0006979,GO:0016491,GO:0020037,GO:0042744,GO:0046872,GO:0055114,GO:0055114	peroxidase activity,peroxidase activity,peroxidase activity,extracellular region,extracellular region,response to oxidative stress,oxidoreductase activity,heme binding,hydrogen peroxide catabolic process,metal ion binding,oxidation-reduction process,oxidation-reduction process															0.931885	26	2.929	0	24.534	0	0	92.822	91.817	229.726	196.471	62.602	0.0407803	0	2.211	0	0	6.734	0	0
	TRINITY_DN30867_c0_g1_i1	CATGTTGACCCCACGGTTTATCAAATCGCTGGTTCAATGAAAATTCGTTTGAACGGCTATTTTTCGGTTGAAAATGGACACAAACGTATTTCGATTCAAATTGGATAATTTATTTCATTGTATTACAAACAAACAAACAAAAATAACTACGCAGGAAGAGAGCATTTTTGAAACATAAACATAATACAAATACAATACACTTCATTTTATTCTCATTCTCTTAGTTTAACAATTGATGTGGCCATATTATGGTTATTTGCTGTGGGCAAAATTGGACTTGATTTTATCAATGATGGTTGCATTCACCCTAAATGCTTTGCTTAGAACTTCATCACGAATTGAAGTAGTAGAATTGAAGAGGGCATCGCCAACAAATTGAACACCCGGGTTTTGACTATT…	sp|Q6K5P9|GL22_ORYSJ_Putative_germin-like_protein_2-2_OS=Oryza_sativa_subsp._japonica_GN=Os02g0491700_PE=3_SV=1	49.25	201	97	2	855	268	23	223	2e-57	193	GO:0005576,GO:0030145,GO:0045735,GO:0046872,GO:0048046,GO:0048046	extracellular region,manganese ion binding,nutrient reservoir activity,metal ion binding,apoplast,apoplast															0.930415	29	53.439	92.737	181.784	302.985	159.809	1475.48	460.348	1138.38	1019.07	565.099	0.169749	108	52.779	47.228	133.851	33.682	27.774	173.472
	TRINITY_DN40961_c0_g1_i2	GTATCGTTTCGGATCGAAACGACACCGTTTCGATGCAACTCCTTTTGCACTGGTCGACTTGCACCGTCGGGAATCGAGGTCCGGAATCAAACGGGTGGGTCCCATGAAATAGCCACTCCCGCGTACTTTACGTCTCAAGTGGTTTCATTTCTTTAGCCATTTTTTTTTAGGTTAAGAGAAGGAGACAAGACCGCCGGCGAGATTGCCTTACCCCAATCATTAAACTAATATGGCCGTCTCCAGCTGCGCTAGGGTTCTTCCTTCCTTCCAGTGCCGGTCAGATCCCGACTTCGCTGGCAGCCTTCCTAAATCGGAGATCCCTATCTCCGGATCTGACCGTTTCTCCAGCAAAGGGAGCTTTGTCGGTCGTGGATTGACGCTGTCATGCGTGCAGTCGTC…	sp|P55217|METB_ARATH_Cystathionine_gamma-synthase,_chloroplastic_OS=Arabidopsis_thaliana_GN=CGS1_PE=2_SV=3	70.16	573	141	7	230	1888	1	563	0	739	GO:0001887,GO:0003824,GO:0003962,GO:0003962,GO:0003962,GO:0006730,GO:0008652,GO:0009086,GO:0009086,GO:0009507,GO:0009507,GO:0009507,GO:0009536,GO:0009570,GO:0016740,GO:0030170,GO:0030170	selenium compound metabolic process,catalytic activity,cystathionine gamma-synthase activity,cystathionine gamma-synthase activity,cystathionine gamma-synthase activity,one-carbon metabolic process,cellular amino acid biosynthetic process,methionine biosynthetic process,methionine biosynthetic process,chloroplast,chloroplast,chloroplast,plastid,chloroplast stroma,transferase activity,pyridoxal ph…	gi|8439540|gb|AF082891.1|AF082891	81.69	1207	193	26	697	1889	511	1703	0	979	Solanum tuberosum cystathionine gamma-synthase isoform 1 (CgS) mRNA, complete cds; chloroplast gene for chloroplast product	8439540:4113:Solanum tuberosum subsp. tuberosum	E	0.924627	34	0	0	0	0	0	83.443	96.508	75.147	20.255	57.984	0	0	0	4.803	0	99.498	102.681	134.253
	TRINITY_DN45494_c0_g1_i2	AGCATAAAAAATGGGTAATGCTTTTAGGAGATAAGTCAAGACGTGTGGACTGTTGATGCATGCACACAACCTAATATCAGTACTAAGATAGGAAACTGATAAAGGCACAAAAAATGTGGGGGAAAAAAAAGTGTACTGAAAATGATCTAGTGGTCCAAATGTTTTGAGTTCTGGATATTTTTAATTCAAAGTGTGGCTGTAAATATGTATGGAGATAAAATCGGGGGATGCGGTCGGTGCCCCACACTATTAATTAATGTTGTTGACGTAGAGAATCGTGGCTACCCAAGGCCGGCTCCGGGAACGGGTGAATAATAATATTCATAGCAGCCATCACCAAAACTACTACTTCCGGAAGAAGTAAAGAATTTCTTTTACAAAAATAATAACTCATAGTGA…	sp|Q9ZV04|PER24_ARATH_Peroxidase_24_OS=Arabidopsis_thaliana_GN=PER24_PE=2_SV=1	54.43	305	132	4	584	1477	46	350	2e-97	313	GO:0004601,GO:0004601,GO:0004601,GO:0005576,GO:0005576,GO:0006979,GO:0016491,GO:0020037,GO:0042744,GO:0046872,GO:0055114,GO:0055114	peroxidase activity,peroxidase activity,peroxidase activity,extracellular region,extracellular region,response to oxidative stress,oxidoreductase activity,heme binding,hydrogen peroxide catabolic process,metal ion binding,oxidation-reduction process,oxidation-reduction process															0.92346	36	42.221	232.544	73.833	69.341	102.911	580.218	53.601	1602.71	244.591	239.999	0.19141	11.806	38.972	41.319	28.602	89.035	98.404	63.849
	TRINITY_DN49568_c0_g1_i1	TGTTTTCATTCTTTTGAACATTAATAATATTCTTATGATTCTCAACTTCAGACAATACTAAAGTCTTGGCCGAAGCTCTCAACTGAAGCTTCTGTATCTTTCCTGTAGAAGTCTTAGGCAATTCATGTAAGAACACCACTTTTTTCGGCACCATAAACCCCGGCATATTTCTCCGACAAAACCCAATTATATCTGCCTCTGTAGCACTTTTCTTAAGCACTATGAAAGCACAAGGGCTTTCCCCCCACCTAGGATGCGGCATTGCCACCACGGATGCTTCTAACACGGAATCATGCTTATATATCACGGTCTCAACTTCTATACTACTAACATTCTCTCCGCCTGAGATTATTACATCCTTGGACCTGTCCTTAATTTCTATGTATCCATCTTCATGTA…	sp|Q9C8D4|AAE11_ARATH_Butyrate--CoA_ligase_AAE11,_peroxisomal_OS=Arabidopsis_thaliana_GN=AAE11_PE=1_SV=1	63.15	559	190	5	1696	47	1	552	0	693	GO:0003824,GO:0005777,GO:0005777,GO:0006629,GO:0006631,GO:0008152,GO:0016874,GO:0019605,GO:0047760,GO:0047760	catalytic activity,peroxisome,peroxisome,lipid metabolic process,fatty acid metabolic process,metabolic process,ligase activity,butyrate metabolic process,butyrate-CoA ligase activity,butyrate-CoA ligase activity															0.919895	38	499.353	372.523	414.06	445.181	422.645	2474.43	1728.8	2471.89	1433.95	1401.59	0.226458	7.293	4.615	19.407	162.855	24.611	12.901	9.489
	TRINITY_DN36017_c0_g1_i2	AGGTCTTTTTTTTTTTAAATTGTGAGAGAATTGTGAAAAAACTTATATTTTGAAACAAAGGAGTACAAAAGTAAGATGAAATAAACACCATACAAAAGGAAGGATATGAAAAGGAAAAGATATAGAGACATAAAAAAACCAACGCAGATTAACACTTAAATTATATCATTACATCTATATTTGTTTAAGGACAAGACATAGATTAGTGAAGCCGCGGGCGCTTGCAGCCACCTCAGCACTCCACATTTTTACACTTTTTTTTTTTTTCAATAATCTTTGGATATTGACCTTCTTTTAATTGAAACACAAAAGCATACAACCAACACCACCTGCTATTACTTATTTAGCAGGCGGTAGTTATCTATGCTAATTAAAACTTTCTATATTTAACTGCTTCAC…	sp|Q38865|EXPA6_ARATH_Expansin-A6_OS=Arabidopsis_thaliana_GN=EXPA6_PE=2_SV=2	75	260	62	1	1326	547	1	257	2e-146	426	GO:0005576,GO:0005576,GO:0005618,GO:0005618,GO:0006816,GO:0006949,GO:0006949,GO:0007020,GO:0007030,GO:0009505,GO:0009651,GO:0009664,GO:0016020,GO:0016020,GO:0071555	extracellular region,extracellular region,cell wall,cell wall,calcium ion transport,syncytium formation,syncytium formation,microtubule nucleation,Golgi organization,plant-type cell wall,response to salt stress,plant-type cell wall organization,membrane,membrane,cell wall organization	gi|351630232|gb|JF922689.1|	78.48	762	124	37	561	1302	859	118	3e-126	462	Breonia chinensis expansin (EXPA5) mRNA, complete cds	351630232:170042:Anthocephalus chinensis (Lam.) Rich. ex Walp.	E	0.915401	41	111.781	13.26	44.56	10.778	84.756	378.152	163.358	492.79	228.694	99.566	0.194586	0	3.034	0.394	4.7	3.148	0	1.151
	TRINITY_DN51157_c4_g1_i2	TGCATTTAATTCTCTGTCTTCTAGCCGTTGCTGCCCTCCTTGTACTTATTTATTTAGCTCCTTGCTATCAGTTTCTAATAAGATAATCCTTTTATTGTATCTTAAGAAAACTACACTATTGAGTCTGTTTGGTTTCACTATTTTGCAGTATGTACATTTTGTTGTTTATCATCTTTATTTGTCTTGCGCTGAACTTTCAGGTTGTTTCCCTCTTGGCAAGAGTTGTAGAGCATCTTGTCACTGGTGAAACAATGCAAATGGCAACATCATCTGATCAACGGTGTAGCATGGATTACTATATGCAAAAGACGTACTACAAAACAGCTTCCTTAATTTCAAACAGTTGCAAGGCTATTGCATTGCTAGCTGGACAAACTGCAGATGTTGCAATTTTAGCTT…	sp|Q653T6|SPS1_ORYSJ_Solanesyl-diphosphate_synthase_1,_mitochondrial_OS=Oryza_sativa_subsp._japonica_GN=SPS1_PE=1_SV=1	73.6	197	51	1	198	788	235	430	4e-90	280	GO:0004659,GO:0005739,GO:0005739,GO:0005739,GO:0006744,GO:0006744,GO:0008299,GO:0008299,GO:0008299,GO:0009507,GO:0009536,GO:0009790,GO:0016740,GO:0016740,GO:0046872,GO:0046872,GO:0050347,GO:0050347,GO:0052923,GO:0052924	prenyltransferase activity,mitochondrion,mitochondrion,mitochondrion,ubiquinone biosynthetic process,ubiquinone biosynthetic process,isoprenoid biosynthetic process,isoprenoid biosynthetic process,isoprenoid biosynthetic process,chloroplast,plastid,embryo development,transferase activity,transferase activity,metal ion binding,metal ion binding,trans-octaprenyltranstransferase activity,trans-octap…	gi|185813043|gb|EU622902.1|	82.61	598	91	11	199	791	860	1449	1e-142	516	Catharanthus roseus geranyl pyrophosphate synthase (GPS) mRNA, complete cds	185813043:4058:Catharanthus roseus (L.) G.Don	E	0.913481	43	10.076	0.525	14.786	0	8.127	170.847	53.184	98.229	142.232	59.663	0.0639391	0	0	4.155	8.923	12.832	6.791	3.024
	TRINITY_DN50691_c4_g1_i1	CTTCGTACTAACACGTGGGAACTTGTCCCCTATAGCCCGAATATGAATGTAGTTGGGAATAAATGGGTATTTCGCACCAAACTTCATGCGGACGGCCACATTGAACGACATAAGGCTCGTCTGGTTGCCAAGGGATTTCATCAGGCACCAGGCGTGGACTACTCTGAGACCTTTAGCCCGGTTGTTAAGCCTGTTACTATCCGTATTTTGTTATCTCTTGTTGTTTCACAGGGATGGTCACTTCGTCAAATAGATATTCAAAATGCCTTCCTTCATGGCAACCTCACTGAAACAGTTTACATGGCCCAACCGCCGGGTTTTGCTCATCCTGAACACCCTGATTATGTTTGTCGCTTGAAGCGCAGTCTGTATGGTCTTAAGCAGGCACCCCGGGCTTGG…	sp|P10978|POLX_TOBAC_Retrovirus-related_Pol_polyprotein_from_transposon_TNT_1-94_OS=Nicotiana_tabacum_PE=2_SV=1	36.98	484	292	6	4	1422	839	1320	1e-93	315	GO:0003676,GO:0003964,GO:0003964,GO:0004190,GO:0004518,GO:0004519,GO:0006278,GO:0006278,GO:0006508,GO:0008233,GO:0008270,GO:0015074,GO:0016740,GO:0016779,GO:0016787,GO:0046872,GO:0090305,GO:0090305	nucleic acid binding,RNA-directed DNA polymerase activity,RNA-directed DNA polymerase activity,aspartic-type endopeptidase activity,nuclease activity,endonuclease activity,RNA-dependent DNA replication,RNA-dependent DNA replication,proteolysis,peptidase activity,zinc ion binding,DNA integration,transferase activity,nucleotidyltransferase activity,hydrolase activity,metal ion binding,nucleic acid …															0.910541	46	24.649	11.533	14.67	0.522	0	63.08	27.551	182.495	182.265	108.869	0.0910467	1.102	6.36	0.356	2.766	1.733	1.476	0.801
	TRINITY_DN47821_c2_g1_i1	TTAGAAATATAAACTATAATATAATAAGTGTGACATAAGTTGATAACTATGTAAATTGTAAGCGTATCATCAATAGTGTAATGACATGTGAAGATACAAAGTGAAACTAACAATGTCGTTCTGTCGCATTTAGCTGTTTATTTTAAGACAATCAATCAATTATTTAATTTATTTTAACAAATTAAAAAAAAAAATCACGAGTTGAAGAATCAATGAAAATGCATAAAGCTCAATTTCAAACTCTTTAACAGATTTCATTTTGATTACCAAATCGCAACTCTTAGACGGAAACTAAAATACCTCAGTACAGTTGTGCACTTCCATTTAGCCACTACTTCAACTTAAATAAGAGACCGATATTACTTGTATTTTCTTTTATTGCAACGATACTTAATTCTC…	sp|Q8S4Y1|THIC1_ARATH_Acetyl-CoA_acetyltransferase,_cytosolic_1_OS=Arabidopsis_thaliana_GN=AAT1_PE=2_SV=1	85.5	400	58	0	1839	640	4	403	0	657	GO:0003824,GO:0003985,GO:0003985,GO:0003985,GO:0005737,GO:0005737,GO:0005777,GO:0005829,GO:0005886,GO:0006084,GO:0006085,GO:0008152,GO:0008299,GO:0009846,GO:0009860,GO:0016125,GO:0016126,GO:0016132,GO:0016740,GO:0016746,GO:0016747,GO:0019745,GO:0046872	catalytic activity,acetyl-CoA C-acetyltransferase activity,acetyl-CoA C-acetyltransferase activity,acetyl-CoA C-acetyltransferase activity,cytoplasm,cytoplasm,peroxisome,cytosol,plasma membrane,acetyl-CoA metabolic process,acetyl-CoA biosynthetic process,metabolic process,isoprenoid biosynthetic process,pollen germination,pollen tube growth,sterol metabolic process,sterol biosynthetic process,bra…	gi|330417989|gb|JF739870.1|	85.23	1239	167	15	637	1865	1236	4	0	1260	Catharanthus roseus acetoacetyl-CoA thiolase mRNA, complete cds	330417989:4058:Catharanthus roseus (L.) G.Don	E	0.909972	48	72.628	63.41	63.015	138.594	204.094	535.134	97.651	358.105	833.437	404.677	0.243042	173.138	134.744	149.854	85.356	71.75	70.387	88.152
	TRINITY_DN5067_c0_g2_i1	CCCGTGAACAGAATAGTCTATAATTAGTCTTCTAGAAGGGTGGACTTCTATTAGTTCCGGTCTGCCGGCACCTTCAAAAAATAATTAAGACGATAAAGAGAAGGTTAACCAATTTGCCCACATCATATCAAAAGTCAGCTATAACTTGAGCCCAAAATATATCTTTCCCTCCTCCTTGAAATCTTTCTTCTTCTGAATTTTCTAACATATAACTTACAGAAAAAGAAAAAAAAAATCATGGGATTAATAAAGATGTCTCAATCATTCAAGACACAGGTAACCCCAGATAGGATGTTCAACGCTTTGATTTTGGATTCTCATAATCTTTGTCCAAAGCTCTTGTTTTCATCAATTAAAAGCATTGAATATCTTCATGGAGATGGAGATGTTGGGAGCATC…	sp|P17642|PRS2_SOLTU_Pathogenesis-related_protein_STH-2_OS=Solanum_tuberosum_GN=STH-2_PE=2_SV=1	44.38	160	83	4	238	717	1	154	2e-34	132	GO:0006952,GO:0006952,GO:0009607,GO:0009607	defense response,defense response,response to biotic stimulus,response to biotic stimulus															0.909845	50	87.41	89.202	88.83	124.853	88.3	425.633	350.133	487.063	429.423	297.182	0.240568	0.49	4.249	14.961	39.356	19.764	20.741	78.212
	TRINITY_DN50299_c1_g1_i1	AAGCCTAGCTTTTACCTGTTGTCATGGCTTCCGACACGGTGTCCGACGCTACCAACACCGTTGCTGCAACCACTGCTGCACCTTACCCGTCCTTTACTCCATCCTCCTCGGTACACATCACCAAGTTAACTCGTCAAAACTATAATTTATGGCGAGCACAGGTTGTACCATATCTAAAAGGCCAAGGAGTCTACGGGTTCGTCGATGGATCGATCAAACCACCTTCACAGACCACCAACACCGGCGGCCAAGTCGCCCCAAATCCTGATTATGATTCGCACATTGCAGCTTGGACCAAGATTGACAATATGATTCTCTCGGTTCTCAGTTCGTCTCTCTCCGATGAGGTCCTCTTACAGGTGTACACCGCCACAACATCGGCGGGCATATGGGCTGCAC…	sp|P10978|POLX_TOBAC_Retrovirus-related_Pol_polyprotein_from_transposon_TNT_1-94_OS=Nicotiana_tabacum_PE=2_SV=1	32.47	425	273	7	1050	2297	288	707	4e-49	193	GO:0003676,GO:0003964,GO:0003964,GO:0004190,GO:0004518,GO:0004519,GO:0006278,GO:0006278,GO:0006508,GO:0008233,GO:0008270,GO:0015074,GO:0016740,GO:0016779,GO:0016787,GO:0046872,GO:0090305,GO:0090305	nucleic acid binding,RNA-directed DNA polymerase activity,RNA-directed DNA polymerase activity,aspartic-type endopeptidase activity,nuclease activity,endonuclease activity,RNA-dependent DNA replication,RNA-dependent DNA replication,proteolysis,peptidase activity,zinc ion binding,DNA integration,transferase activity,nucleotidyltransferase activity,hydrolase activity,metal ion binding,nucleic acid …															0.907679	52	37.793	27.63	23.696	1.801	0	2.337	1.123	286.858	235.409	136.549	0.137284	0	0.521	0.356	0.346	0.855	0.542	0.733
	TRINITY_DN27922_c0_g1_i1	GTTGTAGAAGCAAAGGATGCTAAGGTTGTGATGGAGTACTATGGGGGCGGAGGCTATATCCATGGAGGGGGCTTTCCATTAGCATTTTTATCAAGAAAAGAAAATAGAAAAAACAAAAATGAAGGGAAATATGGGAAACCCATTGAAGCTATCATCTTTGAATCACATCTCAATTGTCTGCAAGTCAGTGCAAGAATCACTTGATTTTTATACCGATGTTCTTGGCTTTGTCCCTGTTCGGAGACCTGGATCTTTTGATTTCGATGGTGCTTGGTTGTTTAGCCATGGAATTGGAATACATCTATTACAATCTGATACTCCAAATAAAATGCCCCTGAAACACAAGATTAATCCCAAGGATAATCATATTTCTTTCCAGTGTGAAAGCATGGCAGCAGT…														gi|116632821|emb|CT832625.1|	75.14	346	68	16	212	548	335	671	2e-31	147	Oryza sativa (indica cultivar-group) cDNA clone:OSIGCRA103G17, full insert sequence	116632821:39946:Oryza sativa (indica cultivar-group)	E	0.90488	56	0.983	5.474	0	1.516	0.73	55.067	62.636	84.439	85.069	68.461	0.0244692	0.801	1.745	0.516	1.616	14.269	17.767	21.584
	TRINITY_DN11498_c0_g1_i1	GGATCTGCGGTCAAGTGTGTAAGAACTTGTTAACATTTTGAGACCGTAGAGCTTAAAATTCTCAAAGGAATAAATCAATGGCTTTTTCTGCAACACAGTGGGCTTTCGTTTTCGGTGTTCTTGGAAATATCATTTCCTTCTGTGTGTTCTTATCACCACTACCGACGTTTTATACGATTTACAAGAAGAAATCGACTGAAGGATTCCAATCGATTCCGTATGTGGTGGCGCTTTTCAGCGCGATGCTGTGGATATACTATGCATTTCTGAAGCCAAACAGCACCCTCCTTATAACCATCAATTCCTTTGGATGCTTTATTGAAGTCGTTTATATTTCCTTCTACCTTTTCTATGGAACTAAGCAAGCCAGGATGGATACAATGAAGATGTTGATGGGGC…	sp|O82587|SWT12_ARATH_Bidirectional_sugar_transporter_SWEET12_OS=Arabidopsis_thaliana_GN=SWEET12_PE=2_SV=1	59.4	234	86	3	99	779	10	241	9e-87	271	GO:0005886,GO:0005886,GO:0005886,GO:0005887,GO:0006810,GO:0008515,GO:0008643,GO:0015770,GO:0016020,GO:0016021,GO:0016021,GO:0034219,GO:0051119	plasma membrane,plasma membrane,plasma membrane,integral component of plasma membrane,transport,sucrose transmembrane transporter activity,carbohydrate transport,sucrose transport,membrane,integral component of membrane,integral component of membrane,carbohydrate transmembrane transport,sugar transmembrane transporter activity	gi|225321546|dbj|AK325563.1|	74.15	588	103	48	110	673	68	630	7e-47	198	Solanum lycopersicum cDNA, clone: LEFL1098AA07, HTC in leaf	225321546:4081:Lycopersicon esculentum var. esculentum	E	0.90474	57	387.651	2532.32	3054.42	3534.16	1834.61	7200.68	6273.3	8366.87	8382.14	8943.05	0.289617	64.761	48.402	93.405	677.749	22.133	18.424	228.329
	TRINITY_DN36610_c0_g1_i1	AATGGGCAAATGTACCAAGTAATGGGACATGGGAAAGGGGAACAATTCAGCTTCTCTGTATAGATATATATACACAGACAAGCTGAACTTTGAACATCACTCCAATTTTAATGCAAACAAACACTGTAGAAAAATGCCTATTCTTTTTCACAACATTCCCTTATACTTGTGCCTTTTCATTGCAGCAATAATCCCACAAATCTCATCACAATCTGATACTTATATCATACTTATGGACTTATCAACCATGCCTAAAGCATTCTCTACACATCACAATTGGTATTTAACCACCCTTTCTTCAATATCAGACACTTCTTTATCTTCTAATAAGCTTATATATTCTTACACAAATGCCATCCATGGCTTCTCTGCAATTCTCTCTCCTTCCGAACTCGAAGC…	sp|O65351|SUBL_ARATH_Subtilisin-like_protease_OS=Arabidopsis_thaliana_GN=ARA12_PE=1_SV=1	44.34	742	368	15	218	2368	31	752	2e-159	491	GO:0004252,GO:0004252,GO:0005576,GO:0005576,GO:0005618,GO:0005618,GO:0005618,GO:0006508,GO:0006508,GO:0008233,GO:0008236,GO:0009505,GO:0010214,GO:0016787,GO:0048046,GO:0048359,GO:0080001	serine-type endopeptidase activity,serine-type endopeptidase activity,extracellular region,extracellular region,cell wall,cell wall,cell wall,proteolysis,proteolysis,peptidase activity,serine-type peptidase activity,plant-type cell wall,seed coat development,hydrolase activity,apoplast,mucilage metabolic process involved in seed coat development,mucilage extrusion from seed coat	gi|255538259|ref|XM_002510149.1|	72.82	872	163	68	315	1152	235	1066	5e-56	230	Ricinus communis Cucumisin precursor, putative, mRNA	255538259:3988:Ricinus sanguineus hort. ex Groenl.	E	0.904093	60	4.15	36.406	55.907	25.453	10.279	182.039	151.104	141.398	109.204	162.703	0.177099	2.723	0.649	2.936	27.49	1.744	0.807	5.686
	TRINITY_DN23495_c0_g1_i1	GACTCGTAATGAAAGAATTTTAATAGTAACACAGAAATCAAATAATTAAATAAAATCATGCATTATTTTATTCATATAATGGTTGGTTTACCTTGAAAAGAAAATTCTAAACACACTCATCATTATTATTACACAAAACAAAAATACAAACCAAAAGAAAAAAATAATAAAGTTGGATAGTGCAATGCAAGCACCTCGATCGAGCAGGCTGTGATATGGTGAGCAAGGGCAAATTAGAGAATTCACTTTGGTTTTGATTTTACACCAAAGTGTCTGCTTTTATTATTTCACCTCTTTGACTGACGGCGGCTAGCAGCAACATCATCCAATTTCTTTTTTTTTAGAATAATAAGAAGGGTGGTAGTCAATAATAAGGAATTTCTCCATAATAGGAGTATA…	sp|Q9LUV2|POP3_ARATH_Probable_protein_Pop3_OS=Arabidopsis_thaliana_GN=At3g17210_PE=1_SV=1	36.45	107	68	0	663	343	2	108	1e-15	74.7	GO:0005829,GO:0005886,GO:0006096,GO:0006833,GO:0006972,GO:0007030,GO:0009266,GO:0009651,GO:0015995,GO:0019288,GO:0042742,GO:0046686,GO:0046872,GO:0050832	cytosol,plasma membrane,glycolytic process,water transport,hyperosmotic response,Golgi organization,response to temperature stimulus,response to salt stress,chlorophyll biosynthetic process,isopentenyl diphosphate biosynthetic process, methylerythritol 4-phosphate pathway,defense response to bacterium,response to cadmium ion,metal ion binding,defense response to fungus															0.901688	62	2.343	443.528	0	12.097	9.068	477.194	221.025	487.043	301.625	269.587	0.265894	4.73	7.292	6.472	11.437	215.459	268.082	245.749
	TRINITY_DN50771_c5_g1_i4	TAAACAATGAACTATTATAAGCCAACCCCAAAAAACAACACAATATTTTACCTTGAAATATTAAAAAGGAATTCATTTATGATTTTTCTTAATCTGTGTGAAAAGTCCAAAAGGACTTATAATACGGGACGGAGGGAGTAATAAATTTCAAAACATATTTACTTTTGTATAGGAGGAATGAGGCTCTCTTCAATATTTACTTTTGTATAGTATGTATATTTTTAAGTCAAAAAATACACGTTTTACCATCATATTTATTCAAACATATATCATTTTCCTAGACACAAAAATATATATTGCTATAAATGGCTATGTGTTTTAACTTTTAACACAATACACACACACAGTGATTATATCACCATCTATTTTGTCCCAGTCATCTTTCGTACATAAAACAAA…	sp|Q8GT20|BEBT_TOBAC_Benzyl_alcohol_O-benzoyltransferase_OS=Nicotiana_tabacum_GN=HSR201_PE=1_SV=1	73.97	438	109	5	2356	1043	9	441	0	666	GO:0008152,GO:0008152,GO:0008152,GO:0016740,GO:0016746,GO:0016747	metabolic process,metabolic process,metabolic process,transferase activity,transferase activity, transferring acyl groups,transferase activity, transferring acyl groups other than amino-acyl groups															0.901406	64	3.743	20.824	1.223	49.42	45.063	114.136	101.905	150.456	125.688	196.699	0.174591	1.451	2.696	4.803	25.808	3.543	4.854	44.127
	TRINITY_DN38806_c0_g1_i1	TGTAATGGGCTGGTGGTAATTTTAAATTAAAACCCTTAAAAAAAAAAAAAAAAAAAAAAAGATCTTCAGGGATATGCATAAATCCATTATTTATGTAATCAGTGAAATGACGCCATTGTCTTGGTCTTCAACAAAGCATCAGCTGGTGGTGAGGGTAAAAATGTAATTGCAAGTATACCACTCAATGCAGCTGCAACTGCCCCTACTACAAATGCTGGTAAATTTCCACCTCCAAATAATGCATCCCATTGTCCAGCAGTAAGTGATACGATCATCTGTGGTACAACGATTGCAAGATTTAGAACTCCTAGTGATAAACCTTGTCCAGAGCCAGAATCAGTCGAAAATATAGAGGCAAGAGCAAAAGGGACACTGAAAGTAATAGAAAGCGGAATCCCG…	sp|Q39231|SUC2_ARATH_Sucrose_transport_protein_SUC2_OS=Arabidopsis_thaliana_GN=SUC2_PE=1_SV=2	64.99	517	161	9	1613	102	3	512	0	577	GO:0005886,GO:0005886,GO:0005886,GO:0005886,GO:0005886,GO:0005887,GO:0005985,GO:0006810,GO:0008506,GO:0008515,GO:0008515,GO:0008643,GO:0015293,GO:0015770,GO:0016020,GO:0016021,GO:0016021,GO:0022857,GO:0055085	plasma membrane,plasma membrane,plasma membrane,plasma membrane,plasma membrane,integral component of plasma membrane,sucrose metabolic process,transport,sucrose:proton symporter activity,sucrose transmembrane transporter activity,sucrose transmembrane transporter activity,carbohydrate transport,symporter activity,sucrose transport,membrane,integral component of membrane,integral component of mem…															0.901266	65	150.2	160.651	120.319	167.944	149.117	561.261	513.472	675.286	565.367	351.006	0.280616	12.494	64.969	81.971	95.887	41.501	41.01	191.163
	TRINITY_DN16433_c0_g1_i1	AAGTTTTGTTAGGGAAGCAGCTAATTACGTAGATGATAAGTAAACTAATATTGCAAAGTTTAGCTGCCACTCATTTCCATCATTAATTAATTGCAAAACTTTACTTAATTATGCATGTGTGATGCAATATCTCTCCAACTAAGACATCTTAGATCATAATCCCACCACTTATAACAGTAACACTAACATAAACCACACCTTCAAAAACTCTCCCCTGTTTCCATTTCAACTTCATTTATTGTCATCAATCTTTTTCACCTAATTATTCAACAAAACGGAAAAATAAAATAAAAATCATCCATGGCGAACGATGAAAGAGCTTTAGTAGCCCTTTATGGTGAAAACCCAGAAGGAGAAGAGGAAGAAGAAGAAATCAGAGAAATCCATGCTTTAACACCA…														gi|224090247|ref|XM_002308924.1|	80.06	326	53	12	752	1071	8	327	8e-57	231	Populus trichocarpa predicted protein, mRNA	224090247:3694:Populus balsamifera subsp. trichocarpa (Torr. & A.Gray) Brayshaw	E	0.900633	66	22.962	24.126	30.593	23.484	19.798	126.605	106.875	140.575	154.349	155.241	0.176938	2.676	5.135	8.442	17.268	7.436	3.182	46.169
	TRINITY_DN46736_c0_g1_i4	TGAGAAATTGAAGCTTATGCTACCAGCTTTCCATTTGAGTTGTTCTGAGATGTTAAGCAAATGGGATATGATGGCCTCAACAGAACAGGGTTCTTTTGAATTGGATGTGTGGCCTTATCTTCAAACATTGTCAAGTGACGCAATTTCACGAACAGCTTTTGGTAGTAATTATGAAGAAGGGAAAAAGATATTTGAGCTGCAGAAGGAACTCACCGAGCATATTTTGCAACTGCTGAACACAGTTTACATACCGGGGATGCTGTATTTCCCAACCAAAAGAAGTCGGAGAATGAAGGCTATAGTTAAGGAAGTTCAGACATCAATATTGAATATCATAAATAAACGAATGAAGGCAGTTCAAGAAAAAGGATCAAGCGGAGATGATTTGTTGGGGATACT…	sp|Q05047|C72A1_CATRO_Secologanin_synthase_OS=Catharanthus_roseus_GN=CYP72A1_PE=2_SV=1	57.1	338	143	2	2	1012	167	503	9e-129	385	GO:0004497,GO:0005506,GO:0005773,GO:0005774,GO:0009820,GO:0016020,GO:0016021,GO:0016491,GO:0016705,GO:0020037,GO:0046872,GO:0050616,GO:0055114,GO:0055114	monooxygenase activity,iron ion binding,vacuole,vacuolar membrane,alkaloid metabolic process,membrane,integral component of membrane,oxidoreductase activity,oxidoreductase activity, acting on paired donors, with incorporation or reduction of molecular oxygen,heme binding,metal ion binding,secologanin synthase activity,oxidation-reduction process,oxidation-reduction process															0.8991	67	15.367	27.438	55.926	28.199	24.15	89.534	150.517	198.164	188.363	128.973	0.19996	8.537	10.856	10.571	29.928	14.85	16.118	15.965
	TRINITY_DN21727_c0_g1_i1	TTTCTTCTTAATAATTTCTACAAAACAAAAACGCGTTCTCTTCGCTTTTTGGCTTTGTATTGTTCCTTTCTTCTCCTTTCAAATCATATAAATACCGCCTCAACCCCTTTCTTCCATTCACCAAACACTAGAACCCTCTAATTATCTCTCTAAGAAGAATCCATGGCTTCCAACGTCTCCTTCTCCTTTGTCTTCTTCATTTTCTTTACTTTTATTCACCTCTCTTCTCAAGCAAAGCATACCCACAAAAAGCACTCTTCTTTTTCTCTGTCTTTCCCCTTAACTTCAGCTCCCCTGTCTAGCAATCCTGCAAATTCCAATCCCGATGTTCTCTCTTCTCTGGTGAGTGCTCCTGCAACAAAGAATGAGAAACCTACGGTGCAGTCATATAATTATAAA…	sp|Q766C3|NEP1_NEPGR_Aspartic_proteinase_nepenthesin-1_OS=Nepenthes_gracilis_GN=nep1_PE=1_SV=1	33.42	371	210	13	427	1515	96	437	4e-44	168	GO:0004190,GO:0004190,GO:0005576,GO:0005576,GO:0006508,GO:0006508,GO:0008233,GO:0016787	aspartic-type endopeptidase activity,aspartic-type endopeptidase activity,extracellular region,extracellular region,proteolysis,proteolysis,peptidase activity,hydrolase activity	gi|255583546|ref|XM_002532484.1|	74.16	1157	209	77	404	1521	218	1323	1e-106	398	Ricinus communis Aspartic proteinase nepenthesin-1 precursor, putative, mRNA	255583546:3988:Ricinus sanguineus hort. ex Groenl.	E	0.898143	68	6.463	36.457	57.332	64.253	36.139	102.201	70.587	202.592	303.297	206.756	0.226606	56.695	16.402	5.637	9.961	34.91	35.545	4.4
	TRINITY_DN31891_c0_g1_i1	ATTGAAAACTACGAGTGTTCACAAGGAAGAAGAGGAGACTTTATAAAAACGTTGACTCCAAAGAATGGAGAAGGGTATATTCCAGCATAATACTGGTTGATTATTTGAGTTCAGAGGCTGTGCTTTGCCCTTAAATACACTGAAACCTCCAAACGTCTTCTACACTTTCAATTTGTTTAATTTTCCACTCTCAACATCCACATTCCACATGTCTTGAAGTCTAAGTAAATTGCAGGTGACATTTCAAAGAAAATAAGGAGGAAATTCAAGAAGAAAGAAAGAAAAGAAAAAAAATGGCAAAACAGCAACTTGAAGTGCTTAATGCACTTGATACAGCCAAGACACAACTCTACCATTTCACAGCAATAGTAATTGCAGGAATGGGATTCTTTACAGATG…	sp|Q8GYF4|PHT15_ARATH_Probable_inorganic_phosphate_transporter_1-5_OS=Arabidopsis_thaliana_GN=PHT1-5_PE=2_SV=2	77.95	526	113	2	294	1868	1	524	0	750	GO:0005315,GO:0005315,GO:0006810,GO:0006817,GO:0006817,GO:0006817,GO:0015293,GO:0016020,GO:0016020,GO:0016021,GO:0016021,GO:0022857,GO:0055085	inorganic phosphate transmembrane transporter activity,inorganic phosphate transmembrane transporter activity,transport,phosphate ion transport,phosphate ion transport,phosphate ion transport,symporter activity,membrane,membrane,integral component of membrane,integral component of membrane,transmembrane transporter activity,transmembrane transport	gi|8248033|gb|AF156696.1|AF156696	74.21	1605	298	108	294	1843	220	1763	1e-156	564	Nicotiana tabacum inorganic phosphate transporter (PT1) mRNA, complete cds	8248033:4097:Nicotiana tabacum var. Samsun	E	0.896174	70	0.417	5.332	25.198	2.648	1.287	89.494	31.924	101.062	168.397	34.082	0.0820832	10.883	4.788	1.82	3.158	3.663	2.352	0.846
	TRINITY_DN44713_c1_g1_i1	TCTCTTTATTATTTTGTTCACTGTTTCTTCAAAAGCATCTGAAATGGAAACAAGTAGCAATATTTGCCAATTTTTGGAAGGAAAAACTATACTCATTACTGGTGCCACAGGCTATCTTGCCAAGATTCTTCTGGAGAAAGTGCTCAGAGTTCAACCCAAAATTGAGAAAATATATCTTCTCATAAGGGCAAAAAAACACAAAATCCTGCGAGCTGCGACTACATGAAGAGATCATAGAGACAGATTTATTCAGAATATTGAAGAAGAATTATGAAGAAAACTTCAGTTCTTACATATCGCAAAAGGTGGTCGCGGTTCCCGGTGACATTTCATCCGACAACCTCGGGATTCAAGATTCAGATTTAAGGGATCAAATTTTCAGAGAAATCGATGTCGCTA…	sp|Q93ZB9|FACR3_ARATH_Fatty_acyl-CoA_reductase_3_OS=Arabidopsis_thaliana_GN=FAR3_PE=2_SV=1	45.15	485	253	5	93	1535	18	493	6e-132	401	GO:0005783,GO:0005783,GO:0005783,GO:0006629,GO:0010025,GO:0010025,GO:0016491,GO:0016620,GO:0055114,GO:0080019,GO:0080019,GO:0080019	endoplasmic reticulum,endoplasmic reticulum,endoplasmic reticulum,lipid metabolic process,wax biosynthetic process,wax biosynthetic process,oxidoreductase activity,oxidoreductase activity, acting on the aldehyde or oxo group of donors, NAD or NADP as acceptor,oxidation-reduction process,fatty-acyl-CoA reductase (alcohol-forming) activity,fatty-acyl-CoA reductase (alcohol-forming) activity,fatty-a…	gi|357491042|ref|XM_003615761.1|	75.94	187	37	8	735	917	16	198	6e-14	89.8	Medicago truncatula Fatty acyl-CoA reductase (MTR_5g072550) mRNA, complete cds	357491042:3880:Medicago truncatula	E	0.895745	71	13.581	203.187	120.078	104.214	155.333	407.429	362.706	504.327	488.068	268.776	0.293601	1.47	6.003	0.319	5.41	39.483	25.296	19.361
	TRINITY_DN18625_c0_g1_i1	GCATGTTGGTCAATACCAACTCTCGAAAAAGGTAACTTCTTAGAAATATCATATTCTCTCGTTATATATACATCGCCAACTTGCATATCCAAGAGATGCAATTAAAGACAATAATGGCATCAAAATTCACTTGTTTCTCTTCTATTGTTATTGTCGCACAATTGCTCTTGTGTTTTGGTGCATATGTTTCTAATGCAAAGAGTACTGCTCCAATTGTCCATGGACTTTCATTGAAATTTTATGATTCTTCATGCCCAAAGCTAGAATCGATTGTCCGAAAGCAACTTAAGAAAGTGTTCAGCGATGATATTGGCCAAGCTGCGGGGTTGCTTCGTCTCCATTTCCACGATTGCTTCGTGCAGGGATGTGATGCATCGGTGCTCCTTGACGGATCGGCAA…	sp|Q96520|PER12_ARATH_Peroxidase_12_OS=Arabidopsis_thaliana_GN=PER12_PE=1_SV=1	68.3	306	97	0	207	1124	38	343	2e-143	423	GO:0004601,GO:0004601,GO:0004601,GO:0005576,GO:0005576,GO:0005618,GO:0005773,GO:0005773,GO:0005773,GO:0006979,GO:0009505,GO:0009506,GO:0010075,GO:0016020,GO:0016491,GO:0020037,GO:0042744,GO:0046872,GO:0048653,GO:0055114,GO:0055114	peroxidase activity,peroxidase activity,peroxidase activity,extracellular region,extracellular region,cell wall,vacuole,vacuole,vacuole,response to oxidative stress,plant-type cell wall,plasmodesma,regulation of meristem growth,membrane,oxidoreductase activity,heme binding,hydrogen peroxide catabolic process,metal ion binding,anther development,oxidation-reduction process,oxidation-reduction proc…															0.895295	73	56.397	55.321	167.691	206.547	176.284	635.751	258.137	548.897	426.448	355.166	0.297716	27.551	12.537	13.507	25.004	14.225	13.19	44.003
	TRINITY_DN28494_c0_g1_i1	ATATAATCTTGTACTTATCCATGGCATACACACATGGAGGGGACGATGATACCCATCATTGAGATCATAGAAACCATCCACTAAATATGAAAAGAATCTTAAATTAGCTTTATTTTTAGAATAGACATCTTAACAACATACAAATTGTCCCATTGTATGATGGAAGCATGACACTGCATGTGGGGCTTGGAAACTTCACCACTTTCTAGTTTCTACTGCTATAAAAACAGGTTCCCATTTTCCCATATTTCTTGCAACAAATCTCAATTCCCCCACCCCACCCCCAATCAATTAAAGAAAAAGAAGAAGTTATAGCTATATAATTTAGGGTGGGCAATTAATTATGGCTACTGCTACTATTTCACATGATTTCTTGGTGTTCATAAACTCCAAAAGATT…	sp|Q766C2|NEP2_NEPGR_Aspartic_proteinase_nepenthesin-2_OS=Nepenthes_gracilis_GN=nep2_PE=1_SV=1	34.11	387	228	13	689	1807	62	435	2e-53	195	GO:0004190,GO:0004190,GO:0005576,GO:0005576,GO:0006508,GO:0006508,GO:0008233,GO:0016787	aspartic-type endopeptidase activity,aspartic-type endopeptidase activity,extracellular region,extracellular region,proteolysis,proteolysis,peptidase activity,hydrolase activity															0.894226	74	100.246	96.07	165.331	129.165	146.581	288.995	289.942	617.971	469.166	456.287	0.300323	41.864	100.981	106.143	129.833	140.364	135.39	225
	TRINITY_DN21737_c0_g1_i1	GAGGCATAACAATATTAATCCAATCGTTTTTCCTGCATCGTACGTACGTTTTCGAAAGATGTCTCAATTTTTAAAACGGGGCACCACAATTTTAATCGCATCGGGTATGACACATATAAGAGTATATATTGACTCATCCAAATCCTACTCCAAAATATATACGAAAGCTTATCACACTTCTCATCATTCTGTTATCCTCTCTACTAGACATACATCATACTAACTCGTTCAACTCCCACCTCTATTTCATGATCCATGGCTCGAATTCTCTTGAACACTAACTCAACTCCCTCCAAATCGGCTTTTGCAGAGCCACCTATGCCCAATTCCGTCGAATCCGACTTCGTCGTCATCCTCGCAGCTCTTCTATGTGCTCTAATCTGCGCCGTTGGACTTATC…	sp|Q9LM69|ATL80_ARATH_RING-H2_finger_protein_ATL80_OS=Arabidopsis_thaliana_GN=ATL80_PE=1_SV=1	53	200	66	5	256	813	1	186	2e-39	147	GO:0006952,GO:0008270,GO:0010200,GO:0016020,GO:0016020,GO:0016021,GO:0016567,GO:0046872	defense response,zinc ion binding,response to chitin,membrane,membrane,integral component of membrane,protein ubiquitination,metal ion binding															0.891793	77	20.52	40.698	30.747	30.778	24.899	157.229	135.4	146.486	157.563	89.767	0.215082	10.638	19.92	16.312	22.78	9.301	4.3	8.09
	TRINITY_DN23612_c0_g1_i1	ATAAAAAATATGTAGCTGTTCTGTTACTTAAAATTTTTTCAGATTATGTCCTTATCCCTAATCTTCCTTAAAAATTAGTCACCCATTCTGTAACATGTACGTAAACAATTTCGATCGATTCATTCAAGTTCTCGGCAAAAAACACCTAACTCATAAAAAAAATAAAAACAAAACAAACTATTTTAAACACAAGATAACATAAAACTTTTACTTATTTTCCATGAAATTCAGATAATTTCCAAAAATAGGAAAATACAATTTTCTAGCCAGCTGGGCTAGTTTCTTTATTTTTTCAAATTAGTAAAGCTTGTTTTATTGTTGAAGGGCATGCATATTGTAGCTTATTCATAATCGCTTCAAGATTTCCTTCGAATATCTCTTACACCCGGTTAAAATTGA…	sp|Q9ZP41|EGC_CITJA_EG45-like_domain_containing_protein_OS=Citrus_jambhiri_GN=CjBAp12_PE=1_SV=1	50	130	63	2	769	386	1	130	2e-35	130	GO:0005576,GO:0005576	extracellular region,extracellular region															0.890851	78	18.931	10.563	70.847	12.274	31.182	196.955	35.999	195.361	180.951	62.068	0.214196	5.446	3.966	23.272	4.42	5.111	0.726	9.365
	TRINITY_DN35809_c0_g1_i1	TTCTCATTTTAGATGAAAAACAGTCTTTTGTAGTAACACATGTAATAACATGAGCGTTTTTGTCCTTCTCAACCATTATTTTTTTTTCTTGTTATTTTTTCTCATTTTAGATTAAAAACAGTCCTCCACAACTTTTAACTATTGTACAGATACATACTAGAACATATATATATTTTATAATAGGTGTTCTACACGTGGAATTTAATACATAAGGGAAGCAAAAAAAAAAAAACCACATAGATAATACATTAAAAAGATTATAACAAAATATATATTAATTCACTTTTTAGTGGTTCCATTAAGCTCAATAGTTGGGTGATGTTCTTCTTCATCAACATAAACTCTACTTTTGTACTTGTACTTTGGAGCAATCAGCACAAAATAAACCAAATTCAAAAC…	sp|Q8RX77|PTR21_ARATH_Nitrate_transporter_1.7_OS=Arabidopsis_thaliana_GN=NRT1.7_PE=1_SV=1	56.64	572	242	5	1989	283	49	617	0	649	GO:0005215,GO:0005886,GO:0005886,GO:0005886,GO:0005886,GO:0006810,GO:0006810,GO:0015293,GO:0015706,GO:0016020,GO:0016020,GO:0016021,GO:0019761,GO:0042128,GO:0055085,GO:0080054,GO:0080055	transporter activity,plasma membrane,plasma membrane,plasma membrane,plasma membrane,transport,transport,symporter activity,nitrate transport,membrane,membrane,integral component of membrane,glucosinolate biosynthetic process,nitrate assimilation,transmembrane transport,low-affinity nitrate transmembrane transporter activity,low-affinity nitrate transport															0.890387	80	21.612	110.763	76.202	63.081	23.324	210.385	225.955	331.144	213.672	90.13	0.275353	0.17	0.95	5.59	28.527	2.084	0.45	21.448
	TRINITY_DN50991_c3_g1_i1	AGATTGAAAGCAGGATTAATAAGCCTTCTGTGTTTAGCCCATTTATCTTTATCATAGGAAGCAAGTCCTCCTGCTAGCAACTTTGCGAATGGATTAGCTGGAGGCTTTCGATATACATAGCTTTTTGCTAATATCTCCCTTATTTGATCTGGTTCCAATATGAGCACCGTGGGTTTTGGTCCCATCCATATAAACGAATTTTTTCCATAATCATGTACAATATTTCTGATGAAGGGCATGACTCGGGGGATAATATCATGGGTGAAATTGATGGGCTTAGACTTCGCTTCTTTAAGCATGTTCGCAGTGTCTTTCAAGTCTCCAATCAGAAACCTGTATGAATTCCCTTTGAACCCTTTTGCCCTCAGTATATTTTCCATTTTCTTGGGAGTTATCCAT…	sp|Q05047|C72A1_CATRO_Secologanin_synthase_OS=Catharanthus_roseus_GN=CYP72A1_PE=2_SV=1	48.61	144	72	1	431	6	21	164	4e-44	161	GO:0004497,GO:0005506,GO:0005773,GO:0005774,GO:0009820,GO:0016020,GO:0016021,GO:0016491,GO:0016705,GO:0020037,GO:0046872,GO:0050616,GO:0055114,GO:0055114	monooxygenase activity,iron ion binding,vacuole,vacuolar membrane,alkaloid metabolic process,membrane,integral component of membrane,oxidoreductase activity,oxidoreductase activity, acting on paired donors, with incorporation or reduction of molecular oxygen,heme binding,metal ion binding,secologanin synthase activity,oxidation-reduction process,oxidation-reduction process															0.89012	83	0	3.05	5.664	12.48	4.822	49.67	56.593	108.892	107.134	53.996	0.0691391	0.669	0.978	1.726	9.493	1.393	4.462	0.632
	TRINITY_DN7503_c0_g1_i1	CAACAAGAAACTAAAAAGGAAATCTACACACGGAAGGACGCATATGAAGTCTCCAGTTATTTGAGAGCCACTCAGTTTTTTTCTTTCTCTTTTATTGTTTTGTGCCTGTCAGACACTCTCTCCCTCAATCTCTCTCTCATGATCATGGCTTCCAAGATTGAGACTCCTACACATGCCGTTGAATCTCCTCAGACACCAAGAAGAACAAACAAATATGCTTTAGCTTGTTCTATCATGGCTTCCATGACATCCATCGTACTTGGTTATGATGGAGGAGTGATGAGTGGAGCAACAATTTACCTGAAAGAAGACCTAAAGATCTCCGATGTACAAATAGAAGTGCTGGTGGGTGTTTTTAACATATACTCGCTTATTGGTGCGGCGTTGGCCGGACGGACA…	sp|Q8VZ80|PLT5_ARATH_Polyol_transporter_5_OS=Arabidopsis_thaliana_GN=PLT5_PE=1_SV=2	63.29	504	177	5	172	1674	19	517	0	631	GO:0005215,GO:0005351,GO:0005354,GO:0005355,GO:0005365,GO:0005886,GO:0005886,GO:0005886,GO:0005886,GO:0006810,GO:0006810,GO:0008643,GO:0015145,GO:0015148,GO:0015168,GO:0015293,GO:0015575,GO:0015576,GO:0015591,GO:0015749,GO:0015752,GO:0015753,GO:0015757,GO:0015758,GO:0015793,GO:0015795,GO:0015797,GO:0015798,GO:0015992,GO:0016020,GO:0016020,GO:0016021,GO:0016021,GO:0022857,GO:0022891,GO:0031348,GO:…	transporter activity,sugar:proton symporter activity,galactose transmembrane transporter activity,glucose transmembrane transporter activity,myo-inositol transmembrane transporter activity,plasma membrane,plasma membrane,plasma membrane,plasma membrane,transport,transport,carbohydrate transport,monosaccharide transmembrane transporter activity,D-xylose transmembrane transporter activity,glycerol …															0.889761	84	3.683	10.129	17.069	20.709	7.637	91.97	82.703	92.928	97.315	92.553	0.129467	1.102	1.892	1.989	12.297	1.832	0.288	12.039
	TRINITY_DN49905_c3_g1_i2	TCATCATGAACCTAAATTAACCTGATGTAAATACATCATGATTTACGTTGAATATGATTATGAGCAATGCTACGGTCACACCCGTTGTGTCACAACGGGTGACACAACGGGTGTGTCTGTAGCATTATTCTATGTAGCATTACTCTATGATCAACGGTCCAGACACCCGGGTGTAGCACGAGGAGGTCCGTGTAGCATTTGCCTTCTTCCACATTATATGGTGTTCTTGTTGTTTGACTTGTTGACAGCATTAATACAAACAGAGAGAGAGAGAAAGAAGCAGCTAGCCATGGATTTTGTTACAATTTCAGGTGGGTTGCTCCTCACCTTGACTTTACTCATGGGGCTTAGTTTTCTTCCAAAAAGAGGCAAAAGGCTACCTCCGGGTCCGACCCGGTG…	sp|O23976|C76B1_HELTU_7-ethoxycoumarin_O-deethylase_OS=Helianthus_tuberosus_GN=CYP76B1_PE=1_SV=1	56.93	469	197	1	371	1777	26	489	0	544	GO:0004497,GO:0005506,GO:0016491,GO:0016705,GO:0020037,GO:0046872,GO:0055114,GO:0055114	monooxygenase activity,iron ion binding,oxidoreductase activity,oxidoreductase activity, acting on paired donors, with incorporation or reduction of molecular oxygen,heme binding,metal ion binding,oxidation-reduction process,oxidation-reduction process															0.888685	86	0	87.173	0	0	0	123.248	114.11	111.522	66.605	107.095	0.166813	0	0	0	0	5.385	6.929	68.689
	TRINITY_DN32451_c0_g1_i1	ATAACATCAACAATTATAAATAGGTACCAATGTCACAAGTCTAAAGTCCATATATTTAACAATGTCTTTTAGAAACCAAGTGGGAAGAACAAAATTTGGTGACACAAAATATTTTGTTTTGGGAAGAAAAAAATTGGAAGCCAATAATTCTATTATTGGACAAGAAGCTAGTGCTTCTTCTTCTTCTTCACCAAAGAAGTCTCGTGTTATTGCTTTTCATTCCTCTTCAAAATGGAAGATCCATTTTGAGGACTCAAAAAAAAGTGATAAATTGATGGTGATCTACTTCACAGCATCATGGTGTGGACCTTGTCATTTCATGGAGCCAGCCATAAATGATTTAGCTGCAAAGTTTTGGAACATTGAATTTGTCAAAATCGATGTTGATGAGTTGATGGG…	sp|Q38879|TRXH2_ARATH_Thioredoxin_H2_OS=Arabidopsis_thaliana_GN=TRX2_PE=2_SV=2	51.52	99	48	0	203	499	26	124	4e-33	125	GO:0000103,GO:0000280,GO:0005737,GO:0005737,GO:0005739,GO:0005739,GO:0005739,GO:0005829,GO:0005829,GO:0005886,GO:0006662,GO:0007000,GO:0015035,GO:0016671,GO:0045454,GO:0055114	sulfate assimilation,nuclear division,cytoplasm,cytoplasm,mitochondrion,mitochondrion,mitochondrion,cytosol,cytosol,plasma membrane,glycerol ether metabolic process,nucleolus organization,protein disulfide oxidoreductase activity,oxidoreductase activity, acting on a sulfur group of donors, disulfide as acceptor,cell redox homeostasis,oxidation-reduction process															0.884691	94	114.214	114.712	127.861	201.586	64.15	374.052	487.292	413.033	212.179	427.443	0.325247	25.262	66.769	84.851	150.231	49.003	50.43	157.349
	TRINITY_DN11549_c0_g1_i1	TGGGTTTCTGCAGTGAAATTAAAAGTGGTTTCTTTGATAGGAATAAAAAATTAGCAAAAGATTTGAAAGATCTTAGCTTTGTATATACAAATTTAATTTAACGTGAAAGCTAAGGACCACCTAGCTCATGTTTTATCCCAAGCTATCTTGAGTATTCTACTAGTAGTATATTTTTTTCCCCAGTATATAAGTCCCTGCTTGCAAACACTTTCTCCACCATTACTAGTTGAATTCATTTATTTCTATTGTTAGAAACTCCATTATTCGTTTTCTCTGGTTCTTTTTTTCTTTCTTATTTATTCAAATTGAAATATTGCTCCTTTTTCAGCCATCAATTGCAATGGCCGAGCGTGTTCTTACCCGTGTTCACAGCCTTCGTGAGCGCCTTGATGCTACTCT…	sp|P10691|SUS1_SOLTU_Sucrose_synthase_OS=Solanum_tuberosum_PE=2_SV=1	87.7	805	99	0	341	2755	1	805	0	1416	GO:0005985,GO:0009058,GO:0016157,GO:0016157,GO:0016740,GO:0016757	sucrose metabolic process,biosynthetic process,sucrose synthase activity,sucrose synthase activity,transferase activity,transferase activity, transferring glycosyl groups	gi|112383507|gb|DQ834312.1|	82.65	2461	357	68	329	2754	203	2628	0	2115	Coffea canephora sucrose synthase (SS2) mRNA, complete cds	112383507:49390:Coffea canephora var. robusta (L.Linden) A.Chev.	E	0.88398	95	115.415	254.893	138.9	295.593	257.178	676.358	416.934	942.798	421.852	679.36	0.338501	114.511	130.651	171.925	181.542	109.654	109.414	162.043
	TRINITY_DN45763_c1_g1_i2	AATTTTATTTTGTATTATTGATATAGCATATTTATATTTTACATGAATAATATCATATTTCTAATGATAATATTAATTAATGTATTAATTAATATTGTTATCTTTAAACTTTTAAAAGTATTATGTCCGTAAAACACGTGCGGATTCACGTGCATTTTACTAGTAATATTAAAAATACGTGTCGTCTTCATATTTATCCACTCTCTTTTTTCTGTATATACATACTCATGGTATATTATATATAAGAGAGATCCTTTGAACACAACTTTTTCATAACGACTATACAATGAATTTTTAGGTGCATTGCACGGATTTATTATTAGGTGATTTTACATAAGGGAAGCCATAGAGATCCTTAAGCCGATGGCCCTCAAACATTCTTGAACTTCAAATCTTGAA…	sp|D4N502|DIOX3_PAPSO_Codeine_O-demethylase_OS=Papaver_somniferum_GN=CODM_PE=1_SV=1	35.89	326	175	9	1371	424	49	350	3e-48	176	GO:0008168,GO:0009820,GO:0016491,GO:0016491,GO:0016706,GO:0016740,GO:0032259,GO:0046872,GO:0051213,GO:0055114,GO:0055114	methyltransferase activity,alkaloid metabolic process,oxidoreductase activity,oxidoreductase activity,oxidoreductase activity, acting on paired donors, with incorporation or reduction of molecular oxygen, 2-oxoglutarate as one donor, and incorporation of one atom each of oxygen into both donors,transferase activity,methylation,metal ion binding,dioxygenase activity,oxidation-reduction process,oxi…	gi|357475522|ref|XM_003607999.1|	87.65	81	8	2	1073	1152	368	289	4e-15	93.5	Medicago truncatula Senescence-associated nodulin 1A (MTR_4g087110) mRNA, complete cds	357475522:3880:Medicago truncatula	E	0.883045	99	5.649	18.299	66.339	83.682	11.585	442.183	22.532	68.546	105.572	86.408	0.255852	2.893	3.244	3.274	5.205	26.311	21.537	156.412
	TRINITY_DN49426_c4_g1_i1	CATCCCCAACCCCAACCCACTCCAATGTGGGACCCTTTTCCACGCCACACCCTCTAAAACTCAACACTTGGCCATTCTCTTCCCCTACAAGTACCCTGCATCTCTTTGATCACTTCCACTTTCCTTAAACTCCCTTCTTTCAAGCTTTTTCTCTGTAATTCTATACCCATAGACACAGACACACACACACTCGTTGTTTACTGCCATATTTTGCAGAGAATCACAAAAAAGTTAGCTTCTTTGTTCTTGATTTCAGTGCTTTCAGAAAGTTGTACAAAAGGACATTATAGTAATTTTAACAAGCTGGCGATCGAGAATCAAGAATCCACTGTCCGTGAAATCAAGCCTAAGAACAGGCGAATCATGGGAGGAGGAGGGCCAGATGATGAAGAGAATAAC…														gi|357474336|ref|XM_003607405.1|	78.27	451	66	30	360	794	251	685	1e-65	261	Medicago truncatula hypothetical protein (MTR_4g078170) mRNA, complete cds	357474336:3880:Medicago truncatula	E	0.882975	101	16.509	69.106	67.071	69.892	32.459	210.761	204.556	231.107	169.431	87.506	0.28232	10.261	15.406	12.4	86.141	3.707	4.208	24.608
	TRINITY_DN5190_c0_g1_i1	TTATTTTATTAATATTATGCCTATATAAACCTTTGCATGCCATGCATATTAATTACTTGTGCAGTATCTTATTTTTTTGCAAATAAATAATCCCTTCTTTCAAACTTGAAATACATCATGGCCTTATCTAAGTCTCTCTTTGCTTTACTTGTCCTATTTTCTCTGTTTCTTTATGCTGCTGTTCAAGCCGATGTCCTAATGGCTGACTCAAACAACAACGTTGGACGAACTCTTCTCCAGAAAATTGATTGTGAGGGGGCATGTGATGGGCGGTGCGCAAAGGCATCAAGACAAAAGATATGTAAAAGAGCATGCGGGACTTGCTGTGAGCGATGCAACTGTGTTCCACCTGGCACTTCTGGTAACAGAGATGTTTGCCCCTGCTACGCCAACATGACT…	sp|P46688|GASA2_ARATH_Gibberellin-regulated_protein_2_OS=Arabidopsis_thaliana_GN=GASA2_PE=2_SV=1	69.35	62	19	0	241	426	38	99	2e-28	110	GO:0005576,GO:0005576,GO:0009740	extracellular region,extracellular region,gibberellic acid mediated signaling pathway															0.882314	102	35.957	333.693	34.715	2380.47	683.944	635.889	1385.44	1662.44	3420.9	2721.84	0.353003	5.804	9.969	7.513	222.338	6.603	5.661	12.106
	TRINITY_DN22516_c0_g1_i1	AGAAACCAACACAACATTTTATTCAATATCAACCATAGTAGCAAGAAGTACATTGGGGGAGGGGTCGCACCCCAAGCCATATATATTATTGTTCATTTGGATTTTATCAAATGCTATTGAGACAAACAATTTTATTCATGTCAATAAAAAACCTCAATCAAAGACCTCAATCCAAATATTGGATATATATCGTAGTCAGTGAAACCAGCTTTGAAGAATAGTTGGGCCCATTCTTCTTCGGTCCTTTCTTTACCATTTTGTCCCATCATCATCTCTGTGTCAAAGAAAAGTTTAGTCTCGACAGCCTTAACATTCTCGTTTTCTTGATCATTCAACACTATGTCAATGATCATCACCTTCCCTCCATTTTTCTTGTTCGGAATCACTTCCTTACACTTC…	sp|Q6VMW0|Q8OMT_MENPI_8-hydroxyquercetin_8-O-methyltransferase_OS=Mentha_piperita_GN=OMT2_PE=1_SV=1	55.49	355	147	3	1181	147	12	365	8e-123	370	GO:0008168,GO:0008168,GO:0008171,GO:0009812,GO:0016740,GO:0030761,GO:0030761,GO:0032259,GO:0032259,GO:0046983	methyltransferase activity,methyltransferase activity,O-methyltransferase activity,flavonoid metabolic process,transferase activity,8-hydroxyquercitin 8-O-methyltransferase activity,8-hydroxyquercitin 8-O-methyltransferase activity,methylation,methylation,protein dimerization activity															0.882243	103.5	5.51	9.008	17.049	25.246	13.554	286.321	35.164	43.077	50.896	33.548	0.156717	1.998	0.411	0.366	3.429	2.38	3.816	4.378
	TRINITY_DN26485_c0_g1_i1	ATCGAGTGAGTATGAAATTTGTTTCTTATCTTTCAGTTTAATTACCAAAGATATGAACATGAAAAGCGGACCTAAACTTTTGAAATTTTCTTTGTTTCTCCTCACATCGATCTCATGTTTTAGCGCTTATGGCCAACTTCATTACAATTTTTACGATAACACTTGTCCTAAGCTCATCACGATTATAAGAAATACTGTCTGGTCTGCTATTTCAAATGAAACTCGGATGGCTGCGTCTCTTCTACGTCTACATTTTCATGACTGCTTTGTCGGTGGGTGTGAAGGATCTCTTTTACTTGATGATAGTAGCAACTTCACAAGCGAGAAATCTGCGTTTCCAAACGTAAATTCAGCTAGAGGCTTCGAGGTCATTGATGAAATTAAGGCCAACGTTGAGAA…	sp|Q9FX85|PER10_ARATH_Peroxidase_10_OS=Arabidopsis_thaliana_GN=PER10_PE=1_SV=1	62.21	299	111	1	137	1027	48	346	1e-131	389	GO:0004601,GO:0004601,GO:0004601,GO:0005576,GO:0005576,GO:0006979,GO:0016491,GO:0020037,GO:0042744,GO:0046872,GO:0055114,GO:0055114	peroxidase activity,peroxidase activity,peroxidase activity,extracellular region,extracellular region,response to oxidative stress,oxidoreductase activity,heme binding,hydrogen peroxide catabolic process,metal ion binding,oxidation-reduction process,oxidation-reduction process															0.882243	103.5	32.006	29.397	53.874	72.697	44.861	194.419	142.039	184.343	176.296	141.635	0.277604	0	0	0.45	5.644	0.362	0.473	13.81
	TRINITY_DN38892_c0_g1_i1	CCTATATAAATTCCATTCTCTCCCCCACCTTTCAACCTCAATCTCTCTTCGTCATTTTCCATTTCTTCCCCCCACTTTGACATACTCCATAATTTGATAACTGAAAAAGCAAACCTTTTTAGATATTTTCATTACTCTTTTTTTTTGTTTAGATAAATATATATATAAGTAAACATATATATATAAATGGCTAATTCTCTAGCATCATCAACTAGTTCTAGTTCAAAGACACTAGAACAAAAATCTCAATCTTTGTATTCATCTTCTTCGATCGATTTCAATGGCTCTGTTAATTTGATTTCAATCAAAAAACCCACCAAGAAAAATGGAATTAAATGTGCATTCCAATCACCTTTAATCACCATGCCCAAACAGCAACCGCCGCCGTTAACAGCTCCT…	sp|Q9M6E8|NCED1_PHAVU_9-cis-epoxycarotenoid_dioxygenase_NCED1,_chloroplastic_OS=Phaseolus_vulgaris_GN=NCED1_PE=2_SV=1	71.92	520	136	3	421	1977	104	614	0	760	GO:0009507,GO:0009535,GO:0009536,GO:0009579,GO:0009688,GO:0016020,GO:0016491,GO:0045549,GO:0046872,GO:0051213,GO:0055114	chloroplast,chloroplast thylakoid membrane,plastid,thylakoid,abscisic acid biosynthetic process,membrane,oxidoreductase activity,9-cis-epoxycarotenoid dioxygenase activity,metal ion binding,dioxygenase activity,oxidation-reduction process	gi|44829180|gb|AY466117.1|	89.95	2020	166	29	53	2061	2	1995	0	2571	Gentiana lutea 9-cis-epoxycarotenoid dioxygenase (NCED1) mRNA, complete cds	44829180:38851:Gentiana lutea L.	E	0.88218	105	160.028	302.438	309.346	264.156	262.865	802.012	771.57	828.494	629.704	712.288	0.346904	1.366	4.898	9.267	80.385	10.156	11.184	105.505
	TRINITY_DN37839_c0_g1_i1	ATTGTTTTATCCAGTTGAAAGGTACGACTTGGACCATTGGTGATCACAAATGGTGCGTTTATTTGGACCATTCACATATAGGACTAGGAGTTCAGTTGACTTTGTCCATTTAAGACCAAGATCTGTACTTCTCTATATATATACATATATATGCTTTAACAAAAGCAGAATTCTATTGGGTCAGAGGCCATCAATTTCCTCACTTCAATATAAATGGAGAAGCTATTGGCAGTAACATGGTGTTGTTTGTTATGGGTTTTCTCAGGGGCAGTGGTTCCTTGTTTTGGGCAAGAAATCCCCTTCAAAGCTGTGAATTTAGGTACTTGGCTTGTAGCAGAAGGTTGGATGAAACCATCTCTCTTTGATCAAATTCCCATCAACAAGGACCTTTTAGATGGT…	sp|A1D4Q5|EXGA_NEOFI_Probable_glucan_1,3-beta-glucosidase_A_OS=Neosartorya_fischeri_(strain_ATCC_1020_/_DSM_3700_/_FGSC_A1164_/_NRRL_181)_GN=exgA_PE=3_SV=1	32.39	318	176	8	820	1671	72	384	1e-39	156	GO:0000272,GO:0004338,GO:0004553,GO:0005576,GO:0005576,GO:0005975,GO:0005975,GO:0008152,GO:0016787,GO:0016798,GO:0046872,GO:0071555	polysaccharide catabolic process,glucan exo-1,3-beta-glucosidase activity,hydrolase activity, hydrolyzing O-glycosyl compounds,extracellular region,extracellular region,carbohydrate metabolic process,carbohydrate metabolic process,metabolic process,hydrolase activity,hydrolase activity, acting on glycosyl bonds,metal ion binding,cell wall organization	gi|356511108|ref|XM_003524224.1|	76.79	237	34	20	302	529	125	349	6e-21	113	PREDICTED: Glycine max probable glucan 1,3-beta-glucosidase A-like (LOC100804710), mRNA	356511108:3847:Glycine max (L.) Merr.	E	0.88128	107	18.763	91.394	91.383	91.566	73.958	192.409	264.707	253.113	265.98	200.678	0.311894	0.151	4.13	6.66	53.802	1.744	3.24	26.424
	TRINITY_DN46309_c0_g3_i2	AATGCACACCTATCATATAAAAAAAAACTTTTCAACATTCCACCAAATAATAGGTTTAAAACAATTGCAATTCTTTCTTTCTTTTTTGAAAAAAGAAACAATTACAACTAAAGTGCAACTCAACAATACAAAGCAATATAAAATACATGTAACGATTGTAAATGAGAACAATACTATGAATTCCCATATTTTACTTTTAGTTTGGTAGAAGCAAATCTCCTTGTCGATCTACCACCTCACACAATGGTACAAAGAATTCAATCAATTGGTGACCCTGCAGTTTCCTCTAATCTCACCATTAGTCCCTGTAAGAACATTAATATTACCCATTTTCACCATTGCAGCAGCAAAATCACTTCTAAAAGCAGCAGCATTATTGCTATAACTCTTAACCAAAGC…	sp|A7NY33|PER4_VITVI_Peroxidase_4_OS=Vitis_vinifera_GN=GSVIVT00023967001_PE=1_SV=1	62.5	184	69	0	816	265	138	321	2e-86	203	GO:0004601,GO:0004601,GO:0004601,GO:0005576,GO:0005576,GO:0006979,GO:0016491,GO:0020037,GO:0042744,GO:0046872,GO:0055114,GO:0055114	peroxidase activity,peroxidase activity,peroxidase activity,extracellular region,extracellular region,response to oxidative stress,oxidoreductase activity,heme binding,hydrogen peroxide catabolic process,metal ion binding,oxidation-reduction process,oxidation-reduction process															0.880654	108	7.535	11.553	0	5.955	7.224	99.815	48.284	93.649	117.262	0	0.0898777	0	0	0	5.578	0	4.773	0.384
	TRINITY_DN41751_c0_g2_i3	ATCCTCTACCCTCTATAAAAGGGAAGCTTAATTTACCAATGCTCTCAATAAACAACAACTTTACAATAACATTTTATAAATTAATTTGTGCAAAATGGAAGCAAGAAAACCACATTGCCTCAGAACTGGTATTTTTCTCATAGGGCTTTTTACCATTGCTAGCCTTCCATATGCAGGAGCACAGACAGGAGTATGTTATGGAATGCAAGGAATTGGATTACCTTCTCCAGGAGATGTTGTAGCACTTTACAATCAAAATAACATCCGAAGAATACGAATCTACGATCCTAATCAAGCCACGTTACAGGCACTAAGAGGTTCAAACATCGATGTTATTGTCGGTGTCCCTAACCCCGACCTTCAAAACATTGCGTCTAGCCAAGCTAATGCAAATACTTG…	sp|P36401|E13H_TOBAC_Glucan_endo-1,3-beta-glucosidase,_acidic_isoform_PR-Q'_OS=Nicotiana_tabacum_PE=1_SV=1	65.67	335	109	5	131	1129	8	338	1e-148	439	GO:0004553,GO:0005576,GO:0005975,GO:0006952,GO:0008152,GO:0016787,GO:0016798,GO:0042973,GO:0048046,GO:0048046	hydrolase activity, hydrolyzing O-glycosyl compounds,extracellular region,carbohydrate metabolic process,defense response,metabolic process,hydrolase activity,hydrolase activity, acting on glycosyl bonds,glucan endo-1,3-beta-D-glucosidase activity,apoplast,apoplast															0.879128	112	4.725	29.902	206.192	95.463	77.666	255.489	120.531	333.774	250.62	318.02	0.323793	0.481	25.896	46.768	19.473	8.588	0	2.132
	TRINITY_DN18084_c0_g1_i1	TTTCAAAAAAAAAAGAAAAAAGAAAAGTAGGTTGGAACATGGACAGATTCTCGTCCAAATGCATTAGCGTCTCTTTCTCGTCCAAATTCATCGGCGATAATTTATATACCTCCCTCGCAGCAGACGTATACATATATCTATATACAAGTACGGAGTAAAGAAGAAGATCCAATCCTAAAGTTGGAGCTTGGACCTCGATCTCGATCTATTTTATCATGATCAAAGGGATCTAAGAATACTTGGGAATCGAAATTCGGATAGGAATAAACTATAGATTAGATTCCTAGAATCGGAAAGTAGATAAAAATGGAAGAAAGTTGGAAAAAGATGAGGTCAACAGCTGTACTGCCGACGGCGACTTTGCTGTCCACGGCGAAAGATCAGTTAAAGGAAAAAGGA…														gi|356524528|ref|XM_003530833.1|	80.98	468	72	17	429	888	60	518	5e-94	355	PREDICTED: Glycine max uncharacterized protein LOC100788542 (LOC100788542), mRNA	356524528:3847:Glycine max (L.) Merr.	E	0.877722	113	12.876	10.452	109.107	79.371	10.778	429.1	15.664	61.854	131.12	145.776	0.284084	0.839	0.402	1.088	0.561	9.97	8.267	80.378
	TRINITY_DN11522_c0_g1_i1	GCATTTTTTTTATTTCTGTTTTAGAGATAAGAGTTATTTTGGGTTGAGTTTCTTACATTTAAGTTTTGCTAATGGCTCTGAAATGACAACTTGCAATCTCTTTGCCAACTATTTTACATTGAAACAAATGTAACAAAATATATTACACAGATTCAAATACACAGCAGCTAGCTTTCAGTAAAGCCAAGTTTGACAGATTTACTTACATATCAAGGCAAACATAGAATCCTCATCACCCTATAAGAATGCCTCTAACCTTATTCAAGCCAAATAAGAGGTCCTTTTTGAAGTTGTACAAATCATACAATGGAGACAATACTTTCAAGAATCACCCAAGTTCAAATCTTACATCCTCACACGGCGAAGAATCTGATCAAGCCGGGACAGCAACGGGTACTT…	sp|Q9LIK9|APS1_ARATH_ATP_sulfurylase_1,_chloroplastic_OS=Arabidopsis_thaliana_GN=APS1_PE=1_SV=1	77.85	465	100	2	1774	380	1	462	0	727	GO:0000103,GO:0000103,GO:0000166,GO:0001887,GO:0004020,GO:0004781,GO:0004781,GO:0004781,GO:0005524,GO:0005886,GO:0006094,GO:0006096,GO:0006569,GO:0006833,GO:0006972,GO:0007030,GO:0009266,GO:0009507,GO:0009507,GO:0009507,GO:0009536,GO:0009570,GO:0009570,GO:0009570,GO:0009570,GO:0009651,GO:0009684,GO:0009735,GO:0016310,GO:0016740,GO:0016779,GO:0019761,GO:0042742,GO:0046686,GO:0046686,GO:0070814,GO:…	sulfate assimilation,sulfate assimilation,nucleotide binding,selenium compound metabolic process,adenylylsulfate kinase activity,sulfate adenylyltransferase (ATP) activity,sulfate adenylyltransferase (ATP) activity,sulfate adenylyltransferase (ATP) activity,ATP binding,plasma membrane,gluconeogenesis,glycolytic process,tryptophan catabolic process,water transport,hyperosmotic response,Golgi organ…	gi|479089|emb|X79053.1|	83.8	1105	153	22	422	1513	1436	345	0	1026	S. tuberosum met3-2 mRNA for ATP-sulfate adenylyltransferase	479089:4113:Solanum tuberosum subsp. tuberosum	E	0.876814	115	57.916	45.232	52.516	86.152	59.155	596.946	63.212	84.032	157.702	71.419	0.309224	79.337	87.795	86.624	94.168	77.947	110.567	235.933
	TRINITY_DN45845_c0_g1_i1	GCGTAAGATGATGGTTTTCTTGTTCGGACAAGAAAGAAACCCAAAACATCTCCATCGTCTTTAATGGCTTCCGCCTCCAGCTGTTCCCGGCGGCTGGCTTTTGCAATTCTACTTCTTTCGTTGATGTTATACCCGTCTCATTCAGCTGACACCTGTTCTTCACAGACGTTCTCAAAAAATCGTTTGTACAAGCATTGTAACGATCTCCCCTCTTTGAAATCTTTTCTCCACTGGTCATATGATCAAAGCCAGTCAACGCTTTCCATAGCCTTCATTGCTCCCCCGTCCAAACCGGATGGTTGGATATCATGGGCTCTAAACCCCACCGGTCAAGGTATGGTCGGTGCTCAATCTTTGATTGCCTTTAAGGATTCTAATGGAGGAATTACCGTTAAAACC…	sp|Q94BT2|AIR12_ARATH_Auxin-induced_in_root_cultures_protein_12_OS=Arabidopsis_thaliana_GN=AIR12_PE=1_SV=3	41.94	186	100	5	133	681	22	202	8e-36	139	GO:0005886,GO:0005886,GO:0009734,GO:0016020,GO:0031225,GO:0046872,GO:0055114	plasma membrane,plasma membrane,auxin-activated signaling pathway,membrane,anchored component of membrane,metal ion binding,oxidation-reduction process	gi|203344012|gb|FJ097704.1|	75.72	173	34	8	716	884	529	361	4e-11	80.5	Pinus taeda isolate 3878 anonymous locus 2_5438_01 genomic sequence	203344012::		0.873319	118	17.79	219.84	29.234	20.994	16.984	166.44	132.199	204.43	348.353	105.015	0.318727	1.96	3.765	7.054	13.091	47.15	48.435	126.761
	TRINITY_DN2179_c0_g1_i1	TTTTGATGAATTTATGTAGCTTAATAATCTAAGGGACATTTTGTAATCTTAATAATTAAGTCATGTCACATACAATAACGTATATAAGATTTAGAAGGCAATTAATTACAGAAGTAAATATACCGTACAAATATAATATAAAAAGGTGACATATTAATTAAATTTAAGGTCGTTTTCCATGATTCTGGGTATAGATATAATCCAAGTGAGCAGAAAGAGTCCTCCTCATCAGACAATCTTCTTCATTTGCTCCTTCACAGCTCTCCTCTATCGCCGTGCCTTCGGGTTCAACGTTCGTCTCTGGATTGATTTTGGTAAGGGTAGCATCAGGAAACACAGCCAGAGGCCGAGCAGCAGCATGAGCTATAGAAAAGCATAAAACAAGAGCCATAGTAATAA…	sp|Q9M2Y0|PSK3_ARATH_Phytosulfokines_3_OS=Arabidopsis_thaliana_GN=PSK3_PE=2_SV=2	47.37	76	33	3	400	179	7	77	6e-12	63.2	GO:0005576,GO:0005576,GO:0005576,GO:0005794,GO:0007275,GO:0008083,GO:0008083,GO:0008283,GO:0008283,GO:0009887,GO:0030154,GO:0030154,GO:0031012,GO:0031012	extracellular region,extracellular region,extracellular region,Golgi apparatus,multicellular organismal development,growth factor activity,growth factor activity,cell proliferation,cell proliferation,organ morphogenesis,cell differentiation,cell differentiation,extracellular matrix,extracellular matrix															0.87301	119	1.082	5.847	40.697	22.097	6.09	29.524	37.739	93.375	162.925	102.324	0.178012	0.848	2.485	0	0	6.164	1.13	1.602
	TRINITY_DN18683_c0_g1_i1	GTTACTACCCTCCATACCCATAAAAATTGTTGCATTAAATACTAAGGCGGTGTGGTTGCAAGGGTTACCAGCTGTGTTCATTAAGCATTAACATCTTCACACAAAAATTGACTCCTACGTTGAATTTTCCTACGTTTTGTGTGAAAAAATTCTAGCTGTTACTGAAGTTGACTTGTAATAACTCTTAAAGCTATATAAGTAGATGTTCCTTTGTCCCAAAAAAAACCAAAAGCCAATAGAGTTTACCTTTTTAGTCAATCTACGAAAAGCCAATAGAGTTTATCAATTCTTTACTTCATCTGGGATTTCATTCTTTCTTCGTCTTCTTTCTTCTTCTGCATAATTAAATTATTATCACTTGGCTATATTATTTGTGCATAATTATAGTGAATTATATGC…	sp|Q8H1Z0|WAX2_ARATH_Protein_WAX2_OS=Arabidopsis_thaliana_GN=WAX2_PE=1_SV=1	66.3	629	203	3	411	2273	1	628	0	856	GO:0000038,GO:0005506,GO:0005783,GO:0005789,GO:0005886,GO:0006633,GO:0006723,GO:0010025,GO:0010025,GO:0010025,GO:0016020,GO:0016020,GO:0016021,GO:0016491,GO:0042335,GO:0042335,GO:0043447,GO:0048235,GO:0055114	very long-chain fatty acid metabolic process,iron ion binding,endoplasmic reticulum,endoplasmic reticulum membrane,plasma membrane,fatty acid biosynthetic process,cuticle hydrocarbon biosynthetic process,wax biosynthetic process,wax biosynthetic process,wax biosynthetic process,membrane,membrane,integral component of membrane,oxidoreductase activity,cuticle development,cuticle development,alkane …	gi|225313381|dbj|AK320525.1|	77.19	1767	290	107	579	2291	362	2069	0	926	Solanum lycopersicum cDNA, clone: LEFL1010BD05, HTC in leaf	225313381:4081:Lycopersicon esculentum var. esculentum	E	0.871301	123	145.971	71.398	50.493	30.512	47.973	267.324	110.473	267.066	282.992	112.266	0.332987	27.9	23.164	15.777	27.667	88.355	86.01	166.556
	TRINITY_DN45044_c2_g1_i1	CTAAAAATAATATCCTCCACGGGTCAATATCGCACCGTCAAGTTGCTTGTGTTTGCTTTCTTCAACTCCCATCTTTTCCTCACCTTTTCTTTTCCCTTCCTTTCCACGCCCTCCCCTATTCTCCCTCCTCTGTTTGCTGAAAAGCGAGATCAACGAATCAAAAGGAAGCTGTACCTGTAGTATTCTTCTTCTTCTTCTACAATACATACAGTAAATGGCGCCCATCTGCATCGCTTCTCAGACAAGCAATCAAATGAATTCAGTTCAGCTCAAACTCATCAACTGATTTTAATGGCGACAAGACTGGAATCCAAGTACCGGAATTCACAGAAATCAGCTCTATCAAGGCAAGCGAATTCGCCTGCTTCATCTACCACCACGTCTTCTTCTAGGCAGTTC…	sp|Q6S001|KIF11_DICDI_Kinesin-related_protein_11_OS=Dictyostelium_discoideum_GN=kif11_PE=3_SV=1	47.85	466	205	11	400	1746	45	489	1e-103	350	GO:0000166,GO:0003777,GO:0003777,GO:0005524,GO:0005524,GO:0005615,GO:0005737,GO:0005856,GO:0005856,GO:0005871,GO:0005871,GO:0005874,GO:0006200,GO:0006810,GO:0007018,GO:0007018,GO:0008017,GO:0008152,GO:0008152,GO:0008152,GO:0008574,GO:0016887,GO:0034613,GO:0035371,GO:0007067,GO:0005876	nucleotide binding,microtubule motor activity,microtubule motor activity,ATP binding,ATP binding,extracellular space,cytoplasm,cytoskeleton,cytoskeleton,kinesin complex,kinesin complex,microtubule,ATP catabolic process,transport,microtubule-based movement,microtubule-based movement,microtubule binding,metabolic process,metabolic process,metabolic process,plus-end-directed microtubule motor activi…	gi|356572131|ref|XM_003554176.1|	76.37	2188	390	114	511	2642	223	2339	0	1059	PREDICTED: Glycine max uncharacterized protein LOC100815027 (LOC100815027), mRNA	356572131:3847:Glycine max (L.) Merr.	E	0.868193	129	0	0	9.594	0	12.43	93.298	77.793	80.468	27.856	22.451	0.0729595	22.52	18.157	17.953	10.568	34.723	29.861	40.403
	TRINITY_DN45494_c0_g1_i4	AACTTATTAGAAACTTGACATGGAGCACAGCACAAACCGACCCAGCTTTGGGTGCTAAATTGCTCCGAGTCCATTTCCACGATTGCTTTGTTCGGGGTTGTGATGGATCGATTCTGTTGGACACGGTCGGAAATAGCTCGTCGGAAAAAGAAGCAATTCCAAATCGTTCACTTGGTCGTTTTGAAGTAATTGATTTCATAAAGGCTCAAGTTGAGGAAGCTTGCCCTGGTGTTGTTTCATGTGCTGATATCTTAGCTTTGTCTGCTCGTGATGCTGTTTCTTTTCCCTTTCAGAAACCTATGTGGAATGTACTGACCGGAAGAAGAGATGGGGTGGTGTCTCTTCAATCTGAAGTGGCCGGAAATATCCCATCACCATTTGACAATTTTACTACACTTC…	sp|Q9ZV04|PER24_ARATH_Peroxidase_24_OS=Arabidopsis_thaliana_GN=PER24_PE=2_SV=1	54.14	290	126	4	3	851	61	350	9e-94	295	GO:0004601,GO:0004601,GO:0004601,GO:0005576,GO:0005576,GO:0006979,GO:0016491,GO:0020037,GO:0042744,GO:0046872,GO:0055114,GO:0055114	peroxidase activity,peroxidase activity,peroxidase activity,extracellular region,extracellular region,response to oxidative stress,oxidoreductase activity,heme binding,hydrogen peroxide catabolic process,metal ion binding,oxidation-reduction process,oxidation-reduction process															0.868031	130	179.188	417.685	30.419	65.453	375.306	426.861	14.61	2114.05	130.881	124.241	0.380002	22.388	29.853	20.833	2.971	188.873	233.483	351.265
	TRINITY_DN50430_c1_g4_i1	TTGTGTGTGTGTAAATTTTCTCTAATCTGAAAATTGTTGTTTCCCGTGGATGTAGGCGAATTGCCGAACCACGTTAAATCTGTGTTCTTATTCTTCCATTTACATTCCGCTGTGCTTTACTTATCGTTTCGGGTGTTTCCGCACAACAAAAACAACAAAGCATGCAACAGAATCTTCATTAAAAATCAAATTTCCCTTCATGCCTTGAATGTTTGCTTTATTGATTTTGATTTTGATTTTTCGTCGTCATATCAACATATATAAAACAACCTTTCTTGACAAAGAATGAATCAGCATGGGAGTATGCTGATGTACATGTGTTCTTAAAAACAACAATATGGTGTAAAATCTGTACATACAAATCAATATAAAAGATTTTTATACCACTGAACAACCCTT…														gi|162568911|gb|EU294209.1|	81.52	514	75	20	611	1114	616	113	6e-109	405	Nicotiana tabacum putative staygreen protein mRNA, complete cds	162568911:4097:Nicotiana tabacum var. Samsun	E	0.867975	132	19.716	45.424	55.907	61.821	42.661	161.825	145.16	113.634	154.32	160.623	0.306608	3.986	8.361	19.82	19.8	7.162	4.381	65.508
	TRINITY_DN33956_c0_g1_i1	CACTATTCAACCAAATTAACACAAATCCATAAAACAAATTAAGTCCACTCAAATTAATTACTGTAGAAGTTTGAAAATAAGAAGGCATGATGAGTGCCAAAATCAACATTTCATGTAGCAGTAATCTCCATCTTTATAACGAATCCGATGAACATCAAACCAATTTCCCCGCTGCTTCTCGTCTTGCATTTACCAATTACATAGCAAAGCCCATCAGCAGGCGAAAAGCTTCCATACAAAATCCATGGCCAACAACAGGAAGAACAACAACGGTGAAAGCATCTTTCATGGGGCCAGGGCCGTCAGAAGAAGGAACATTCTATGAAATACTTGGGATTTCAGAAAATGGGACGACTCTTTCAGATATCAAGAAAGCGTATAAGCAAATGGCGAGAATAT…	sp|Q9SDN0|DNJ20_ARATH_Chaperone_protein_dnaJ_20,_chloroplastic_OS=Arabidopsis_thaliana_GN=ATJ20_PE=2_SV=2	38.46	156	76	6	198	611	19	172	4e-21	92.8	GO:0005515,GO:0005515,GO:0005634,GO:0009507,GO:0009507,GO:0009507,GO:0009507,GO:0009536,GO:0010322,GO:0015996,GO:0061077,GO:1902395	protein binding,protein binding,nucleus,chloroplast,chloroplast,chloroplast,chloroplast,plastid,regulation of isopentenyl diphosphate biosynthetic process, methylerythritol 4-phosphate pathway,chlorophyll catabolic process,chaperone-mediated protein folding,regulation of 1-deoxy-D-xylulose-5-phosphate synthase activity															0.866941	134	1.559	4.989	17.993	26.9	15.264	91.039	91.459	88.287	57.741	59.616	0.171857	0.622	0.914	1.613	2.532	0	0.842	1.185
	TRINITY_DN46588_c1_g1_i21	AACTTAGTCAGAATTTCACTCAAAAACGTGTTTTGAACTACGCCAACGAGGTGAACACTTTCTTTTATTTAAGGCTTCTGATGCCTGTGTTTGAAAGAATTGATAGCTAAACAAAAAAAGGTAAGATACAATATGTGTTCTCATTCACTGAATCAAAGGAGTACTACCGATATGTATATATAGTACAATGATAAATAGGTGAAATACTGTTAGGATTGATGTGATCATATCTAAACAACTATTTAAAATGCAAATACTGTTATTTAAAATACAAATATTGTTTTTATCTTTTCTCTTCAAAATGCTAAGGCCGTTACTCCAGCTGGTTCATATCTGTAACCATGCTGTGAGATTTTATTGTCTTAACATATTGCAAATTATAACACTAAGTTACATATA…	sp|Q8RWI9|AB15G_ARATH_ABC_transporter_G_family_member_15_OS=Arabidopsis_thaliana_GN=ABCG15_PE=2_SV=2	69.66	669	189	3	2763	781	23	685	0	939	GO:0000166,GO:0005524,GO:0005524,GO:0006200,GO:0006810,GO:0009062,GO:0016020,GO:0016020,GO:0016020,GO:0016021,GO:0016887,GO:0080167	nucleotide binding,ATP binding,ATP binding,ATP catabolic process,transport,fatty acid catabolic process,membrane,membrane,membrane,integral component of membrane,ATPase activity,response to karrikin															0.864332	140	56.179	70.237	26.711	4.262	0	208.176	67.606	122.875	94.699	74.93	0.276954	0	11.011	16.471	54.026	35.14	45.622	87.317
	TRINITY_DN37229_c0_g1_i2	ATTTTTATATCGATACTTGGAAACTATGTTCACCAAGACTCAGAAAACAGCATCAATAATCCAAAAATAACTACCTCCTGTGGAAAAGGACATCTTTACACTTTATTTTCAAGATAGAAACGGCATTAATAAGAAGGAAAAATCCTCAAGCTACAGCTGATCCATGCATTATAGGCCCATCACCAGTATTGGTGGAAAATGCAACCACCAATAAATCAAACTGTTGATTAAACTAAAAATAGTACACTGACGTGTCTTTCCAATTATTGTGCAAGGACACCATTCTGAATGTTATTTTTTTCTTTCTCCATGACCTATTTCACTACCCAAACAAGTTGCCAAAATCACAAATATAATACCATTAGACTTGGTTTTATTATGATTCTCATATAAACTCTC…	sp|Q43644|NDUS1_SOLTU_NADH_dehydrogenase_[ubiquinone]_iron-sulfur_protein_1,_mitochondrial_OS=Solanum_tuberosum_PE=2_SV=1	85.36	683	99	1	2475	427	51	732	0	1172	GO:0003954,GO:0003954,GO:0005739,GO:0005739,GO:0005743,GO:0005743,GO:0005743,GO:0005747,GO:0006511,GO:0006979,GO:0008137,GO:0008137,GO:0008137,GO:0009055,GO:0009055,GO:0009507,GO:0009630,GO:0009853,GO:0016020,GO:0016020,GO:0016020,GO:0016491,GO:0016491,GO:0016491,GO:0016651,GO:0016651,GO:0031966,GO:0042773,GO:0042773,GO:0045271,GO:0046872,GO:0046872,GO:0051536,GO:0051536,GO:0051536,GO:0051537,GO:…	NADH dehydrogenase activity,NADH dehydrogenase activity,mitochondrion,mitochondrion,mitochondrial inner membrane,mitochondrial inner membrane,mitochondrial inner membrane,mitochondrial respiratory chain complex I,ubiquitin-dependent protein catabolic process,response to oxidative stress,NADH dehydrogenase (ubiquinone) activity,NADH dehydrogenase (ubiquinone) activity,NADH dehydrogenase (ubiquinon…	gi|224077367|ref|XM_002305195.1|	78.94	1876	296	95	674	2500	1943	118	0	1184	Populus trichocarpa predicted protein, mRNA	224077367:3694:Populus balsamifera subsp. trichocarpa (Torr. & A.Gray) Brayshaw	E	0.864205	141	0	102.25	0	0	0	119.484	49.109	131.111	77.498	78.413	0.224422	0	0	0	0	90.79	82.424	98.126
	TRINITY_DN45463_c1_g1_i1	ATTTGTGGGCACAATCACATTATCACAAGCAATTCGTGTAGGAACACCCCTAGCATCGGCTTTTTACCAACACAAGCCACAGGGATATTGAAGTAGGAGAAGGACGATAATGAGAACCCGAAATATATCCTAAGAATTAATCTAAATTCACCTACTCGATTGACCTGCATAGTTTTTATAGCTGTTTTATCTGACTGAATTCGTGTAAACCAGAAATGTATGGATTCTTCCATGCTTCGCGGAGCTCTCATGAAGCGAGATTAGCCTATACTCGACTTGATCTTATAGCTTAGCTTTATCCACGTTAGATAGATTATTCTCTGCTTAGTCATGGACTCGACATGCCTAACCCCATCTCAGCTCAACCTAAGAGCTTCTCCTTAGTTCTCTTACGAGTTC…	sp|Q8VZ80|PLT5_ARATH_Polyol_transporter_5_OS=Arabidopsis_thaliana_GN=PLT5_PE=1_SV=2	67.8	500	156	3	2712	1216	18	513	0	624	GO:0005215,GO:0005351,GO:0005354,GO:0005355,GO:0005365,GO:0005886,GO:0005886,GO:0005886,GO:0005886,GO:0006810,GO:0006810,GO:0008643,GO:0015145,GO:0015148,GO:0015168,GO:0015293,GO:0015575,GO:0015576,GO:0015591,GO:0015749,GO:0015752,GO:0015753,GO:0015757,GO:0015758,GO:0015793,GO:0015795,GO:0015797,GO:0015798,GO:0015992,GO:0016020,GO:0016020,GO:0016021,GO:0016021,GO:0022857,GO:0022891,GO:0031348,GO:…	transporter activity,sugar:proton symporter activity,galactose transmembrane transporter activity,glucose transmembrane transporter activity,myo-inositol transmembrane transporter activity,plasma membrane,plasma membrane,plasma membrane,plasma membrane,transport,transport,carbohydrate transport,monosaccharide transmembrane transporter activity,D-xylose transmembrane transporter activity,glycerol …	gi|357467202|ref|XM_003603838.1|	74.83	604	124	25	2039	2628	758	169	2e-61	248	Medicago truncatula Mannitol transporter (MTR_3g116240) mRNA, complete cds	357467202:3880:Medicago truncatula	E	0.863896	142	109.597	163.731	104.175	143.997	156.101	425.465	327.741	358.379	373.751	308.956	0.377643	17.922	17.416	28.365	124.582	17.669	19.254	114.384
	TRINITY_DN20828_c0_g1_i1	GCTAATGTAATCTTTTTCTTTTCGTTATAATTAGCCTTCGGTCACAGTTATTAATCAACAGAAACTAGAAGTTAAAAGACAAAAGAAAAGAAAAGAAAAAGATTACATTAGCAGACTAGTGCATGATAATTAGTAGTAGTAAAGAAGGAGACGAAAGCAGTTGGTGGGTGAGAACGAGAAGAGAATGAGAAAAGAAAAGAAGATGCTACAACACAGGATTAGATATTTAATAAGAAGATGCAGAAAACAGGATTAGATGTTTAAATAATTGTAGATTAATTATTTGACTCTATCCTTAATGATGTCAAACCCCATTTCAGTTGGATCAGTGGCTTGTACTTCATAGCTGATCCCATCCAATGCTCTTCTCAATCCATCTTTTGAAGTTGCGTATAACAT…	sp|Q9ZNT3|ADF5_ARATH_Actin-depolymerizing_factor_5_OS=Arabidopsis_thaliana_GN=ADF5_PE=1_SV=1	82.52	143	25	0	711	283	1	143	2e-79	244	GO:0003779,GO:0003779,GO:0005622,GO:0008150,GO:0015629,GO:0030042	actin binding,actin binding,intracellular,biological_process,actin cytoskeleton,actin filament depolymerization	gi|199579907|gb|AC189222.2|	74.8	250	49	14	436	678	96527	96769	1e-17	100	Brassica rapa subsp. pekinensis clone KBrB010M19, complete sequence	199579907:51351:Brassica rapa subsp. pekinensis (Lour.) Hanelt ex Mansf.	E	0.86372	143	0	0	27.414	0	6.888	70.369	103.476	61.712	29.686	51.152	0.108415	0	0	0	0	55.299	49.127	63.003
	TRINITY_DN38258_c0_g1_i1	ACCACCAACTCTTCTTCTCTACTCTTTTGTTGCTTAGAAAAACATCAGTAATTTCTTCCACCGACTGCTTCACCAAATTTGTTTTATTTTTCAAAAACAAATCACCAAATTTAATATTAAAAAAATTAAGAAAAAGAAGGAAAAAGAAAAACAACTTCACCACTTCAATACTACCACACCCCTATATCCCATCTCCCCTTCTATCTGCAATCTTACCACCAGCTTTTGCTTAGTTCTCAAGTCCGGAACATTAAGCTGAGAGAAGATGTACGGCAGAGATCCATGGGGTGGACCATTGGAGATCCACGCTGGTGATTCAGCTACAGACGATGATAGAAGTAGGAATTTGCAAGATTATGACAGAGCAGCTTTGTCTAGAACTCTTGATGAAACACAGCA…	sp|Q38890|GUN25_ARATH_Endoglucanase_25_OS=Arabidopsis_thaliana_GN=KOR_PE=1_SV=1	79.01	605	122	4	266	2065	1	605	0	950	GO:0000271,GO:0000272,GO:0000902,GO:0003824,GO:0004553,GO:0005768,GO:0005769,GO:0005794,GO:0005794,GO:0005794,GO:0005802,GO:0005886,GO:0005886,GO:0005886,GO:0005886,GO:0005975,GO:0005975,GO:0006096,GO:0006833,GO:0006972,GO:0007030,GO:0008152,GO:0008810,GO:0008810,GO:0009266,GO:0009504,GO:0009651,GO:0009734,GO:0009735,GO:0009750,GO:0009825,GO:0009826,GO:0009832,GO:0009932,GO:0010193,GO:0010817,GO:…	polysaccharide biosynthetic process,polysaccharide catabolic process,cell morphogenesis,catalytic activity,hydrolase activity, hydrolyzing O-glycosyl compounds,endosome,early endosome,Golgi apparatus,Golgi apparatus,Golgi apparatus,trans-Golgi network,plasma membrane,plasma membrane,plasma membrane,plasma membrane,carbohydrate metabolic process,carbohydrate metabolic process,glycolytic process,wa…	gi|225313360|dbj|AK320504.1|	79.42	1890	316	66	266	2117	322	2176	0	1267	Solanum lycopersicum cDNA, clone: LEFL1010AD09, HTC in leaf	225313360:4081:Lycopersicon esculentum var. esculentum	E	0.862159	147	3.038	18.147	17.03	6.693	14.361	100.775	87.971	103.662	38.47	28.587	0.164881	17.469	43.13	47.416	43.963	67.177	70.733	89.754
	TRINITY_DN46588_c1_g1_i17	AACTTAGTCAGAATTTCACTCAAAAACGTGTTTTGAACTACGCCAACGAGGTGAACACTTTCTTTTATTTAAGGCTTCTGATGCCTGTGTTTGAAAGAATTGATAGCTAAACAAAAAAAGGTAAGATACAATATGTGTTCTCATTCACTGAATCAAAGGAGTACTACCGATATGTATATATAGTACAATGATAAATAGGTGAAATACTGTTAGGATTGATGTGATCATATCTAAACAACTATTTAAAATGCAAATACTGTTATTTAAAATACAAATATTGTTTTTATCTTTTCTCTTCAAAATGCTAAGGCCGTTACTCCAGCTGGTTCATATCTGTAACCATGCTGTGAGATTTTATTGTCTTAACATATTGCAAATTATAACACTAAGTTACATATA…	sp|Q8RWI9|AB15G_ARATH_ABC_transporter_G_family_member_15_OS=Arabidopsis_thaliana_GN=ABCG15_PE=2_SV=2	66.02	462	148	2	2142	781	225	685	0	616	GO:0000166,GO:0005524,GO:0005524,GO:0006200,GO:0006810,GO:0009062,GO:0016020,GO:0016020,GO:0016020,GO:0016021,GO:0016887,GO:0080167	nucleotide binding,ATP binding,ATP binding,ATP catabolic process,transport,fatty acid catabolic process,membrane,membrane,membrane,integral component of membrane,ATPase activity,response to karrikin															0.859937	150	11.933	67.359	13.649	7.687	8.453	205.958	53.9	94.137	66.634	31.64	0.241186	4.268	9.266	15.636	7.475	26.454	32.836	40.37
	TRINITY_DN46208_c2_g1_i2	CGAACTGCTACCAAGTCTATCTTTTTCTCTAACCTATGCTTCTCCTATTTGGTCGGAAGCTAGGTTCTGGTTCTCTCGCACCCTTAAATAGCAGCGCCCTTACGAATTTTGCTCGATTTTATCAAGGTCAGACATCTTTTAGAGGTTATTATTGCGTTGTTCTTGGGTGTTTTTAGCTGCGAAAAGCTGCTTCATTCGTGAATCATCTTCGTCTGTGTTACTTTGGTTTTCTGCTGCGGTAGTATCATTTGGAGAATTATTGGATGGCAGCTACTGCAACTGCATCCTCAGCCATACATTATGCGCCAGAGGACCCTACACTCCCCAAACCTTGGAAAGGCTTGGTTGATGGTAAAACTGGATATGTCTATTATTGGAATCCAGAGACCAATGTTACAC…	sp|P46942|DB10_NICSY_ATP-dependent_RNA_helicase-like_protein_DB10_OS=Nicotiana_sylvestris_PE=2_SV=1	64.8	659	177	8	264	2240	1	604	0	769	GO:0000166,GO:0003676,GO:0003723,GO:0004386,GO:0005524,GO:0005524,GO:0006200,GO:0008026,GO:0008152,GO:0008152,GO:0016787	nucleotide binding,nucleic acid binding,RNA binding,helicase activity,ATP binding,ATP binding,ATP catabolic process,ATP-dependent helicase activity,metabolic process,metabolic process,hydrolase activity	gi|225452411|ref|XM_002273872.1|	80.31	1234	207	36	710	1925	590	1805	0	900	PREDICTED: Vitis vinifera hypothetical protein LOC100264477 (LOC100264477), mRNA	225452411::		0.859655	151	0	0	0	2.293	0	72.637	49.775	28.079	23.289	46.553	0.010407	0	0	1.257	0	50.978	47.859	39.941
	TRINITY_DN50771_c5_g1_i1	TAAACAATGAACTATTATAAGCCAACCCCAAAAAACAACACAATATTTTACCTTGAAATATTAAAAAGGAATTCATTTATGATTTTTCTTAATCTGTGTGAAAAGTCCAAAAGGACTTATAATACGGGACGGAGGGAGTAATAAATTTCAAAACATATTTACTTTTGTATAGGAGGAATGAGGCTCTCTTCAATATTTACTTTTGTATAGTATGTATATTTTTAAGTCAAAAAATACACGTTTTACCATCATATTTATTCAAACATATATCATTTTCCTAGACACAAAAATATATATTGCTATAAATGGCTATGTGTTTTAACTTTTAACACAATACACACACACAGTGATTATATCACCATCTATTTTGTCCCAGTCATCTTTCGTACATAAAACAAA…	sp|Q8GT20|BEBT_TOBAC_Benzyl_alcohol_O-benzoyltransferase_OS=Nicotiana_tabacum_GN=HSR201_PE=1_SV=1	73.59	284	70	5	2357	1506	9	287	0	426	GO:0008152,GO:0008152,GO:0008152,GO:0016740,GO:0016746,GO:0016747	metabolic process,metabolic process,metabolic process,transferase activity,transferase activity, transferring acyl groups,transferase activity, transferring acyl groups other than amino-acyl groups															0.8577	153	23.617	41.88	41.67	78.603	72.873	161.924	131.762	156.346	158.936	154.659	0.338703	0.226	1.425	5.525	49.532	1.031	1.199	3.904
	TRINITY_DN44443_c1_g2_i1	TTGGTAGTTTTAGCCACTTTCCGGGGACGACCACCCCACCCCGTTTATTCTCCTTCATTCCCATCCCCCAACCCCTCCTTCCTCGTCCTCACACAATAAAGCAACCTCCTCCAACCCTTTTTCTTTCTTCCATTATCCTCCTTCTTCCATTTTTCCTCAATCAGAGATCGCACTGAAATGACTACTCCGGTGAGCACTAACGATAGTGATCATCAACTCTTGCTCGAAAAATCTGACCACCATCACGTCGATGATGTGAAAATCGGACCGACGACGAAGGTAAAAGATTTAGATCAGAGTGAATATGCTCCAGCTCCGGTGAAATTATTAATAAAAGAAAAGGCCATGATGATTAGTCGATCAGAGTCCGCCGCGGATGATGCAGTAGCGGCTACTGGT…														gi|332640072|gb|CP002686.1|	86.59	82	9	2	517	597	19546652	19546572	3e-14	89.8	Arabidopsis thaliana chromosome 3, complete sequence	332640072:3702:Arabidopsis thaliana (thale cress)	E	0.857342	154	17.939	58.371	33.165	51.536	31.057	153.535	92.284	57.863	167.999	144.297	0.31181	4.664	1.508	6.697	35.638	9.717	12.486	42.547
	TRINITY_DN35700_c0_g1_i1	GTGAAAACAAGGATCCAAGCCTTCTGGAAGGAAGACCTTAATAATTTGTTATAAATGAGGGGGCACCGTCTGTTAATTAATTCCACTCATTCATCATTACATCATCAGCAAAAATTGGCTTCTCTATCTCTCCTCAAACTTACCAATTTATTTCCCTCTACGTCCCACAACATGTTCAGTTTCGACCTGCAAACTTCCATTTCCCTTCTCCTCTGCTTTATTCCCCTGTTCTGTTTGTTCGTCGTTAATCTCAAATCTGCTCTAAAAAATTCCCTAAACAACCCAAAAGCTCCAAGATCATACCCTTTCATTGGTTCCCTTTTTTCTATCCTAGCCAATAAGGACCGTCGGATTCAATGGACATCCGACATGGTTTTAAGCTCCCCCAATCTAGTCTTC…	sp|P98188|C94A2_VICSA_Cytochrome_P450_94A2_OS=Vicia_sativa_GN=CYP94A2_PE=2_SV=1	65.1	467	159	2	292	1680	43	509	0	611	GO:0004497,GO:0005506,GO:0005783,GO:0005789,GO:0016020,GO:0016021,GO:0016491,GO:0016705,GO:0020037,GO:0046872,GO:0055114,GO:0055114	monooxygenase activity,iron ion binding,endoplasmic reticulum,endoplasmic reticulum membrane,membrane,integral component of membrane,oxidoreductase activity,oxidoreductase activity, acting on paired donors, with incorporation or reduction of molecular oxygen,heme binding,metal ion binding,oxidation-reduction process,oxidation-reduction process															0.856709	156	26.029	19.258	56.581	9.124	24.169	111.185	177.353	101.621	81.348	23.759	0.272906	0.81	1.444	2.345	16.903	2.731	1.879	32.37
	TRINITY_DN31568_c0_g1_i2	CGTATACGGACCTCACACTAACGGGAAAATCAAGAAAAATGGCTGATTCCAAAGTGTCGAGGATCAAGTTGGGCTCCCAGGGTCTGGAGGTGTCTAAGCAAGGACTTGGTTGTATGGGCATGTCCTTCGCTTATGGCCATCCCAAACCAGAGCCTGATATGATCAAACTTATCCACCATGGTATTCAGTCTGGTGTTACCTTCCTCGATACTTCTGACGTATACGGACCTCACACTAACGAAATCCTCATTGGCAAGGCTCTGAAAGGAGTGCCAAGAGAGAAAGTTGAGATTGCTACCAAGTTTGGTATTAGCTTCAAGGATGGAAAACGGGGGATTCAAGGTGACCCAGAATATGTACGAGCATGTTGTGAGGCCAGCTTGAAGAGGCTTGATGTTG…	sp|A2XRZ0|AKR2_ORYSI_Probable_aldo-keto_reductase_2_OS=Oryza_sativa_subsp._indica_GN=OsI_15387_PE=3_SV=1	75.15	165	41	0	42	536	7	171	1e-84	260	GO:0016491,GO:0055114	oxidoreductase activity,oxidation-reduction process															0.856561	157	0	86.607	0	0	0	50.303	78.191	43.961	91.366	137.694	0.215701	0	2.065	0	0	40.481	38.854	87.656
	TRINITY_DN49426_c3_g2_i3	GAAAGCTGCAGCATCCTCACTTGTTTTAAGCTGGCAATCGATAATCAGGAAACCACCGTTCATGAATTCAAGCCTATGAACAGGCGAATCATGGGTGCTGGAGGACCTGATGAGGAAGACAGAAGATGGCCGCCATGGTTGAAGCCATTATTGGAGGAGGAACACTTTTTCGCTCACTGCAAAGCCCATGCCGATTCACACAAGAGTGAATGCAATATGTTTTGCCTCGATTGTATGAATGGCGCTCTCTGTTCTGTCTGCTTATCCCATCATAAGGACCACCGTGCCATTCAGATAAGGAGGTCATCATACCATGATGTGATTAGAGTAAATGAAATTCAGAAGTATTTGGATATCTCCTCAGTTCAGACATATGTGATCAACAGTGCAAAGGTTGTC…														gi|217072373|gb|BT051885.1|	80.65	522	79	21	32	542	145	655	3e-103	385	Medicago truncatula clone MTYF5_F6_F7_F81G-L-13 unknown mRNA	217072373:3880:Medicago truncatula	E	0.855141	160	39.342	168.498	171.053	90.808	107.887	347.37	349.656	276.236	284.027	215.907	0.392065	6.332	10.463	16.753	124.769	3.301	2.121	33.826
	TRINITY_DN46516_c1_g4_i1	AGGCAAAAATTACGGCGGCTGTTGAAGACGCTTATGCTGCAACATAATTGGATTGGCGCCAGCGGTGTTCTGAGTGTTTTACTAAAAGGCACAATTCGAGAAAAGTCTCTTTCAATGAATCAACATAAATATTGGGCTACTTTGGAGCTTTTGAAGAAGATAAAAGGTGATAACCTGACTCCATATAAAGTCCAGAAAGTCTACGATCTATGGATGAAAAAGTCAGGATCTATGAAAGGTCGGCCGACACAGGGTAGGCTTGCTGTCCAGTTGGAGTCTATGCTTTTCTCTCTTCGTCATAAGAACACGAAGGACACGGAAATGGATGCTGTAGATAGTCTCAAACAGGAGCAAGGTTTCGAAGGCAACTCGATTGCAAATTTTCTCGTTGGTTTGGCA…	sp|Q39219|AOX1A_ARATH_Alternative_oxidase_1a,_mitochondrial_OS=Arabidopsis_thaliana_GN=AOX1A_PE=1_SV=2	66.49	379	90	5	2909	1809	1	354	6e-158	480	GO:0005739,GO:0005739,GO:0005739,GO:0005739,GO:0005739,GO:0005743,GO:0005743,GO:0009409,GO:0009916,GO:0009916,GO:0016020,GO:0016021,GO:0016491,GO:0031930,GO:0045333,GO:0046872,GO:0055114,GO:0055114,GO:0055114,GO:0070469	mitochondrion,mitochondrion,mitochondrion,mitochondrion,mitochondrion,mitochondrial inner membrane,mitochondrial inner membrane,response to cold,alternative oxidase activity,alternative oxidase activity,membrane,integral component of membrane,oxidoreductase activity,mitochondria-nucleus signaling pathway,cellular respiration,metal ion binding,oxidation-reduction process,oxidation-reduction proces…	gi|257481063|gb|GQ380560.1|	73.91	460	78	41	1877	2315	444	6	7e-31	147	Pinus pinea mitochondrial alternative oxidase 2 (AOX2) gene, exon 3 and partial cds; nuclear gene for mitochondrial product	257481063:3346:pignolia-nut pine	E	0.854529	162	0	0	9.844	3.297	6.907	79.996	48.841	128.633	0.01	9.131	0.0751957	0	0	0	0	2.753	0	0
	TRINITY_DN13420_c0_g1_i1	GAGGCAACCACGTACCTTAAAAAAGCGAGGGAAGGGTTTAGAGTACTCCACGTCATACATCCCACCGGCACACAAAATTTTAGTCGGTCAAACCTTTTTCATTTTGCCCTTCTTCATCATTTGTATCAATAGCATATCACTGTTAAATTTCGAATCCAATTTCTTGATCGAATCATGGCGACGGGGTTGGTCAGACGTGCACTTTCGACGGCCCGATCGAATTCTCCGGCGGCTAGGCTCTTTCTCTCTCGAGCTCACGCATCGGAGGCCAATGCTCAACTTGAGCAACCCAAAGCTAAGCATAAGGATAGTGGTACCCTCAAGACCTTTCAAATTTACCGATGGAACCCGGACAATCCTCAAAAGCCGCAGCTCCATGACTACCAGATCGATCTCAAG…	sp|Q8LB02|DHSB2_ARATH_Succinate_dehydrogenase_[ubiquinone]_iron-sulfur_subunit_2,_mitochondrial_OS=Arabidopsis_thaliana_GN=SDH2-2_PE=1_SV=2	72.32	177	44	3	175	699	1	174	5e-81	250	GO:0000104,GO:0005739,GO:0005739,GO:0005739,GO:0005743,GO:0005743,GO:0005749,GO:0006099,GO:0006099,GO:0006099,GO:0006121,GO:0008177,GO:0008270,GO:0009055,GO:0009055,GO:0016020,GO:0016491,GO:0016491,GO:0045281,GO:0046872,GO:0051536,GO:0051536,GO:0051537,GO:0051537,GO:0051538,GO:0051539,GO:0055114,GO:0055114,GO:0055114	succinate dehydrogenase activity,mitochondrion,mitochondrion,mitochondrion,mitochondrial inner membrane,mitochondrial inner membrane,mitochondrial respiratory chain complex II,tricarboxylic acid cycle,tricarboxylic acid cycle,tricarboxylic acid cycle,mitochondrial electron transport, succinate to ubiquinone,succinate dehydrogenase (ubiquinone) activity,zinc ion binding,electron carrier activity,e…	gi|292744382|dbj|AK336778.1|	79.39	359	58	16	331	681	376	726	2e-59	239	Lotus japonicus cDNA, clone: LjFL1-025-AA03, HTC	292744382:34305:Lotus corniculatus var. japonicus Regel	E	0.853467	163	0	0	0	0	0	48.293	62.835	46.55	17.728	20.104	0	0	0	0	0	48.455	38.059	48.651
	TRINITY_DN43724_c0_g1_i1	GAAAAACTTAGAGCTGAAATTGAGATTATTATTTCATAAAAGAAAAAGGGAAAAAAAAATAAAAATGGCACCCACAAATGATGCTGGTAAAGCTGAAGATCAGCTAGCATTGTCAGTTCAAGAAATGTCCATAAAGGGCAATATCCCTCCTCAAAACTACTTGCTCAAAGAAACTTTAGTCTCTGCTGCGAATCTCCCTGTTCTTCATCTTCAAACCATTGATATTGGTCTCCTGAATTCGTCCTCACCCGAAGGAGAACAAGAAATCAAGAAACTACGCACCGCCCTTGAATCCTCTGGCTATTTCCAGGCAGTGAATCATGGGATGACGCCATCATTTCTTGAAGAAGCACATGCAGTAACTCGACGCTTTTTCTTACTGCCTGAAGAAGAAAAGAT…	sp|Q39224|SRG1_ARATH_Protein_SRG1_OS=Arabidopsis_thaliana_GN=SRG1_PE=2_SV=1	35.28	309	196	3	203	1120	51	358	7e-57	199	GO:0009737,GO:0009793,GO:0009830,GO:0009845,GO:0010162,GO:0010260,GO:0010260,GO:0016491,GO:0016491,GO:0016682,GO:0016706,GO:0046872,GO:0055114,GO:0055114	response to abscisic acid,embryo development ending in seed dormancy,cell wall modification involved in abscission,seed germination,seed dormancy process,organ senescence,organ senescence,oxidoreductase activity,oxidoreductase activity,oxidoreductase activity, acting on diphenols and related substances as donors, oxygen as acceptor,oxidoreductase activity, acting on paired donors, with incorporat…															0.852848	164	0	0.313	1.368	1.043	1.508	14.064	7.683	92.248	60.974	39.493	0.0197331	0.829	0.393	1.782	0.551	1.152	2.952	1.85
	TRINITY_DN22745_c0_g1_i1	GGGGTCGAGATCCCAACGGTGCAAAAAGGAGGTGCAAAGTCAGGTGCATCAAAACGGTGTCGTTTCGATCCGAAACGACGCCGTTTTCACTGTTGGGGATCTCGACCCTATAGTAAAGTCTTGATTTGATTACTATTACAGAAAGAAAAGGGAAGAAAAGCCAAAATGTTTCTTTAAACAAACTTTTTACTTATTGTTTTTGAGCAAAATATCAAATCATACATAAAATCAAATCAAGCCATTGTTCTTTTCTTTCACCAATGACTATTGTGCATATTATATACACCGCTATGGCTACTTAGCTATGCAGCAATATCCATTATATATAGCCCTTCACAAAGACGCATAAAATAGTTGGTTCCACGTATCGGGCAGCCCAGGTAAGCACCAATGACTACA…														gi|255563105|ref|XM_002522511.1|	72.97	984	177	77	344	1287	1114	180	1e-65	261	Ricinus communis conserved hypothetical protein, mRNA	255563105:3988:Ricinus sanguineus hort. ex Groenl.	E	0.851111	170	20.242	10.553	15.528	14.518	32.2	125.665	55.291	77.208	101.464	36.668	0.234777	3.025	16.631	11.744	63.959	20.959	12.509	26.424
	TRINITY_DN51429_c2_g1_i1	GTTTATAGACAGCTAATCACACAATAATCTCCTAGTTAATTAACAATAACCGCCGGCTCTCATTCTATTAACAAATCTAGACCATTAAATTGCTTAATTATTTCTAGAAAATCTTTTTCTAAAAGACCATAAGCTTTAGTTCTTTAGCTCTCTCTCTCTCTTTGTTTTCTTCTCCCATTTATTCTGGGCTTCGGACAAATCCCGGAGCTCTTCTCGGTATTCCCTGAGTTTAATCTGTGTTATTGGGAATGCTGAAAGATGTGGAAGCTCACAAGCAACTACCTCGTTGAGGCCTGTGATTACTCGGATAAATCCGTACCCGAGTTGTTTAATCTGAATTCCGATGCGTACTCAGTGCGGGACAAGCTGAATTTCCAGGCCCATATGCTTGACCAGACC…	sp|Q5W736|CIPKI_ORYSJ_CBL-interacting_protein_kinase_18_OS=Oryza_sativa_subsp._japonica_GN=CIPK18_PE=2_SV=1	65.85	448	143	3	562	1881	1	446	0	573	GO:0000166,GO:0004672,GO:0004674,GO:0004674,GO:0005524,GO:0005524,GO:0006468,GO:0007165,GO:0016301,GO:0016310,GO:0016740,GO:0016772	nucleotide binding,protein kinase activity,protein serine/threonine kinase activity,protein serine/threonine kinase activity,ATP binding,ATP binding,protein phosphorylation,signal transduction,kinase activity,phosphorylation,transferase activity,transferase activity, transferring phosphorus-containing groups															0.851048	171	91.698	131.698	119.731	145.976	122.489	301.85	289.435	302.303	340.703	285.951	0.402299	66.372	76.419	79.879	134.617	69.666	62.466	140.064
	TRINITY_DN49375_c3_g5_i1	TTTTGTTATCTGATCATACCCAATATGCACTTCCCACAAATGCCTTTTGAGTTTTTCCTTCTTCAATGAAAACTGACAGCCCAAAATCTGTAGCTTTGAGAAGAGCATTTTGGGTATGATCAGATAACAGAAAATTCTCAGGCTTAAGATCACGATGAATCACCCCCATGAAATGACAAACATGTACAACATTAACAATAGCTCTACAAATTGAAGCAGCAGCACTTTCACTATATTGCCCTTTAGCAATAATCCTATCAAAAAGCTCACCACCAGCACACAATTCCATAACAAGATGCACCGAGTTCTTGTCCTCATAAGCACCTTTAAATTCAACAATATTAGGCTGTCCACTTAAATGTTGCATAATCTGTACCTCTCTTCTCATATCCTCTTTAT…	sp|P53683|CDPK2_ORYSJ_Calcium-dependent_protein_kinase_isoform_2_OS=Oryza_sativa_subsp._japonica_GN=CPK2_PE=2_SV=2	62.5	256	75	4	730	17	1	253	5e-98	307	GO:0000166,GO:0004672,GO:0004674,GO:0004674,GO:0005509,GO:0005524,GO:0005524,GO:0006468,GO:0016020,GO:0016020,GO:0016301,GO:0016310,GO:0016740,GO:0016772,GO:0046872	nucleotide binding,protein kinase activity,protein serine/threonine kinase activity,protein serine/threonine kinase activity,calcium ion binding,ATP binding,ATP binding,protein phosphorylation,membrane,membrane,kinase activity,phosphorylation,transferase activity,transferase activity, transferring phosphorus-containing groups,metal ion binding	gi|95116698|gb|DQ507862.1|	80.62	547	80	26	57	590	716	183	2e-107	399	Solanum tuberosum cultivar Spunta calcium-dependent protein kinase 1 (CDPK1) gene, complete cds	95116698:4113:Solanum tuberosum subsp. tuberosum	E	0.850942	173	17.442	55.402	46.139	38.337	46.782	203.353	42.33	101.255	122.007	147.818	0.330925	0	0	2.533	5.999	10.891	7.264	32.381
	TRINITY_DN36228_c1_g1_i1	ATTTTGACCAGTTTTCACCTTTCTATTTCTATTTTAGATATAGAACACCTAATAGAACATCTGCTACAAGTGCCCTTAGAATCTCGTGTCGATAACGTATTATAACTTGACGTAAAAACAACTTCCTTCCTGTTAAGGACTTCACCATTTTTGGTCTACCTCCATGACAAAGAGTTGGTGTATTATATAGCAATAAGAAAGATATATAACCATCCCTTCTGCTCCAACATTTATAAATTATGATCAAATAAGAAAATATAACATTCTAGTAGTTGTTTACTGCAATCAAAAGCATGGAAATCGCACGTCCAGTACTAGAGGATAGTATCAGATCATCAATACAACCAAGAACATTAGACATAAAGAGTTATACACTACAGGAAAAAGGAATTCTTCCAT…	sp|O22259|ERF71_ARATH_Ethylene-responsive_transcription_factor_ERF071_OS=Arabidopsis_thaliana_GN=ERF071_PE=2_SV=1	64.37	87	23	1	1020	784	21	107	4e-29	116	GO:0003677,GO:0003677,GO:0003700,GO:0003700,GO:0005634,GO:0005634,GO:0005634,GO:0005634,GO:0006351,GO:0006355,GO:0006355,GO:0009873,GO:0034059	DNA binding,DNA binding,sequence-specific DNA binding transcription factor activity,sequence-specific DNA binding transcription factor activity,nucleus,nucleus,nucleus,nucleus,transcription, DNA-templated,regulation of transcription, DNA-templated,regulation of transcription, DNA-templated,ethylene-activated signaling pathway,response to anoxia	gi|62131146|gb|AY962571.1|	81.72	186	26	8	787	968	441	260	7e-32	148	Gossypium hirsutum cultivar Xinhai14 putative ethylene responsive element binding protein 2 mRNA, complete cds	62131146:3635:Gossypium hirsutum subsp. mexicanum (Tod.) Mauer	E	0.848298	176	49.001	36.83	30.959	19.734	7.983	93.149	109.767	148.385	57.054	80.788	0.295429	7.057	8.251	24.05	12.091	24.864	35.476	20.907
	TRINITY_DN51169_c2_g2_i1	AACACAAACATCCAATTTTTGTGGTTGTTTGTCCCCGACTGTCGATGAAAATCCTAAAATGCCTGGAACAACATCTAAACATGGTAACATGTTTCATTTTCAGTGCAATTCGCATCAACAAAGAATTAATCCAAACAATAATTAAAAAACTTCAAAAGAAAGGGAAGAAAAAAGAAAAAGAAAAAGGAAACAGGTCTATTTTCGTCTTTTCACCTAAAACTTCTCCTATCTATTTATCTCCTTCAAGCTCTCGTTCATTTTCATTCTGCTTTCTTCATGTACCTTTTCTTAATCAGTATATAAATTCATGACACTATAAATCACCTGAAAATCCACACAAATTCAGCTATTAAATTCCGCAAAAATGGGTTTTCCGGTATGTTGCTCCGATCTTTATTT…	sp|Q9SUS5|RHA1B_ARATH_E3_ubiquitin-protein_ligase_RHA1B_OS=Arabidopsis_thaliana_GN=RHA1B_PE=2_SV=1	35.42	144	90	2	365	793	1	142	1e-24	103	GO:0004842,GO:0008270,GO:0010200,GO:0016567,GO:0016567,GO:0016874,GO:0046686,GO:0046872	ubiquitin-protein transferase activity,zinc ion binding,response to chitin,protein ubiquitination,protein ubiquitination,ligase activity,response to cadmium ion,metal ion binding	gi|225318124|dbj|AK323282.1|	80.21	283	41	12	563	839	287	560	8e-47	198	Solanum lycopersicum cDNA, clone: LEFL1053AB07, HTC in leaf	225318124:4081:Lycopersicon esculentum var. esculentum	E	0.846871	182	115.722	76.003	80.845	29.026	39.53	376.34	156.093	126.968	182.911	50.599	0.382038	9.507	21.291	37.332	82.338	11.297	11.414	52.239
	TRINITY_DN9925_c0_g2_i1	GATAAATTATGTCATCCATTATCAAAACAATTACACAAATTGTCTTTCGAGCACTACACCTAACAGATAAAAGTAATTAGCATCTTAAAGATACCTTATTTGACATGGCTCCTTCATTGTGGGCAAACAGTAATATAATATGTGAAACATAAACAACAAAAAAGCAACAACCCTTGAAAGATAGCATGACCACTTTTATGTGTAGTGCTAATTTTTCCTCTTGCTATTCATGCTTTTCCTTCTAAGAAACTCAAGCACAGATTGAGCAGTGCAGTAAGCAGTTGCTTGAACTGTAACCATAGGATTCACACCTAATGCTGTTGGAAAAACACTTGAATCAGCTATATATAATCCTTCAATCTCCCATGTTTCTCCCATTGGATTCACTGCTGAGCTACT…	sp|O65709|FAO4A_ARATH_Long-chain-alcohol_oxidase_FAO4A_OS=Arabidopsis_thaliana_GN=FAO4A_PE=2_SV=2	55.14	769	294	9	2520	235	1	725	0	796	GO:0005575,GO:0016020,GO:0016020,GO:0016021,GO:0016491,GO:0016614,GO:0046577,GO:0046577,GO:0046577,GO:0050660,GO:0055114,GO:0055114	cellular_component,membrane,membrane,integral component of membrane,oxidoreductase activity,oxidoreductase activity, acting on CH-OH group of donors,long-chain-alcohol oxidase activity,long-chain-alcohol oxidase activity,long-chain-alcohol oxidase activity,flavin adenine dinucleotide binding,oxidation-reduction process,oxidation-reduction process	gi|224129585|ref|XM_002328717.1|	74.1	1587	270	128	266	1786	2201	690	2e-144	523	Populus trichocarpa predicted protein, mRNA	224129585:3694:Populus balsamifera subsp. trichocarpa (Torr. & A.Gray) Brayshaw	E	0.846252	183	34.964	14.007	10.047	8.386	0.067	0.188	0.706	120.377	132.622	82.601	0.200512	0	0	0.713	0	15.059	9.823	30.339
	TRINITY_DN8340_c0_g2_i1	GAAAAAAAATTGTTGGCGTATACACGCCATTTCCCCGTTTATTCCTTACGTCACCATCTCTCAGTCTGACCAACTTACTCTTTGTCTTCCTTCCTAAAATGGTGTTCCCTTGCTGATCTCCATCGGCAATTACCTTTTAGAGATGTGGCGGTGCGTCTCGCGCGTGCTTCGCCGGCGTTGTCCCAAGGGATCCCTTTCCGGTGAAAGCTGTTTACGGCCACAGTTTCCTAGACTTTTTACTACTGAATCTGGGCAGAAAGTAGGAGGGTCTTCCTACACTGTGGTAGATCACACCTATGATGCGTTGGTGGTTGGTGCTGGCGGGGCTGGCCTTAGAGCTGCCATTGGGTTGTCGGAGAATGGATTCAACACAGCTTGTATTACCAAGCTTTTTCCTAC…	sp|O82663|DHSA1_ARATH_Succinate_dehydrogenase_[ubiquinone]_flavoprotein_subunit_1,_mitochondrial_OS=Arabidopsis_thaliana_GN=SDH1-1_PE=1_SV=1	75.4	126	29	1	143	520	1	124	5e-43	155	GO:0000104,GO:0005524,GO:0005618,GO:0005739,GO:0005739,GO:0005739,GO:0005739,GO:0005739,GO:0005739,GO:0005739,GO:0005743,GO:0005743,GO:0005749,GO:0005749,GO:0006099,GO:0006099,GO:0006099,GO:0006121,GO:0008177,GO:0016020,GO:0016491,GO:0016491,GO:0016627,GO:0022900,GO:0050660,GO:0050897,GO:0055114,GO:0055114,GO:0055114,GO:0005794	succinate dehydrogenase activity,ATP binding,cell wall,mitochondrion,mitochondrion,mitochondrion,mitochondrion,mitochondrion,mitochondrion,mitochondrion,mitochondrial inner membrane,mitochondrial inner membrane,mitochondrial respiratory chain complex II,mitochondrial respiratory chain complex II,tricarboxylic acid cycle,tricarboxylic acid cycle,tricarboxylic acid cycle,mitochondrial electron tran…	gi|225313197|dbj|AK327340.1|	86.38	257	35	0	263	519	533	789	3e-72	281	Solanum lycopersicum cDNA, clone: LEFL2027H06, HTC in fruit	225313197:4081:Lycopersicon esculentum var. esculentum	E	0.845963	185	113.787	2.434	0	0	0	96.427	0	134.086	150.499	49.149	0.27018	0	0	2.401	0	46.218	55.676	82.928
	TRINITY_DN50364_c0_g1_i1	ACACTAACTCCCCGTTCCTTTCCAACTTGCTTCCCACTTCAACGCCACTTTAAATTTTCTCGGGTGTGAAAGTATCCCCTCCATTATTTCTCTTCTCTTTGTTAACTTTATCCTTCTCCGTTGTTGAGATTTATCTTCTCTTCTCTTTGCTTGAGATATATCCATTAATATGTCAGTATGATATGCAGCAGAACCTTTTTATCCTCCGAAATCTGTTTAATTAATTGCTAATTCAGCTGATATTTTAATCAAATGAAGATCTGGTGCGACGTCTGTGACAAAGACGAAGCAGCCGTGTTCTGTGTTGCTGATGAAGCTGCACTCTGCAACGCCTGTGACCACCGTGTCCACCATGCTAACAAGCTCGCCGGAAAACACCAGCGTTTCTCTCTCCTCCTC…	sp|Q9LQZ7|STHX_ARATH_Probable_salt_tolerance-like_protein_At1g75540_OS=Arabidopsis_thaliana_GN=At1g75540_PE=1_SV=1	42.6	338	149	6	253	1152	1	331	1e-63	218	GO:0003700,GO:0005515,GO:0005515,GO:0005622,GO:0005634,GO:0005634,GO:0006351,GO:0006355,GO:0006355,GO:0008270,GO:0009641,GO:0009641,GO:0046872	sequence-specific DNA binding transcription factor activity,protein binding,protein binding,intracellular,nucleus,nucleus,transcription, DNA-templated,regulation of transcription, DNA-templated,regulation of transcription, DNA-templated,zinc ion binding,shade avoidance,shade avoidance,metal ion binding	gi|302398744|gb|HM122528.1|	75.82	306	63	10	253	554	45	343	1e-30	145	Malus x domestica COL domain class transcription factor (COL12) mRNA, complete cds	302398744:3750:Malus pumila var. domestica (Borkh.) C.K.Schneid.	E	0.845084	188	125.838	200.632	177.468	227.03	225.016	475.105	440.489	452.831	445.987	427.166	0.426478	180.487	57.248	34.64	144.886	22.67	30.011	19.948
	TRINITY_DN11576_c0_g1_i1	GGTCAATTCACCAAATAATAGCATCTCATGGTACTCTATTTCTGGCCCGCTCCGACTCGTAAAATTTCCTATCAAATTTCCGGTATCGGAAGAAAATTTGGGGTCTAGGGTTTATTTCCTCAAGTAAGAAGAGCCATGGCAGAGGTAGGGGAAGAAAACGCCGGCGAATTTTACCTGAGGTACTATGTAGGGCATAAGGGAAAGTTCGGCCACGAGTTCCTGGAATTCGAGTTCCGGCCAGACGGGAAGCTTCGCTATGCTAACAACTCTAACTATAAGAACGACACCATGATCCGCAAGGAGGTTTTCCTCACCCCCGCTGTCCTAAAGGAATGCCGCCGCATCGTTGCTGAGAGCGAGATAATGAAGGAAGATGATAACAATTGGCCAGAACCAGAT…	sp|P49030|MGN_ORYSJ_Protein_mago_nashi_homolog_OS=Oryza_sativa_subsp._japonica_GN=Os12g0287200_PE=2_SV=2	93.75	144	9	0	163	594	15	158	4e-95	285	GO:0005634,GO:0005634,GO:0005634	nucleus,nucleus,nucleus	gi|225454991|ref|XM_002281258.1|	83.7	460	63	12	147	601	127	579	8e-115	424	PREDICTED: Vitis vinifera hypothetical protein LOC100263147 (LOC100263147), mRNA	225454991:29760:Vitis vinifera subsp. vinifera	E	0.842792	196	0	0	35.813	0	0	38.181	109.807	58.015	33.307	36.993	0.129615	0	0	0	0	103.348	110.844	97.178
	TRINITY_DN21216_c0_g1_i1	AATTCTCTCTAGTTTCTCTAGGAACTAAGAGTGGCACTGAAGGGTACAATCTCATTGCTTCTTTAACTACGGCCTTCAAGTATGGGAGTCTTTGTAGATCGTCTTCATCTATTATGCCTTTTCTTTGAACGATTTCTCTTATTTCAGTTTGCGCACGTTTCATTGTGGAAGGTTTCTTTATTAGGGCTGTCATTGTCCATACTATTGATGCAGCAGCTGTGTCTGTTCCGGCAACGAAAATGTTCATAAGTAATGCTTTGATGTGATCCCATGTGAGATTGAAATCTGGTAATTGTTGTTCCTTCAATCCTATAAGAATGTCAAGAATATCTCCCTTCATTGTCTCATGTCGATTCGGATCAAGATGTTCATCTATCAGCTCCTGGTAAAACGAATCTA…	sp|O81970|C71A9_SOYBN_Cytochrome_P450_71A9_OS=Glycine_max_GN=CYP71A9_PE=2_SV=1	46.97	198	102	1	586	2	180	377	2e-56	192	GO:0004497,GO:0005506,GO:0016020,GO:0016020,GO:0016021,GO:0016491,GO:0016705,GO:0020037,GO:0046872,GO:0055114,GO:0055114	monooxygenase activity,iron ion binding,membrane,membrane,integral component of membrane,oxidoreductase activity,oxidoreductase activity, acting on paired donors, with incorporation or reduction of molecular oxygen,heme binding,metal ion binding,oxidation-reduction process,oxidation-reduction process															0.842278	202	48.912	39.638	81.086	18.543	17.07	82.403	85.297	165.161	162.268	99.013	0.345454	2.714	10.645	35.072	38.992	8.467	6.064	34.209
	TRINITY_DN5541_c0_g2_i1	AGAAGATCCAATGATCATCCCATTGGATTCGCAGTTTTCTTGGTTCACTTGGCCACCATCCCCATTACTGGAACTGGTATCAACCCAGCTAGGAGCCTTGGCGCTGCTATTATTTTCAACAAGGACATTGGATGGGATGATCATTGGATCTTCTGGGTTGGACCCTTCATTGGAGCTGCTCTGGCGGCGGCCTACCATGTCCTTGTGATCAGAGCCATTCCTTTCAAGAACAGGGGTTGAAATTAAGAAAAAGAAGGCTTTGTTTTCAGCTGTTGTTCCAAGTCTTGAGCTTTTTCTGTTTTTTCTTTCTTATTGTTGTGTTTGTACCTCCTGTTATGCAATACTTTCCCCTCTGTTTAAAAGTATGGAATGTATTTGCGGCTCGTCACCATCTCTCAA…	sp|Q06611|PIP12_ARATH_Aquaporin_PIP1-2_OS=Arabidopsis_thaliana_GN=PIP1-2_PE=1_SV=1	91.67	72	6	0	19	234	214	285	8e-39	142	GO:0005215,GO:0005886,GO:0005886,GO:0006810,GO:0006810,GO:0016020,GO:0016020,GO:0016021	transporter activity,plasma membrane,plasma membrane,transport,transport,membrane,membrane,integral component of membrane	gi|349725593|emb|FQ388631.1|	84.44	225	29	6	19	240	710	931	1e-52	217	Vitis vinifera clone SS0AEB22YH10	349725593:29760:Vitis vinifera subsp. vinifera	E	0.840703	206	102.043	0	0	0	0	68.725	0	80.559	187.726	54.206	0.260835	0	0	1.06	0	145.453	160.005	125.227
	TRINITY_DN28671_c0_g1_i1	AAGATACATCAACGCTAATAACAAGACGTCATGATATTAATCCCAATTATATATAAGCAATCAAACAAATTTTGCCAAACATCCCCCACACGCCCCCATGCTCTGAATACTGTATATTACCATCTCTGCCAACTAGCTTCATTTCACATCATCTTCTTTCATTTCGTTGTTGTTTTTGATTGTTCTGAAAGATGAAGAGAATCGTTCCCAAGATTTTGTCTGCAAGAAATGGTGTCCCAGTAGTTAATCGGTCTCTTTCGACACTGGCACAGACTTCTTTGGACGAAAATGGCGTTTTTGTTCCCAAAATGCCGCCGTTTGATTACACTCCGCCCCCTTACAACGGGCCCTCTGTGGAAGAAATCCTTAGAAAACGCAAAGAATATCTCAATCCTGCTA…	sp|Q9SR86|AGT23_ARATH_Alanine--glyoxylate_aminotransferase_2_homolog_3,_mitochondrial_OS=Arabidopsis_thaliana_GN=At3g08860_PE=2_SV=1	75.17	439	109	0	300	1616	43	481	0	711	GO:0003824,GO:0005739,GO:0005739,GO:0007568,GO:0008453,GO:0008483,GO:0008483,GO:0009830,GO:0009853,GO:0016740,GO:0030170,GO:0043562	catalytic activity,mitochondrion,mitochondrion,aging,alanine-glyoxylate transaminase activity,transaminase activity,transaminase activity,cell wall modification involved in abscission,photorespiration,transferase activity,pyridoxal phosphate binding,cellular response to nitrogen levels															0.840506	207	10.841	22.207	17.916	26.87	15.495	24.226	27.452	130.563	83.586	105.95	0.251035	6.049	4.085	10.13	6.036	10.408	9.039	17.815
	TRINITY_DN25240_c0_g2_i1	ACTTGCCATAACCACTTTATTCATTCCCTTCTTTCCTAAATTAAAGCAAACACTTATAACGGAAAATGGACTCCTGTGATACAACCACCACAACTTCCTCTGCTTCACCGCCGTCTCTTCCACCGTCTACGGTGATCGCCAGCCCTTGTGCTGCATGCAAGATCTTACGCCGGCGTTGCGCCGACAAGTGTGTCTTGGCTCCTTACTTCCCTCCTAATGATCCCATCAAATTTTCAACTGCTCATCGTGTATTTGGAGCCAGTAACATAATCAAGTTCTTGCAGGAACTGCCAGAGTTTCAGAGAGCTGATGCAGTGAGTAGCATGGTGTATGAGGCTAATGCACGGCTGAGAGACCCCGTGTACGGCTGTGCCGGAGCGATTTGCCACCTACAGAAAC…	sp|Q9LQR0|LBD1_ARATH_LOB_domain-containing_protein_1_OS=Arabidopsis_thaliana_GN=LBD1_PE=2_SV=1	78.99	119	25	0	132	488	29	147	8e-61	198	GO:0005739,GO:0005739,GO:0008150	mitochondrion,mitochondrion,biological_process															0.838558	209	18.137	6.786	37.48	11.181	0	20.016	34.946	180.373	31.944	65.665	0.22101	0.782	0	0.703	0	3.389	1.453	2.065
	TRINITY_DN42167_c0_g1_i4	AAGGAACGAAGAAAGTAGATTATCGGTCAAACTATTAAGTCACTTATGGGTATGTGTGATTTTGGACGACAAATCACTTTTTTTTTTCTTTTTCTTATTGCAAATAAGTCACGCGTACACAACAAATTTACAGGTGAACAACCTGGGTGAGACCGATGACTTTCTCAAGAATCACAGGATGAAAAAGAAAGAATAAAAATCTCAGGAAAAACATCGTACTCGTGTGTGTGTGTATATATATAGCGTGCTTATAGAGAAGAAAAAACATAGAGAAAGAGAGAGAGCAACAAATGCTGAATTGGAGAGGTGTAGAATCAATAACAAGAACGAATTTTTAGGAGGAGGGAAAAAGGAAGTAAAAAATGGGGGGTAGCACTTTAATGGATGGGGTTAGAAAAT…	sp|Q9LV37|MPK9_ARATH_Mitogen-activated_protein_kinase_9_OS=Arabidopsis_thaliana_GN=MPK9_PE=2_SV=2	78.81	519	95	6	630	2171	1	509	0	760	GO:0000165,GO:0000165,GO:0000165,GO:0000166,GO:0004672,GO:0004674,GO:0004707,GO:0004707,GO:0004707,GO:0005524,GO:0005524,GO:0005634,GO:0005739,GO:0005829,GO:0006468,GO:0009738,GO:0016301,GO:0016310,GO:0016740,GO:0016772	MAPK cascade,MAPK cascade,MAPK cascade,nucleotide binding,protein kinase activity,protein serine/threonine kinase activity,MAP kinase activity,MAP kinase activity,MAP kinase activity,ATP binding,ATP binding,nucleus,mitochondrion,cytosol,protein phosphorylation,abscisic acid-activated signaling pathway,kinase activity,phosphorylation,transferase activity,transferase activity, transferring phosphor…	gi|350539520|ref|NM_001246986.1|	81.1	1365	209	48	621	1962	263	1601	0	1046	Solanum lycopersicum mitogen-activated protein kinase 16 (MAPK16), mRNA	350539520:4081:Lycopersicon esculentum var. esculentum	E	0.837989	211	8.835	40.759	51.957	58.022	44.823	127.457	99.609	101.357	149.873	101.618	0.352459	0.773	0.612	0.216	12.614	0	0.184	4.445
	TRINITY_DN43164_c0_g2_i1	CGAAATTTCCTAGTATATAATAAAAATAAAAAATCGCCGAAATAAACAACTGTTTTTTTTTTTGTTTAATTATTTTGTAGGAACAACTGTTCTTTTCATGAGACAGATCTGTCTGAAAGTGCATTTCTGTACCTATATATACATGCCACCATTTTAATGAATGTCTGTGCAATAAACATCCGCTTTATGCATCAAATTCACTCTGACCCCCTAAAAAAAACAAATTCGGCATTTTTTTCCCCATGAAATCCAAAACTCTTTCATGGATTTCAAAATCTTTCGCGGTTGTGCTCTTTTCATTTCTCGTTTCGAATTGCTCGGCTTTGCATGTATCGAAGGCGGTTCTGAATTCAACAGATGAATTCCATAATTACACAGCCATATCTGAATTTAGGGTTC…	sp|Q5MAU8|PPA27_ARATH_Probable_inactive_purple_acid_phosphatase_27_OS=Arabidopsis_thaliana_GN=PAP27_PE=2_SV=1	35.6	573	313	15	483	2156	60	591	4e-107	350	GO:0003993,GO:0003993,GO:0005576,GO:0005576,GO:0008152,GO:0016311,GO:0016311,GO:0016787,GO:0046872,GO:0046872	acid phosphatase activity,acid phosphatase activity,extracellular region,extracellular region,metabolic process,dephosphorylation,dephosphorylation,hydrolase activity,metal ion binding,metal ion binding															0.837743	212	134.654	257.347	112.767	238.9	136.562	197.44	172.423	288.594	901.106	447.662	0.438531	1.884	5.199	22.512	89.673	2.424	3.101	17.612
	TRINITY_DN34326_c0_g1_i1	GTATATATATACAAGAGGCTGATATCACAACTCCCCTCAAATTCTCTTTCTTGAAATTCATCAGCCTCTTGTATATATATACTATACTACTTCATCTTTTCCTCTTTCTTCTTAACAATTTTTCTTGTCGAAACTCAATACAAATATGGCTCATAAACATAGTACTCAGACAAAGACAACATCAATCAAGAAAATCCTCAAGAAATGCTCAAGCTTTGGAAAGAACAAAAGCGGCGGCTACGACGACAACTATGATCTTCCACATGATGTTCCAAAAGGGCATTTTGTAGTATATGTTGGAGAAAACAGAAGCAGATACATCATCCCTTTAAATTGGCTGGAAAATCAAGTGTTTCAAAGCTTATTACAAAGGGCAGAAGATGAATTTGGGTTTTGTCA…	sp|P33080|AX10A_SOYBN_Auxin-induced_protein_X10A_OS=Glycine_max_PE=2_SV=1	49.23	65	32	1	266	457	24	88	1e-14	71.2	GO:0009734	auxin-activated signaling pathway															0.837581	213	6.86	19.501	2.639	20.187	4.87	51.472	44.467	59.295	92.6	47.87	0.182808	0	0	0.994	1.579	0	0	4.389
	TRINITY_DN42148_c0_g1_i1	GGGGGGGATCATAAAGAAGATACCCCTTTTTGGAAAATTCTTTGTCCAGGGGCAAGAATTGACAGAGGATCATAAGCTAACTTCCTCTGTGCAAAAACTTGCCATTTTTGTCCGAAATGTTTTCGCCATTGTTCTTGCGTCGTGTAATGCGGTAAATATTGCTTTACGCCGAGGTTGTTCGATTCGCAAAACTCGAGAATCTCATTGTTTCTGGCTAAAAGTTGTTGTAAACCTTCATCTTCTCTTGCATGATAAAGAAATGCCACCATGTAGAATATATCATCCTCAGGATACACAAATGATGTCCTATTGTCCCACTTTGATTTATTGACTGGATATATAAGAACAGGGCCATTCTTTGTGTGTGGGAGAATATTCCCAAAAACTCCATTAGCAAAT…	sp|Q9LY71|CKX6_ARATH_Cytokinin_dehydrogenase_6_OS=Arabidopsis_thaliana_GN=CKX6_PE=2_SV=2	62.82	511	179	4	1535	18	27	531	0	621	GO:0003824,GO:0005576,GO:0005615,GO:0008762,GO:0009690,GO:0010103,GO:0016491,GO:0016491,GO:0016614,GO:0019139,GO:0019139,GO:0019139,GO:0050660,GO:0055114,GO:0055114	catalytic activity,extracellular region,extracellular space,UDP-N-acetylmuramate dehydrogenase activity,cytokinin metabolic process,stomatal complex morphogenesis,oxidoreductase activity,oxidoreductase activity,oxidoreductase activity, acting on CH-OH group of donors,cytokinin dehydrogenase activity,cytokinin dehydrogenase activity,cytokinin dehydrogenase activity,flavin adenine dinucleotide bind…															0.835935	217	3.465	2.555	3.911	2.411	2.45	57.157	62.586	42.651	26.801	34.998	0.0659789	0	5.574	3.555	5.84	1.272	0.646	27.857
	TRINITY_DN46762_c0_g1_i2	GAACGATTACTTTCGCTACTCTAATCGATTACTAGAATTGAGCTTATACCACCCAACCAACATACCTAAGATTATATCAATGCATTCGTTGGTGGGTCTCCTTAGATGGTGTTTAGGCACTAGACGTTAATACCGTAACCTTAACACCCCATGTTCACACCAACAATCTGCTTTTAATCAATTGAACATGATTAACACTCTAGAGATGCTCGACTCACATCGAAAACCTCATGAAATTGAATCTAAACAACATAATCCATTTTACATGGATACTCTCTCATACCCATTGTAAATCTCTTACATGGCTTATTAACTAGTAACGTTCGTTCTGTTCCTAAGTTTCCAAATTTATGTAAACTTAGAAAATGTAAAACATTCAACTAATACGCAATGCAGAGA…	sp|O24339|CATA_SOLAP_Catalase_OS=Soldanella_alpina_PE=2_SV=1	87.5	176	22	0	1197	670	317	492	3e-110	339	GO:0004096,GO:0004096,GO:0004601,GO:0005777,GO:0005777,GO:0006979,GO:0016491,GO:0020037,GO:0042744,GO:0046872,GO:0055114,GO:0055114	catalase activity,catalase activity,peroxidase activity,peroxisome,peroxisome,response to oxidative stress,oxidoreductase activity,heme binding,hydrogen peroxide catabolic process,metal ion binding,oxidation-reduction process,oxidation-reduction process	gi|349727480|emb|FQ393976.1|	82.29	542	76	20	666	1197	1569	1038	5e-123	451	Vitis vinifera clone SS0AFA23YE07	349727480:29760:Vitis vinifera subsp. vinifera	E	0.835436	218	61.817	91.818	137.908	114.627	80.337	216.902	228.579	241.516	170.854	288.241	0.424492	50.994	72.617	89.306	104.764	105.607	127.204	77.546
	TRINITY_DN39570_c0_g2_i1	TAGGTAGTCTTATGAGCTGTCTTTAGACATATTAGGTAGTCTTATGAGCTGTCTTTAGACATATTAGGTAGTCTTATGAGCTGTCTTCAGACATATTAGATTGCCTTAAGAGCTGTCTTCAGATATATTAGGCTGCCTTATCCATATGAGCTGTATGCAGGACTGGTTTGATAAGTACACAGTTTTGTGTAATAAGGTTATGGTGAACCATATAATTTTTGCGCAATTATTTTTTCAGTTTTGTTTCCCTCTTGTTATGGGGAAAGTAGTTACTGTGTCCTATCTTAACCTCATATAGCTGTTTATGTAGTTCTCTTGTAATCGACCAAAGATGTGGGATATCATCAAAACTCTATTCTCGCGTGAGTGGCTGAATCCTACAACAAAACGTGCAAAGCT…	sp|Q75HX5|TLP8_ORYSJ_Tubby-like_F-box_protein_8_OS=Oryza_sativa_subsp._japonica_GN=TULP8_PE=2_SV=1	69.43	422	101	9	472	1677	1	414	0	535			gi|225312405|dbj|AK319946.1|	79.56	1130	181	48	469	1573	424	1528	0	761	Solanum lycopersicum cDNA, clone: LEFL1003CC04, HTC in leaf	225312405:4081:Lycopersicon esculentum var. esculentum	E	0.835134	220	9.759	44.243	34.012	40.768	25.553	87.771	90.277	83.992	135.666	76.972	0.325136	51.72	0	0	30.751	7.14	8.509	22.035
	TRINITY_DN329_c0_g1_i1	ACGGTCCAGACACCCGTTGTGTCACCCGTTGTGGCACAACAGGTGTGGCTGTATCATTACTCAAAAAAAAAAAAAAAAACCTTTAATTTATTACGGCAGCCACCGCAATTGTTCTAAGTAGAAAGGACCACGATATCATATCATCTACTAACAAGCATGGAAAAACTCCAATTCCATGGAATAATAAATAAATCAACAATCATCATTCTCAATACTGAAACATATCAGCTGAGGCCATGATAGGCTGATTAACATACATTAAATTCCACGAATTGTTCATGAAACAATCATTTGTAGTACTGTTTGCCTGAATTCCCATTGTCTCAAGCGGCGCCCCATTGCAAGAATTCATGTAATTCAGCATTTCATTCAGCGACTGCAGCCTTTGAGACAGTTCCA…	sp|P24068|OCS1_MAIZE_Ocs_element-binding_factor_1_OS=Zea_mays_GN=OBF1_PE=2_SV=2	39.53	129	72	3	640	254	14	136	1e-19	89	GO:0003677,GO:0003700,GO:0005634,GO:0005634,GO:0006351,GO:0006355,GO:0006355,GO:0043565	DNA binding,sequence-specific DNA binding transcription factor activity,nucleus,nucleus,transcription, DNA-templated,regulation of transcription, DNA-templated,regulation of transcription, DNA-templated,sequence-specific DNA binding	gi|225317608|dbj|AK322965.1|	75.67	263	46	17	347	600	983	730	7e-22	115	Solanum lycopersicum cDNA, clone: LEFL1046BF04, HTC in leaf	225317608:4081:Lycopersicon esculentum var. esculentum	E	0.83512	221	53.597	48.575	63.613	83.524	57.359	179.058	152.038	160.682	138.999	143.095	0.396277	14.426	8.014	16.265	69.948	13.117	15.346	20.918
	TRINITY_DN34509_c1_g1_i1	GTATTTAATATTAATTTAATTAAAACATTCAAAATATTATTACCACTATAATATCTAATCACACACAATTAATCTCTAAAATCCTTATATATTATTACCATTACAACATCACATCACATACAATTTATTCCTACAATTCTTATATATTAAAAACACACACAAACTAGAACATTTTATACTCAAACCAGGCTCGGGTCGTTTACACAAACTTAACAAGAAGAAAACCAATACTAGAAGAAATATTCATAGGTACACATAAACAGCTTTCTTACTCTTACTATAGGTAGATTTCCAATCCAGCTTTATATTCTAAATATAAGGTTATTCAATGGGAATCATCACTTCGTTCCTCCTAAGTGGAGGCAACGTCCATGGCGGATTATACCTAGCCAATACAAA…	sp|Q9SR77|HBPL1_ARATH_Heme-binding-like_protein_At3g10130,_chloroplastic_OS=Arabidopsis_thaliana_GN=At3g10130_PE=1_SV=1	37.69	199	106	8	888	325	114	305	3e-20	93.2	GO:0008150,GO:0009507,GO:0009507,GO:0009507,GO:0009535,GO:0009536,GO:0010287,GO:0010287,GO:0010287	biological_process,chloroplast,chloroplast,chloroplast,chloroplast thylakoid membrane,plastid,plastoglobule,plastoglobule,plastoglobule															0.831962	229	26.526	123.437	89.062	121.625	69.002	111.551	127.518	185.318	353.049	238.301	0.422995	75.719	27.249	25.945	41.235	43.552	40.491	22.735
	TRINITY_DN46309_c0_g4_i1	AAAAAAGCGCCCTCCATTGAAGCAAGAGCTAAAATATCTGCACAAGAAACAGTGCCTTTGCAAGCAGCTTCAACATTAGTTTTAATGGTGTCTATAACTTCAAATCCTCTTGCTGAATTATTGTTTGGTCCTGCTGTCTTTTCACTGGTGAAATTCGCCGAGTTATCCAGCAGAATCGAACCGTCACAACCACCAGCAAAGCAGTCATGGAAGAACAAACGAAGGATTGAAGCTCCAATTCTTGCTTCTTTATTGATGGCTTGCTGCATGGCACTACGTACAATGTTTCCAACATTTGGACATGTTGATGAATAAAAGTTTGCAGTGAGTTGGCCATTGGCAGAGCAAACAACAAGTGATACAACAATTACTATCGTTAAAAAACAACTATTTTTAGAG…	sp|Q9FLC0|PER52_ARATH_Peroxidase_52_OS=Arabidopsis_thaliana_GN=PER52_PE=2_SV=1	56.72	134	53	1	398	12	2	135	1e-44	156	GO:0004601,GO:0004601,GO:0004601,GO:0005515,GO:0005576,GO:0005576,GO:0005618,GO:0005794,GO:0005829,GO:0006979,GO:0016491,GO:0020037,GO:0042744,GO:0046872,GO:0048046,GO:0055114,GO:0055114	peroxidase activity,peroxidase activity,peroxidase activity,protein binding,extracellular region,extracellular region,cell wall,Golgi apparatus,cytosol,response to oxidative stress,oxidoreductase activity,heme binding,hydrogen peroxide catabolic process,metal ion binding,apoplast,oxidation-reduction process,oxidation-reduction process															0.83026	231	0	1.353	7.051	0	0	30.218	22.641	76.893	66.416	8.988	0.0409639	0	0	0	0	0	0	0
	TRINITY_DN47821_c2_g1_i4	TTAGAAATATAAACTATAATATAATAAGTGTGACATAAGTTGATAACTATGTAAATTGTAAGCGTATCATCAATAGTGTAATGACATGTGAAGATACAAAGTGAAACTAACAATGTCGTTCTGTCGCATTTAGCTGTTTATTTTAAGACAATCAATCAATTATTTAATTTATTTTAACAAATTAAAAAAAAAAATCACGAGTTGAAGAATCAATGAAAATGCATAAAGCTCAATTTCAAACTCTTTAACAGATTTCATTTTGATTACCAAATCACAACTCTTAGCCGGAAACTAAAATACTACTACACAATACTCAGTACAGTTGTGCACTTCCATTTAGCCACTACTTCAACTTAAATAAGAGACCGATATTACTTGTATTTTCTTTTATTGCAACGA…	sp|Q8S4Y1|THIC1_ARATH_Acetyl-CoA_acetyltransferase,_cytosolic_1_OS=Arabidopsis_thaliana_GN=AAT1_PE=2_SV=1	85.25	400	59	0	1851	652	4	403	0	656	GO:0003824,GO:0003985,GO:0003985,GO:0003985,GO:0005737,GO:0005737,GO:0005777,GO:0005829,GO:0005886,GO:0006084,GO:0006085,GO:0008152,GO:0008299,GO:0009846,GO:0009860,GO:0016125,GO:0016126,GO:0016132,GO:0016740,GO:0016746,GO:0016747,GO:0019745,GO:0046872	catalytic activity,acetyl-CoA C-acetyltransferase activity,acetyl-CoA C-acetyltransferase activity,acetyl-CoA C-acetyltransferase activity,cytoplasm,cytoplasm,peroxisome,cytosol,plasma membrane,acetyl-CoA metabolic process,acetyl-CoA biosynthetic process,metabolic process,isoprenoid biosynthetic process,pollen germination,pollen tube growth,sterol metabolic process,sterol biosynthetic process,bra…	gi|330417989|gb|JF739870.1|	85.31	1239	166	15	649	1877	1236	4	0	1266	Catharanthus roseus acetoacetyl-CoA thiolase mRNA, complete cds	330417989:4058:Catharanthus roseus (L.) G.Don	E	0.829437	232	110.947	152.633	139.43	243.762	256.304	486.118	112.252	362.522	584.548	444.589	0.4538	133.309	113.783	122.774	121.798	352.039	377.416	296.093
	TRINITY_DN35039_c1_g1_i1	TTCCCTTTCCCTTTCCCTTTCCCTTTCCCTTTCCCCTCATCTTCCTTCTTCTTACGTTGCTTCCCTTTTCTCTCTTTCTTTACGCCCAATCCTTTTTTATATTCTCTCATCCCCCCCACATTCTGTTTCTTGATTTCTTTTCCATTATCTCTATCTCCCTCTATATATATACACAACTACACCACTTTTTAATATCACTACTATTTCCTAAACCATCGCTCTCTCTGATCCCTTGTATATATAGATATTTCTTTACCCACTAAAAAGTTGGGCACTTGAGAGTTGATCAGTTGCTTGATTTCTTCATCATATATCGTTTGTAAAGAAAACATGATGGAGGATCAGTTTTATGATCAACAAACAGTTGTATCAAAAGGAAAGCGGACAAAAAGACAACGG…	sp|Q681X4|ZAT5_ARATH_Zinc_finger_protein_ZAT5_OS=Arabidopsis_thaliana_GN=ZAT5_PE=2_SV=1	37.22	317	150	9	331	1236	3	285	7e-37	141	GO:0003700,GO:0005634,GO:0005634,GO:0006351,GO:0006355,GO:0006355,GO:0010228,GO:0016926,GO:0046872,GO:0046872,GO:0048573,GO:0050665	sequence-specific DNA binding transcription factor activity,nucleus,nucleus,transcription, DNA-templated,regulation of transcription, DNA-templated,regulation of transcription, DNA-templated,vegetative to reproductive phase transition of meristem,protein desumoylation,metal ion binding,metal ion binding,photoperiodism, flowering,hydrogen peroxide biosynthetic process															0.828657	233	45.169	55.674	53.961	60.414	36.11	177.8	137	136.879	114.775	80.808	0.388294	1.3	4.669	0.422	24.079	4.058	5.2	60.013
	TRINITY_DN30446_c0_g1_i1	GCTTTATTGCTCTCTATTTAAAGAGAGAAATGCATACATAGTTCAGTTCAATGGAGTTGCACACAAAAATAAATTTAAAACTACAGAATGGTATTATCTAGATGCTATTAATTGATTTATTAAATACAGGTTGACAAACAAGACTTACACAAGCTAGATTAGTTGTATGCATAGACAATACACAAAGACAAATGCATATAATTAAACATTAATTCACATGATTTCAATTTATATCAGTCAAACATGATTCTTCTTCTTCAACAATCTTGTTATAAGCATTGTTAGCAGCTCTGTTAATTGCAATTAGCCTCTTAGTACTGTACTTAGCCTTTCCCGCAAATTCATCATCCACATATACTTCAATCTCTCCCGTCTCTTTCCATGAATCCACTATTTTAA…	sp|Q69KJ0|RTL3_ORYSJ_Ribonuclease_3-like_protein_3_OS=Oryza_sativa_subsp._japonica_GN=Os06g0358800_PE=2_SV=1	48.84	215	106	2	940	308	42	256	9e-60	202	GO:0003723,GO:0003723,GO:0003723,GO:0004518,GO:0004519,GO:0004525,GO:0004525,GO:0006396,GO:0006396,GO:0016787,GO:0046872,GO:0090305,GO:0090305,GO:0090501,GO:0090501,GO:0090502,GO:0090502	RNA binding,RNA binding,RNA binding,nuclease activity,endonuclease activity,ribonuclease III activity,ribonuclease III activity,RNA processing,RNA processing,hydrolase activity,metal ion binding,nucleic acid phosphodiester bond hydrolysis,nucleic acid phosphodiester bond hydrolysis,RNA phosphodiester bond hydrolysis,RNA phosphodiester bond hydrolysis,RNA phosphodiester bond hydrolysis, endonucleo…															0.828101	236	2.661	4.13	7.918	9.616	6.657	43.41	42.609	45.149	77.906	32.766	0.128109	2.186	0	0.469	2.934	0.757	1.948	12.242
	TRINITY_DN33738_c0_g1_i1	GGAATGAGTTTGATACATCACACACTCTAATCAGTATACCTTTCAAATATTCGTTGCACCTCAACCGGTTATCATAATTCGGTTCCAACGTTATATATTTGAACAAAATCTACTAGCCACCTTATCTTTTGTGACAACATAACACTCATACCACGATAAGACTTCAACTCATTTGAATTTGAAAAGCTACTACAAGGACTAGCTCGGATCCTCAGCAATGCACTTCACGGTGCATGTCCTCACAACATCACAAAATGATTGCAGAGGATCCGAGCTCCTACAAGGACACCTATGAGGGCAACAAAATATTTGTGTACCAATGCTCATATTAGCTACTTAGAATATACAATTTTAACAAATGCAAGCAAACAACACATGACCCCCAATCTAAATTAAAAA…	sp|Q40220|RAC2_LOTJA_Rac-like_GTP-binding_protein_RAC2_OS=Lotus_japonicus_GN=RAC2_PE=2_SV=1	79.69	192	39	0	1186	611	5	196	1e-105	320	GO:0000166,GO:0005525,GO:0005525,GO:0005622,GO:0005737,GO:0005737,GO:0007264,GO:0016020,GO:0016020	nucleotide binding,GTP binding,GTP binding,intracellular,cytoplasm,cytoplasm,small GTPase mediated signal transduction,membrane,membrane	gi|255571060|ref|XM_002526435.1|	80.78	536	80	23	666	1189	551	27	8e-107	398	Ricinus communis rac gtpase, putative, mRNA	255571060:3988:Ricinus sanguineus hort. ex Groenl.	E	0.827644	239	4.16	3.565	7.147	2.707	14.947	72.152	66.154	25.296	36.6	43.242	0.133608	3.157	0.822	2.223	4.027	0.899	0.772	3.035
	TRINITY_DN47443_c0_g1_i1	TGAACTATTCAAAATAGTATTTCGTGCTTCACATAAAAATTGACATTCAAAATGTGGATTCTTGTTCAAAGCAATTTGTATGATTATTATTATTTATTAACATACCAATAAAATATGACGTGAAATGACATTTATGTCACTAATTTTAAGGTGGTTCAAGTGCAAGTTTTGCATCACCAAATCAGTATTTTTAAAGAGACACATTGATGTAAATGTTTAACAGGTAAAGGTCCACTTTAGAATGTTGAATTCCTGTTGGTTTTAATGCACCAACTAAGATTTACACCAGGACCAAACATAAATTTTGTGTATTTATGTAACCCTAACAAACATTCAAAAACCGACCAGGTAAAACGGTATTCAAATGCTAGTCAAGTGTGCAACCCCAATGATATATTC…	sp|P81370|TLP_ACTDE_Thaumatin-like_protein_OS=Actinidia_deliciosa_GN=tlp_PE=1_SV=2	80.1	201	39	1	1369	770	25	225	7e-123	365	GO:0005515,GO:0005576,GO:0005576,GO:0006952,GO:0009607,GO:0031640,GO:0050832	protein binding,extracellular region,extracellular region,defense response,response to biotic stimulus,killing of cells of other organism,defense response to fungus	gi|12275193|emb|AJ298305.1|	79.65	339	54	13	806	1135	336	4	3e-56	230	Quercus robur partial olp gene for osmotin-like protein	12275193:38942:Quercus robur L.	E	0.826814	242	856.706	4258.71	5227.72	8949.5	11156.1	19699.2	1287.24	13775.1	10647.5	19115.5	0.471895	21.427	49.216	347.517	783.279	25.686	57.324	1280.43
	TRINITY_DN44269_c0_g5_i1	CAATGCCCCAGGAAGATCTCAGCTGCAGTCAATCACAAGTGCATAAATAAGACCAATAAGGTACTTTAGGATGGATGACAATAATTTGCTTTTTGTTTGTTGACGATTCTTTTTATTTTTTATTTTTATGAGGCCGACCTATGCTTCTTTATAAAAACCGGTTAAAGGCTTCCCATAATATTCATGCTCACCACCAATTTCAAAGAGAAAAAACTTTTCCCCACAACTCCATTTTCCATTGCAAATGATTCATATATCATAACTAAACATACCAATATAGAAAGGAAAAAAGAAAAACTCTTTCTTTCTCAAAAGAAGCACATATATAGAAAACCCCAAAAGAATAGGACACAAGTGTTCTTTCCTTTTAATTTCTTTCCCCTTTCTTTTCTGTAGCAG…	sp|P48981|BGAL_MALDO_Beta-galactosidase_OS=Malus_domestica_PE=1_SV=1	72.71	700	187	2	555	2645	24	722	0	1123	GO:0004553,GO:0004565,GO:0005576,GO:0005975,GO:0008152,GO:0016787,GO:0016798,GO:0048046,GO:0048046	hydrolase activity, hydrolyzing O-glycosyl compounds,beta-galactosidase activity,extracellular region,carbohydrate metabolic process,metabolic process,hydrolase activity,hydrolase activity, acting on glycosyl bonds,apoplast,apoplast	gi|255546096|ref|XM_002514062.1|	76.36	2149	390	107	554	2640	81	2173	0	1046	Ricinus communis beta-galactosidase, putative, mRNA	255546096:3988:Ricinus sanguineus hort. ex Groenl.	E	0.826674	243	8.567	7.584	7.716	14.39	6.648	41.538	33.008	77.574	73.907	36.163	0.171269	6.294	8.471	3.283	3.364	12.371	9.927	7.435
	TRINITY_DN47865_c0_g1_i8	TAATAAAAGATGTTTTCTTAATTGATTATCTCTTGGTTACATCATAGATAAATACTATACATAAGAGAATCTAATAACAAACTTATAACCAACTAATTATTTTAGACTCTTAGATCATCACACATCATCATCACACATGTATGGCTCAGATCAAATCTTCATTTTGTCCTTATCTTAACTCACATCAATTATTTATTTTTTTTGGAAAACCGGATCTTAAAACTCAAAAATCAAAATATTTACATCTGTGGGTTTGCTGCGTAATTAAAAGTGTAACTACACTACCAACAATTTTGAGAATTAGAAAAAAAAAACACTAGCTATTCCTAGCTATCTTCAATTCCTTCGCTTTGGTGATTGCATGCTTAATGAATACATCGTTCGGGGGGCATTGAATCC…	sp|P0C2F6|RNHX1_ARATH_Putative_ribonuclease_H_protein_At1g65750_OS=Arabidopsis_thaliana_GN=At1g65750_PE=3_SV=1	36.17	94	57	1	1235	963	44	137	2e-12	75.5	GO:0003676,GO:0004518,GO:0004519,GO:0004523,GO:0004523,GO:0008152,GO:0016787,GO:0046872,GO:0090305,GO:0090305,GO:0090502,GO:0090502	nucleic acid binding,nuclease activity,endonuclease activity,RNA-DNA hybrid ribonuclease activity,RNA-DNA hybrid ribonuclease activity,metabolic process,hydrolase activity,metal ion binding,nucleic acid phosphodiester bond hydrolysis,nucleic acid phosphodiester bond hydrolysis,RNA phosphodiester bond hydrolysis, endonucleolytic,RNA phosphodiester bond hydrolysis, endonucleolytic															0.825795	246	74.584	0	39.021	93.524	26.331	281.725	49.109	0	220.516	53.08	0.386248	0	0	0	20.173	19.676	20.211	14.205
	TRINITY_DN45575_c0_g2_i1	CGGGTTTAAAAACGGAAATTGATGACTGATTGAACCGTGGTTGAACCAATCTAACATATTTCTAAACCAAAATAGGCTTTCTACCTTTTCCTTCAAATAGGTTGTTTTTCGTTTTCTTTTTCACTGATATTCGAGTCACCAGTTTATAAATTCAGAGAAAAAGGCGCAGGCTTTGCACAAACTAGACCTAGACGAAAAGAATGGGGAGCGCAGAGGAAGAGAGTGCAGTGAAAGAGCCTTTGGACCTCATCCGCCTCAGTCTCGACGAGCGTATCTACGTTAAGCTTCGTCATGACCGTGAGCTCCGGGGCAAGCTCCATGCTTATGATCAGCATTTGAACATGATTCTTGGAGATGTGGAAGAAACAATTACTACTGTGGAGATAGACGATGAAACGT…	sp|Q1ZXK3|LSM3_DICDI_Probable_U6_snRNA-associated_Sm-like_protein_LSm3_OS=Dictyostelium_discoideum_GN=lsm3_PE=3_SV=1	77.42	93	21	0	216	494	5	97	2e-29	113	GO:0000398,GO:0003723,GO:0005634,GO:0005634,GO:0005681,GO:0005688,GO:0005730,GO:0005732,GO:0006397,GO:0008380,GO:0030529,GO:0046540,GO:0003723	mRNA splicing, via spliceosome,RNA binding,nucleus,nucleus,spliceosomal complex,U6 snRNP,nucleolus,small nucleolar ribonucleoprotein complex,mRNA processing,RNA splicing,ribonucleoprotein complex,U4/U6 x U5 tri-snRNP complex,RNA binding	gi|225460675|ref|XM_002266284.1|	82.85	239	33	8	261	495	193	427	8e-50	207	PREDICTED: Vitis vinifera hypothetical protein LOC100253870 (LOC100253870), mRNA	225460675::		0.824459	250	66.285	68.51	73.062	82.176	96.331	258.539	206.772	158.539	151.972	122.313	0.430185	44.917	36.761	31.245	19.351	55.036	52.655	219.19
	TRINITY_DN46309_c0_g2_i1	AAAAAAGCGCCCTCCATTGAAGCAAGAGCTAAAATATCTGCACAAGAAACAGTGCCTTTGCAAGCAGCTTCAACATTAGTTTTAATGGTGTCTATAACTTCAAATCCTCTTGCTGAATTATTGTTTGGTCCTGCTGTCTTTTCACTGGTGAAATTCGCCGAGTTATCCAGCAGAATCGAACCGTCACAACCACCAGCAAAGCAGTCATGGAAGAACAAACGAAGGATTGAAGCTCCAATTCTTGCTTCTTTATTGATGGCTTGCTGCATGGCACTACGTACAATGTTTCCAACATTTGGACATGTTGATGAATAAAAGTTTGCAGTGAGTTGGCCATTGGCAGAGCAAACAACAAGTGATACAACAATTACTATCGTTAAAAAACAACTATTTTTAAAG…	sp|Q9FLC0|PER52_ARATH_Peroxidase_52_OS=Arabidopsis_thaliana_GN=PER52_PE=2_SV=1	57.58	132	51	1	392	12	4	135	2e-44	155	GO:0004601,GO:0004601,GO:0004601,GO:0005515,GO:0005576,GO:0005576,GO:0005618,GO:0005794,GO:0005829,GO:0006979,GO:0016491,GO:0020037,GO:0042744,GO:0046872,GO:0048046,GO:0055114,GO:0055114	peroxidase activity,peroxidase activity,peroxidase activity,protein binding,extracellular region,extracellular region,cell wall,Golgi apparatus,cytosol,response to oxidative stress,oxidoreductase activity,heme binding,hydrogen peroxide catabolic process,metal ion binding,apoplast,oxidation-reduction process,oxidation-reduction process															0.824072	253	0.804	2.717	3.487	0	3.842	54.344	35.88	50.47	51.403	8.988	0.0539573	1.074	0	0	2.224	1.261	1.441	0
	TRINITY_DN46516_c1_g4_i5	AGGCAAAAATTACGGCGGCTGTTGAAGACGCTTATGCTGCAACATAATTGGATTGGCGCCAGCGGTGTTCTGAGTGTTTTACTAAAAGGCACAATTCGAGAAAAGTCTCTTTCAATGAATCAACATAAATATTGGGCTACTTTGGAGCTTTTGAAGAAGATAAAAGGTGATAACCTGACTCCATATAAAGTCCAGAAAGTCTACGATCTATGGATGAAAAAGTCAGGATCTATGAAAGGTCGGCCGACACAGGGTAGGCTTGCTGTCCAGTTGGAGTCTATGCTTTTCTCTCTTCGTCATAAGAACACGAAGGACACGGAAATGGATGCTGTAGATCTCAAACAGGAGCAAGGTTTCGAAGGCAACTCGATTGCAAATTTTCTCGTTGGTTTGGCATAC…	sp|Q39219|AOX1A_ARATH_Alternative_oxidase_1a,_mitochondrial_OS=Arabidopsis_thaliana_GN=AOX1A_PE=1_SV=2	87.35	253	32	0	2528	1770	102	354	6e-154	472	GO:0005739,GO:0005739,GO:0005739,GO:0005739,GO:0005739,GO:0005743,GO:0005743,GO:0009409,GO:0009916,GO:0009916,GO:0016020,GO:0016021,GO:0016491,GO:0031930,GO:0045333,GO:0046872,GO:0055114,GO:0055114,GO:0055114,GO:0070469	mitochondrion,mitochondrion,mitochondrion,mitochondrion,mitochondrion,mitochondrial inner membrane,mitochondrial inner membrane,response to cold,alternative oxidase activity,alternative oxidase activity,membrane,integral component of membrane,oxidoreductase activity,mitochondria-nucleus signaling pathway,cellular respiration,metal ion binding,oxidation-reduction process,oxidation-reduction proces…	gi|257481063|gb|GQ380560.1|	73.91	460	78	41	1838	2276	444	6	8e-31	147	Pinus pinea mitochondrial alternative oxidase 2 (AOX2) gene, exon 3 and partial cds; nuclear gene for mitochondrial product	257481063:3346:pignolia-nut pine	E	0.823502	255	1.092	0	36.257	1.467	21.441	44.41	102.382	76.914	35.108	24.503	0.212684	0	0	0	0	3.257	5.211	29.82
	TRINITY_DN35997_c0_g1_i1	AGTTCTTCCCTGTACAAATCAAAATAGAAATTTCACACCATGTTTCCAAGGCTTAGATCATCATCCACCCATATAATTAATGTTTTCTATCGGGTCAACGACGATGGTTAAAGACAACAAATAGAATCTTGCTTGGGAGGTTTCCGCGAACGTTCCGCCGCCACGTCTCTCCAAAATCGAATTATGTTCCTTTTCTTTCATTCATACTACCACAGTATCTAATTCAGCTAAAAATTAAACACACTAGCTGACATCTTCATTCCTCGTAAACACGATCCAGGACCAGGAGGAGTCAAATCGTACGAGCGAAATGGCGGAATTATTCATTAAGCAGGCGGAGCAGTACGCCGTCGGCAGGCCCAGTTACCCAGATGAACTTTACCAATTCATCGCTTCAAA…	sp|Q55EX9|Y8948_DICDI_Putative_methyltransferase_DDB_G0268948_OS=Dictyostelium_discoideum_GN=DDB_G0268948_PE=1_SV=2	31.91	257	154	6	335	1084	19	261	1e-32	129	GO:0008150,GO:0008152,GO:0008168,GO:0008168,GO:0008757,GO:0016740,GO:0032259,GO:0032259,GO:0044351,GO:0045335,GO:0045335	biological_process,metabolic process,methyltransferase activity,methyltransferase activity,S-adenosylmethionine-dependent methyltransferase activity,transferase activity,methylation,methylation,macropinocytosis,phagocytic vesicle,phagocytic vesicle															0.82294	257	39.66	48.908	85.151	53.908	73.027	171.353	145.955	167.252	120.137	118.258	0.415868	49.572	55.886	41.037	43.159	41.392	41.298	33.735
	TRINITY_DN43494_c0_g1_i3	TCACGAGCTAAACGAGTCAGGCATATAAGTACTTGAAATTGATTCATTTAACATATGAATCGAGTCGAGTTCAAACTCGAATTCTATCAAGTGCAATCATTCAAATAAAAAATAAATAGGCTTGTTGACACCTCGTAAAAAATATGATACAATATTGTAATGTTTCCCTTGCCATCATTGTCCTTTTAAACTATGGATTTAAGTATGGACTTATAACAAAGTTCATGAGCAAATAAACAGCCCACAAAACCCAATAATGAGGCCCAACAATTGACAATATAATTGGGGCCGAAGTAAAAACACAGACGTAAAAAAGGAATCTGGAGAAAGAAAAAAAAAACACATAGGATGTACCCGAAGATGTAACCCCCAAAGAAAGCAGCAGTAACCAAAACGCGG…	sp|P54776|PRS6A_SOLLC_26S_protease_regulatory_subunit_6A_homolog_OS=Solanum_lycopersicum_GN=TBP1_PE=2_SV=1	95.97	422	17	0	1711	446	2	423	0	756	GO:0000166,GO:0000502,GO:0005524,GO:0005524,GO:0005634,GO:0005634,GO:0005737,GO:0005737,GO:0005737,GO:0016787,GO:0030163	nucleotide binding,proteasome complex,ATP binding,ATP binding,nucleus,nucleus,cytoplasm,cytoplasm,cytoplasm,hydrolase activity,protein catabolic process	gi|224123611|ref|XM_002330128.1|	83.31	1282	184	30	438	1704	1351	85	0	1155	Populus trichocarpa predicted protein, mRNA	224123611:3694:Populus balsamifera subsp. trichocarpa (Torr. & A.Gray) Brayshaw	E	0.820837	264	0	0	65.038	0	0	59.613	80.278	26.149	65.043	59.1	0.224128	18.383	20.121	18.394	10.96	58.435	78.354	84.519
	TRINITY_DN51563_c0_g1_i1	TCCTCAAACCTCAATAGCCTCCATTTGAGTTCAGCGTATGAAGGATCAGATGCAGTTACTGTGGGTAATGGTGAGTCTCTTCCTATATCTCATATTGGCCACTCCACCCTTTCTGGTAACAATCACTCCAATCCGTCTCTTAATCACATTCTTTATGTTCCTAATATAACTAAAAATCTGCTTAGTGTCTCTAAGTCGACCTCAGATAATCCTGTTTATCTTGAATTTCACTCTAATTGTTGCTTTGTGAAGGATATAGCTACAAAGAAAACACTGCTGGAAAGAACTCTTAAAAATGATCTATATCAAATGCATTTTCCTGTTCCATTGAGCTCTCTTCACTCCAAAGTCACTGCTGATGTTCAGTTTGTCCACCTGTCTTCTGTCAAGAAAATCCTT…	sp|P10978|POLX_TOBAC_Retrovirus-related_Pol_polyprotein_from_transposon_TNT_1-94_OS=Nicotiana_tabacum_PE=2_SV=1	36.32	391	228	7	1798	2919	810	1196	5e-64	240	GO:0003676,GO:0003964,GO:0003964,GO:0004190,GO:0004518,GO:0004519,GO:0006278,GO:0006278,GO:0006508,GO:0008233,GO:0008270,GO:0015074,GO:0016740,GO:0016779,GO:0016787,GO:0046872,GO:0090305,GO:0090305	nucleic acid binding,RNA-directed DNA polymerase activity,RNA-directed DNA polymerase activity,aspartic-type endopeptidase activity,nuclease activity,endonuclease activity,RNA-dependent DNA replication,RNA-dependent DNA replication,proteolysis,peptidase activity,zinc ion binding,DNA integration,transferase activity,nucleotidyltransferase activity,hydrolase activity,metal ion binding,nucleic acid …															0.818755	270	10.95	22.157	30.756	16.162	20.538	75.995	64.485	73.004	74.842	55.866	0.292171	0.132	0.375	1.876	14.95	0.548	0.876	2.539
	TRINITY_DN38899_c0_g1_i1	TTTTTTGTAATAAAAGAATATAATAAAATCTAAACGACCAAATATCTTCAAATATATCCATCCCTCTGTTATGTTGCTGGGCCTAAACCGACTGGAAAAGAAAATCTTTAAATTTAATCGAGCAGCCCAGGCCAAACAAATAAATCACTTAATTCCGCAAGGCAAAGAGAATTAATTGAACAACTTTTGCTGCAAACTGAACATGTCAACCCTTTGTTTGCTTTCTTATTAATAGTACTAGATGTTTGCACCATAACATTAATTAAATTCACATTTTCAAAGTGTATGAATTGTTGTTGAAGAAGAACAAGATAACTATGTCTGCAATCTGCAACCCATTAATCAGTAGTCTAAATTAATACAGAAACCGACTCTCTGTACATTGTTTGCTCTTTCTCT…														gi|297842092|ref|XM_002888882.1|	74.72	1262	245	66	599	1829	1235	17	4e-136	496	Arabidopsis lyrata subsp. lyrata hypothetical protein, mRNA	297842092:81972:Arabidopsis lyrata subsp. lyrata	E	0.818333	272	89.455	145.331	117.458	178.368	163.373	310.209	194.458	336.018	417.504	232.595	0.465517	35.315	59.34	53.044	65.865	52.03	48.066	80.672
	TRINITY_DN31752_c0_g1_i1	AATACTACTGCTAATAATCAAACAGAAGAAAGCTCAATTACAATGGCGACAATGTCCTCTCTTTTTCTCAATAACCCGACTCAATTCAAAACCTTTCCCAAAACCCACAAAACCCATTTCACCTCACCCTCCTCCGTTAATCTCCGCCTTTCTCAAAGCTCCATCTCCAAAATCCGACCCGGTGCCAGAATTTCATGCGGGTTAATCGCACCAGACGGTGGAAAACTCGTCGAGCTCTTCGTTGAAGAGTCTAAAAAAGAGTCATTAAGAAGGGAAGCTCTGTCATTGCCATCAATCAAGCTCTCGACGATTGACCTTCAATGGGTTCATGTGCTCAGTGAAGGCTGGGCTACCCCATTGAAGGGGTTTATGAGGGAGTCCGAGCTCCTCCAAACTCTT…	sp|Q9LIK9|APS1_ARATH_ATP_sulfurylase_1,_chloroplastic_OS=Arabidopsis_thaliana_GN=APS1_PE=1_SV=1	83.18	422	66	1	190	1455	46	462	0	725	GO:0000103,GO:0000103,GO:0000166,GO:0001887,GO:0004020,GO:0004781,GO:0004781,GO:0004781,GO:0005524,GO:0005886,GO:0006094,GO:0006096,GO:0006569,GO:0006833,GO:0006972,GO:0007030,GO:0009266,GO:0009507,GO:0009507,GO:0009507,GO:0009536,GO:0009570,GO:0009570,GO:0009570,GO:0009570,GO:0009651,GO:0009684,GO:0009735,GO:0016310,GO:0016740,GO:0016779,GO:0019761,GO:0042742,GO:0046686,GO:0046686,GO:0070814,GO:…	sulfate assimilation,sulfate assimilation,nucleotide binding,selenium compound metabolic process,adenylylsulfate kinase activity,sulfate adenylyltransferase (ATP) activity,sulfate adenylyltransferase (ATP) activity,sulfate adenylyltransferase (ATP) activity,ATP binding,plasma membrane,gluconeogenesis,glycolytic process,tryptophan catabolic process,water transport,hyperosmotic response,Golgi organ…	gi|471342|emb|X75041.1|	79.95	1222	201	39	201	1400	38	1237	0	859	S.tuberosum mRNA for ATP-sulfurylase	471342:4113:Solanum tuberosum subsp. tuberosum	E	0.815844	275	14.732	24.389	117.131	56.851	20.24	290.569	18.586	74.609	106.159	89.719	0.402564	12.504	15.726	9.239	12.951	30.073	24.189	64.639
	TRINITY_DN497_c0_g1_i1	TTCCTATTTGCCCTTTTTGAGTTGGCTTGTATTTTTTCCTGTACAATTTTACTATTGCACCGTGAGAAATGATGATATTGTGAGCGACTATGTAAGGTTCAGTAGCAGAGTCACCACCTGTGCAGTTCAAGTTTCTCCAAGAAGAACAACGGCCGGGAGGGAAAAAGCCTACATCATAGCCTAGAAATGCTACATTCCATGGCTCGTTTATTGTCGCCCAATGCTTTACCCTATCCCCGAATTCCTTAAAACAAAGCTCCGCGAAATCCACATAATCTTTCGTAATGCGTTTACTGAGAAAGCCACCATATTCTTTTTGTAGCTTTTCTGGAAGATCCCAATGGAAGATTGTCACAAATGGTTCAATACCATGTGCGAGAAGATCGTTAATGACTTTGT…	sp|Q75W17|FURH_VIBFR_Furcatin_hydrolase_OS=Viburnum_furcatum_PE=1_SV=1	61.97	234	84	1	703	2	72	300	4e-106	325	GO:0004553,GO:0005975,GO:0008152,GO:0009507,GO:0009507,GO:0009536,GO:0016787,GO:0016798,GO:0033956	hydrolase activity, hydrolyzing O-glycosyl compounds,carbohydrate metabolic process,metabolic process,chloroplast,chloroplast,plastid,hydrolase activity,hydrolase activity, acting on glycosyl bonds,beta-apiosyl-beta-glucosidase activity															0.814782	277	0.784	2.141	1.06	1.171	1.7	37.785	76.372	46.926	12.067	7.452	0.0379619	0	0	1.613	0	0	0	0.598
	TRINITY_DN21870_c0_g1_i1	TGTGTTGGGTGTTCCCAATTTTCTTCATGGAATAAAAGTAGATCGTTACTCAAAAAAAAAATAAAAAAAAAATAATAACTAATCCCAGTGAATATTGCTTTTATTAATTTGACCCCTGGGGGGAGGAGACTAAGAAGTGCAACCTTGTGAACCAGCCACACAAGAATGCACATCATTACAGCCACACAAAAGTTGTCCATTAGCAGTGTCAACAGCTTGAAATGCTCCACCACCCTCACTCCTCTTATAATAATCAACAGCTACAAAATTAGACCATCGATTCGCGGCGGCGGCATGGCAAGTTTGAAGCATGTTGCTTAAGTCATCTGAGTTCTGTACACATGCCGCTGTCTTTAAAGGAACTGATCTGAAGAAATTCATAAGTACCAGTGATTTTGT…	sp|Q93XX5|Y5713_ARATH_PI-PLC_X_domain-containing_protein_At5g67130_OS=Arabidopsis_thaliana_GN=At5g67130_PE=1_SV=1	53.12	352	160	4	1200	148	16	363	1e-124	374	GO:0005886,GO:0005886,GO:0005886,GO:0006629,GO:0008081,GO:0016020,GO:0031225,GO:0046658	plasma membrane,plasma membrane,plasma membrane,lipid metabolic process,phosphoric diester hydrolase activity,membrane,anchored component of membrane,anchored component of plasma membrane	gi|356567106|ref|XM_003551716.1|	75.69	938	173	55	148	1058	1068	159	5e-113	418	PREDICTED: Glycine max PI-PLC X domain-containing protein At5g67130-like (LOC100806782), mRNA	356567106:3847:Glycine max (L.) Merr.	E	0.814684	278	2.978	3.171	2.341	0	0	64.833	40.869	35.38	23.647	21.783	0.0455199	1.055	2.019	5.44	0	2.555	4.692	16.462
	TRINITY_DN36228_c1_g1_i2	ATTTTGACCAGTTTTCACCTTTCTATTTCTATTTTAGATATAGAACACCTAATAGAACATCTGCTACAAGTGCCCTTAGAATCTCGTGTCGATAACGTATTATAACTTGACGTAAAAACAACTTCCTTCCTGTTAAGGACTTCACCATTTTTGGTCTACCTCCATGACAAAGAGTTGGTGTATTATATAGCAATAAGAAAGATATATAACCATCCCTTCTGCTCCAACATTTATAAATTATGATCAAATAAGAAAATATAACATTCTAGTAGTTGTTTACTGCAATCAAAAGCATGGAAATCGCACGTCCAGTACTAGAGGATAGTATCAGATCATCAATACAACCAAGAACATTAGACATAAAGAGTTATACACTACAGGAAAAAGGAATTCTTCCAT…	sp|P42736|RAP23_ARATH_Ethylene-responsive_transcription_factor_RAP2-3_OS=Arabidopsis_thaliana_GN=RAP2-3_PE=1_SV=2	56.83	139	53	3	1188	784	1	136	2e-37	142	GO:0003677,GO:0003677,GO:0003677,GO:0003677,GO:0003677,GO:0003700,GO:0003700,GO:0003700,GO:0003700,GO:0003700,GO:0005515,GO:0005515,GO:0005515,GO:0005515,GO:0005515,GO:0005634,GO:0005634,GO:0005634,GO:0005634,GO:0005634,GO:0005634,GO:0005737,GO:0005737,GO:0005737,GO:0005886,GO:0005886,GO:0005886,GO:0006351,GO:0006355,GO:0006355,GO:0008219,GO:0009723,GO:0009723,GO:0009735,GO:0009753,GO:0009873,GO:…	DNA binding,DNA binding,DNA binding,DNA binding,DNA binding,sequence-specific DNA binding transcription factor activity,sequence-specific DNA binding transcription factor activity,sequence-specific DNA binding transcription factor activity,sequence-specific DNA binding transcription factor activity,sequence-specific DNA binding transcription factor activity,protein binding,protein binding,protein…	gi|62131146|gb|AY962571.1|	81.72	186	26	8	787	968	441	260	8e-32	148	Gossypium hirsutum cultivar Xinhai14 putative ethylene responsive element binding protein 2 mRNA, complete cds	62131146:3635:Gossypium hirsutum subsp. mexicanum (Tod.) Mauer	E	0.813425	281	101.626	101.543	101.902	47.983	55.486	197.42	189.677	209.822	138.929	170.718	0.450646	12.183	29.396	17.981	59.707	43.849	58.074	59.855
	TRINITY_DN2226_c0_g1_i1	TTTAACGGTAGCACTCATGCAAAGGCTATGTCAATGGATAAAGAGAGATAAAAATATATGATAAAGTTATACAAAGTATAAATCTGAATAACAATGGATATCAAAACGTTCTTGATTTATTTCTGCTGCATATTTTATGGGTCTCTAATACTGGACTCTAACAGCATATTCTTGTTCTGTAGGCAGAATCATATGTACACAAATACAAATACAAATACTACAAATTTTCATGTCTTAAAAAAACAGAGCATCAAACCATATTACTGGGCTCCTTTCCAAGAGGACAAAGGTGGAGTATTAGCAAATCTCCAAGTAACTCCCAAGTTGGCATATCTATCGCCTTTCACTGCATCTGCAGAAGCAGTAGTTTCAAGCTCGGCCTTCTCTTCAGGCGTCAAC…	sp|Q7XT99|AKR2_ORYSJ_Probable_aldo-keto_reductase_2_OS=Oryza_sativa_subsp._japonica_GN=Os04g0338000_PE=2_SV=2	68	350	106	2	1316	273	4	349	8e-171	492	GO:0016491,GO:0055114	oxidoreductase activity,oxidation-reduction process															0.80827	299	6.86	26.287	11.222	0	0	5.002	22.919	132.918	42.728	34.655	0.186251	9.733	13.569	8.873	8.381	8.204	6.641	21.415
	TRINITY_DN37459_c0_g2_i1	CCCTCAATTAAAAAATAAAACAAAACTATCCTCAATAACTTGTACCAAGAAATTAAAACCTTCAATAACTAATCCATACATATTACAATGCTGTTTATTTCAATGTCGAAACATATTCATAGCATACTAATCTTCATTACAAGTAAAGTTAATTACCATCTCATAATCTGGTGCATATATATATATACACAAAAGCTCTTCACAAATATAATGGTTATTATTCTTGTAAGATCTTTGACTGTTCCAACATTGACTTTGCACCAAATTTTGTTAGCTGCATTTTCTCAAGATAATCCCTATACTCAACAGGTGAGTAAGCTGCAACACTACCTTCTCTCTCCAACAAGGGCAATGCAGGCCTAACAATTGCATCAAGTGCTGGTCCATGTGGCATTGCCA…	sp|Q39224|SRG1_ARATH_Protein_SRG1_OS=Arabidopsis_thaliana_GN=SRG1_PE=2_SV=1	36.26	342	200	8	1225	230	25	358	1e-56	198	GO:0009737,GO:0009793,GO:0009830,GO:0009845,GO:0010162,GO:0010260,GO:0010260,GO:0016491,GO:0016491,GO:0016682,GO:0016706,GO:0046872,GO:0055114,GO:0055114	response to abscisic acid,embryo development ending in seed dormancy,cell wall modification involved in abscission,seed germination,seed dormancy process,organ senescence,organ senescence,oxidoreductase activity,oxidoreductase activity,oxidoreductase activity, acting on diphenols and related substances as donors, oxygen as acceptor,oxidoreductase activity, acting on paired donors, with incorporat…	gi|225318054|dbj|AK323212.1|	71.51	744	137	67	363	1070	954	250	3e-26	130	Solanum lycopersicum cDNA, clone: LEFL1051CF12, HTC in leaf	225318054:4081:Lycopersicon esculentum var. esculentum	E	0.808143	301	1.032	1.606	5.683	11.831	6.523	50.254	35.194	31.612	63.958	28.253	0.127466	0.575	0	0.741	13.156	0	0	0.271
	TRINITY_DN46879_c0_g2_i1	CTTCAAGTTTGTTGTTTCCATGGTAAAACACATATCTCTTCACTTCAGTTTAATTTTATTTATTTATTTATTTTTTAGGGGGCATGCCTTAATTTTAAGTATTAAGTGAAAAAATATGAATGTAAAACATAAAAGAGCATAATTTAATTTCCAGAATGAACAAACACCACCAATTTATTCAGATAACACCACTTTAACGTCTCCAACACTTTCATCTATATTTTTTTTAATTTTTTTTCGCCATAATCAAACTTGTTTCATCATTCATTTCTGTTGTGATTTCAGTTCTGCCACCTTCTCTTCTGTAGCCTTTAGCGCTTTCCCATAGATGCTTATCAGCTCATCAACTTCTTCAGGGGTGATGATGAATGGTGGCGACATCATTATGTTGTCGCCAGC…	sp|Q84P52|GATP3_SOLLC_Gamma_aminobutyrate_transaminase_3,_chloroplastic_OS=Solanum_lycopersicum_GN=GABA-TP3_PE=1_SV=1	80.44	496	97	0	1764	277	18	513	0	838	GO:0003824,GO:0008152,GO:0008152,GO:0008152,GO:0008152,GO:0008483,GO:0008483,GO:0009507,GO:0009507,GO:0009536,GO:0016740,GO:0030170	catalytic activity,metabolic process,metabolic process,metabolic process,metabolic process,transaminase activity,transaminase activity,chloroplast,chloroplast,plastid,transferase activity,pyridoxal phosphate binding	gi|356538511|ref|XM_003537699.1|	79.95	1312	211	51	317	1602	1587	302	0	918	PREDICTED: Glycine max uncharacterized protein LOC100815181 (LOC100815181), mRNA	356538511:3847:Glycine max (L.) Merr.	E	0.808108	302.5	149.694	161.883	190.077	180.897	134.746	256.519	382.614	360.735	344.573	335.596	0.486476	95.883	109.259	134.208	148.512	92.874	102.024	160.181
	TRINITY_DN59357_c0_g1_i1	GCTGGTGTAACAGTTCAAGTGGTCCAACCTTCTTCTCCCATACTTGTCCACAAAAAGCATACTTACTATCGAACCCACTGCGTTAAGACCAGACGTGATGAGGGACAGCAACAAGGCTGTCTGATTTGAAGCAAATCCAGCTAGCTGGACAATAGTAGGACTATAATACATGACAGTATTTATACCACAGAATTGTTGAACCACTTGAACTGTTACACCAGCATAAAGACCCCTACGAACAACTACATCAGTAAATGCTCCTTTAAGATTTGCAATACAGCCAGTTGGGCCTTTTTCAGCATTCTCAGCATCAATTGAAGACTGTAAAGCCAACAATTGTTCGTCCACTTGGTGTGAAGGATAGATCTTGAGCAATATCTTTTTGGCTTCATCTACTCT…	sp|O23492|INT4_ARATH_Inositol_transporter_4_OS=Arabidopsis_thaliana_GN=INT4_PE=1_SV=1	70.64	344	99	1	1050	25	2	345	4e-160	470	GO:0005215,GO:0005366,GO:0005886,GO:0005886,GO:0005886,GO:0005886,GO:0006810,GO:0006810,GO:0015293,GO:0015798,GO:0015992,GO:0016020,GO:0016020,GO:0016021,GO:0016021,GO:0022857,GO:0022891,GO:0055085	transporter activity,myo-inositol:proton symporter activity,plasma membrane,plasma membrane,plasma membrane,plasma membrane,transport,transport,symporter activity,myo-inositol transport,proton transport,membrane,membrane,integral component of membrane,integral component of membrane,transmembrane transporter activity,substrate-specific transmembrane transporter activity,transmembrane transport	gi|56961669|gb|AC154901.1|	72.88	531	108	36	407	919	58056	58568	2e-32	150	Prunus persica (peach) BAC clone 82I18, complete sequence	56961669:3760:Prunus persica var. densa Makino	E	0.803945	312	18.981	2.464	8.477	16.378	11.249	76.46	62.706	34.801	42.629	35.18	0.228572	7.981	8.9	1.876	13.128	7.195	13.097	4.524
	TRINITY_DN43184_c0_g1_i1	CTTTTTAGGAGGACCAAGACCCGGCCTCTGGTCAGATTGAACTTACATAGTATGTTGTAAATTCGTGATTTTGATAAAGAAAAAAGCACGGGTTTTCCGCAATGAAAGGCGATTTCTTATTGATACATTGTAACTTATAAGTAAAGAGTACAAGTTTTCCAATCACGACGGAATTTATTTAATGAGATTCAAGAACCTCTTTTCACGACGGGTTTTTTTCATCAAGCATCATCCGTCATGGATGATAAGCCGTAGCGACCAAGTTAAGACTGTTTTGCCTTGCCAAGGCTATCCCGAAATTATCCTCCATATCCAGGTCTTCCGGTTTCATGTCATTTGGAAGGGACCAGTCGAAATGAAACAATAGATTAGCAAACGAAATTTCAATATTAGCCATAG…	sp|A6YIH8|C7D55_HYOMU_Premnaspirodiene_oxygenase_OS=Hyoscyamus_muticus_GN=CYP71D55_PE=1_SV=1	51.2	457	220	3	1600	233	47	501	4e-167	492	GO:0004497,GO:0005506,GO:0016020,GO:0016020,GO:0016021,GO:0016491,GO:0016705,GO:0020037,GO:0046872,GO:0055114,GO:0055114	monooxygenase activity,iron ion binding,membrane,membrane,integral component of membrane,oxidoreductase activity,oxidoreductase activity, acting on paired donors, with incorporation or reduction of molecular oxygen,heme binding,metal ion binding,oxidation-reduction process,oxidation-reduction process															0.803277	314	0	3.191	6.598	0.443	3.862	28.118	24.331	71.684	8.456	52.689	0.0760695	0	0	0	0	0	0	0
	TRINITY_DN33825_c0_g1_i2	CTAGTAAACACGAGGTCTGTGAGCGTTACACCACCTTATAAACATTATAAATACTCACCCCATAACTCTTCATGACCCCAACTTCTCTTCTCATTAATTGCCACCCTTGTATTTACACTCAAAATAATTGAGAATTAAAATAGAATAGTAACAAAAAAAGAAATGAAGAATATCCATAACAAGGTTAACATGAAAGATAGTGGTACCAAAAATGGCCCAACTTCTTTACACGTTGAATCTCAATCTCAACCGGGGGACAAAACTCCGGTCAAAAACTTGATAATGGTGGCAGCCATAGCCGCCGGAATACAATTCGGGTGGGCTTTGCAGCTGTCTCTGCTCACACCATACGTTCAACTTCTCGGGATATCACACAAACTGGCTCCGATTATTTGGCTT…	sp|Q03411|SUT_SPIOL_Sucrose_transport_protein_OS=Spinacia_oleracea_PE=2_SV=1	64.48	518	159	7	166	1662	4	515	1e-177	521	GO:0005887,GO:0005985,GO:0006810,GO:0008515,GO:0008643,GO:0015293,GO:0015770,GO:0016020,GO:0016020,GO:0016021,GO:0016021,GO:0022857,GO:0055085	integral component of plasma membrane,sucrose metabolic process,transport,sucrose transmembrane transporter activity,carbohydrate transport,symporter activity,sucrose transport,membrane,membrane,integral component of membrane,integral component of membrane,transmembrane transporter activity,transmembrane transport															0.802961	316	11.317	2.121	85.16	41.959	7.541	62.04	88.06	82.387	79.01	89.338	0.369474	4.042	12.272	7.851	8.54	27.211	43.869	89.258
	TRINITY_DN26633_c0_g1_i1	AGTAAGCCCATACTCCCCTTACGAGTCAGCAAAATTGTAAGCATTATATAATAACAAACAAATCAATTTCATCTCTTTCTTTCTCTATTTCCGACTCTTCGTCTTCCTGTTTCCAGATCAAATCTCTTTCTCCTTTCGACCACCTTATATTTTCTTTCTTCTTCCTTTTAATATTCTCAGTGTTTCTCACAATTCCGTGCCTGAATCGCTCTCTTTTTCCTCACAGTTCGGTGCCATTGCTTAATTTCATTTTGCTGTTCTGATCTACAAAAGCATGGACGTTCAGTATAAAGAGGAATGCTTTAAGAATACTAGAGGGGTGCAACTGTTTACATGCCAATGGCTACCCATTTCATCACCTAAAGCTCTTGTGTTCCTCTGTCATGGCTATGGAATGGA…	sp|O35678|MGLL_MOUSE_Monoglyceride_lipase_OS=Mus_musculus_GN=Mgll_PE=1_SV=1	29.68	283	188	6	308	1150	24	297	6e-31	126	GO:0006629,GO:0006631,GO:0006633,GO:0008289,GO:0009966,GO:0016042,GO:0016787,GO:0016787,GO:0019369,GO:0019433,GO:0030424,GO:0030516,GO:0042803,GO:0043196,GO:0045202,GO:0045202,GO:0046464,GO:0047372,GO:0047372,GO:0050727,GO:0051930,GO:0051930,GO:0052689,GO:0060292,GO:2000124	lipid metabolic process,fatty acid metabolic process,fatty acid biosynthetic process,lipid binding,regulation of signal transduction,lipid catabolic process,hydrolase activity,hydrolase activity,arachidonic acid metabolic process,triglyceride catabolic process,axon,regulation of axon extension,protein homodimerization activity,varicosity,synapse,synapse,acylglycerol catabolic process,acylglycerol…															0.802679	318	27.608	46.394	42.585	38.563	30.356	98.695	75.229	79.361	130.881	80.922	0.398862	17.714	5.026	5.159	28.966	4.431	1.672	8.631
	TRINITY_DN17326_c0_g1_i1	AAGATAATATTTTATTACACAAAAAGAAAAGATGCATTCAATGGGAAGTCCAATAATTGCTAATTTCTTCTTCATGTCCTACTATGAAAACGACAGCTCCCATGATTAGAGCCACAAGCCTTCATATCTCCTCATATATATATCATTCTGTTCAATTAGGTACTCAGGTAATTGATTCATGGCGTTTTACGGTCCTAGGTTGATTATCCCCATTGATTTGACGAAGAAACCAAGAGAGCAAAAACTTCCTTTCCACAATCGATGGCATCCTGATATTCCGCCGGTGGCAGAGGTGAAATCCGGCGAGGTTTTCAGGGTGGAAATGATGGATTTCAGTGGCGGAGGGATCACTAAAGAGTTTACTGCCGAAGATATCAAGCATGCTGACCCTTCTGTCGT…	sp|Q50228|FMDA_METME_Formamidase_OS=Methylophilus_methylotrophus_GN=fmdA_PE=1_SV=1	50	422	184	6	197	1462	2	396	2e-141	427	GO:0004328,GO:0008152,GO:0008152,GO:0008152,GO:0016787,GO:0016811	formamidase activity,metabolic process,metabolic process,metabolic process,hydrolase activity,hydrolase activity, acting on carbon-nitrogen (but not peptide) bonds, in linear amides	gi|225320802|dbj|AK325013.1|	81.55	1133	167	37	410	1521	248	1359	0	896	Solanum lycopersicum cDNA, clone: LEFL1090AF06, HTC in leaf	225320802:4081:Lycopersicon esculentum var. esculentum	E	0.802349	321	229.807	493.688	375.068	675.173	483.529	751.263	742.06	966.581	994.79	987.132	0.508184	122.907	123.359	218.421	401.348	122.804	131.816	227.708
	TRINITY_DN44807_c0_g1_i6	TTATATCCACTTTATTTAGCATAAAAGTAGATCCAATACAAACAATATATTAACCAAATTTATTCATTGATTCAGAATAAAAACAAATAAGTCATGTTCAAACGGACTATAAGTCATTTAGCCTACTCTATCATCCTATGCAATTTGCACCTTATTGCAAAAACAGGAACAGAACATCATAAGCCACAATCAAAATCAAAATAAAAAAACAGATTCTAACCAACACTTTTGCTATAGAGGTAAAAGCTGATATGTAAGAACAAACGTGTTAAGGAATAGCAAAATACGAAATTAGAGGTCTTTAAGGAATACTCTCTGTTACAGAAAAAGGTTGCTATAATGATGAGCCCATCAGACAGTCTTCTAGGGAAAGAAACCAAGAAATTAAGTAACAAAATT…	sp|Q9LDE2|BPC2_ARATH_Protein_BASIC_PENTACYSTEINE2_OS=Arabidopsis_thaliana_GN=BPC2_PE=1_SV=1	43.31	314	122	10	1417	539	1	279	6e-71	239	GO:0003677,GO:0003677,GO:0003700,GO:0003700,GO:0005634,GO:0005634,GO:0005634,GO:0006351,GO:0006355,GO:0006355,GO:0006355,GO:0009723,GO:0050793	DNA binding,DNA binding,sequence-specific DNA binding transcription factor activity,sequence-specific DNA binding transcription factor activity,nucleus,nucleus,nucleus,transcription, DNA-templated,regulation of transcription, DNA-templated,regulation of transcription, DNA-templated,regulation of transcription, DNA-templated,response to ethylene,regulation of developmental process	gi|349705406|emb|FQ395045.1|	80.24	334	55	11	535	862	1000	672	2e-59	241	Vitis vinifera clone SS0AFA18YB02	349705406:29760:Vitis vinifera subsp. vinifera	E	0.802321	323	6.363	13.33	19.313	21.427	9.126	68.884	48.701	44.032	47.474	59.616	0.258866	4.777	6.497	5.112	3.28	2.764	1.003	6.081
	TRINITY_DN48848_c1_g1_i1	CGGAGCCAGTGGAAACGAAAATCTCCTCTTTGAATCATTTCCTGGAGTAGCTGGAATTCTTTCTTTTGGATTGCTGTAAGCCCTGAGTTTTGCCTTTGCCGAGACAGTAGGAGCCATGTAGTTAGGTGCCGACGACAACGGTGGGCAGCTGGTGAGACTATCAGTATCATTCATTGGAACATCAGAAACAGAATTAGCTGCCCTTGCTGTACTAGGCCTCTTGTACTTCATCAGAACCGAGCTGTTTGTAGGTGTTCTGCTTGGGGTGTATATTTGTTTGCCTCTCACCGGTATGGTTGACTTTGATGAACTTGGGGTCCCTGATTCATAACTGTCAAGTGCATAATTTTGGTGCATTGAGGCATGAAAACGTGGACTTGCCTTCTGCCGCGAAGGTAT…	sp|Q8LPG9|IQD14_ARATH_Protein_IQ-DOMAIN_14_OS=Arabidopsis_thaliana_GN=IQD14_PE=1_SV=1	43.54	379	154	16	1101	10	270	603	3e-73	252																	0.802082	324	123.158	91.535	120.049	132.934	128.81	293.372	220.588	227.867	317.533	171.061	0.484782	33.421	124.885	100.647	79.601	74.865	56.448	57.926
	TRINITY_DN32665_c0_g1_i1	TTGATTGTTGTTGTTAAGTGGATGGTAAATGAAAAACATATTTTTCATTTTAAATATATTCGATTCGATTCGATTCGATTCTTGGGTGTTGGTTTCTTTTTCTTCCGTTCGTTGAATAAGATCTTTCCACCAAACAATCTGCTCTGAGCTTGGCTTGAGCTCATTCGAGCGGGAAATAATCTGCTAAAGTTCAGCTTGATTATTTCAAGCACTTGCAAAACTCGAACCAGAAATGCTAATATATGCATACATAATATTATTAGTATATAATAATTCCAACCCGTTGGTCCATACCAAGAAGAAGATGGGTTTGACACTAGATGATGACATCATCTACCCCGGTTATAAAACCGGCATGCCGAAAGAACTAACAGATGCACTAAGATTTGATATTTGTCA…	sp|Q70DU8|AL3H1_ARATH_Aldehyde_dehydrogenase_family_3_member_H1_OS=Arabidopsis_thaliana_GN=ALDH3H1_PE=2_SV=2	64.48	473	168	0	2125	707	11	483	0	633	GO:0004028,GO:0004028,GO:0004029,GO:0004029,GO:0004029,GO:0004030,GO:0005773,GO:0005783,GO:0005783,GO:0005794,GO:0006081,GO:0008152,GO:0009269,GO:0009506,GO:0009536,GO:0009651,GO:0009737,GO:0016020,GO:0016491,GO:0016491,GO:0016620,GO:0055114,GO:0055114	3-chloroallyl aldehyde dehydrogenase activity,3-chloroallyl aldehyde dehydrogenase activity,aldehyde dehydrogenase (NAD) activity,aldehyde dehydrogenase (NAD) activity,aldehyde dehydrogenase (NAD) activity,aldehyde dehydrogenase [NAD(P)+] activity,vacuole,endoplasmic reticulum,endoplasmic reticulum,Golgi apparatus,cellular aldehyde metabolic process,metabolic process,response to desiccation,plasm…	gi|326492306|dbj|AK370738.1|	71.43	630	145	34	1223	1836	1057	447	4e-27	134	Hordeum vulgare subsp. vulgare mRNA for predicted protein, complete cds, clone: NIASHv2116C06	326492306:112509:Hordeum vulgare var. nudum Spenn.	E	0.801695	326	165.289	212.821	265.798	344.413	302.615	487.247	555.991	524.84	508.821	484.072	0.504081	42.005	67.601	101.969	156.361	42.467	49.934	129.977
	TRINITY_DN13648_c0_g1_i1	TGGAGGGAGTATTAAACAGGACGTGCAAATGCTTAAAGTAGAATACTGAAGAAGCGGTAGAGAATTTATGGTACACCACATAGAACGAGTTCAGGATAGACCGCATAGATTGCCAGCAACAATGAGAATGCCAGGGTTAAAAGAGTAAGCAGCCACACTTGTGATAATTTATAACTTAAATGAACCAGAAAGGAATCTATACACAGATTTCCCAGAGACCTAAGGCAAGCCATCACAGATATATTTTTGTAATGTGCCTTTTTATGTACAAAATAGATAAAAGAACAACTACTATGACGAGCATCTCAGTTAGAGAAATTAGTTACTGCTCCAACAGCTGAAACCATGGACTCCACTCCACAAACGTTTCGAACTCGACAGATTTTGTAGAATCCATTT…	sp|P43296|RD19A_ARATH_Cysteine_proteinase_RD19a_OS=Arabidopsis_thaliana_GN=RD19A_PE=2_SV=1	75.8	343	79	2	1346	318	26	364	0	544	GO:0004197,GO:0005634,GO:0005773,GO:0006096,GO:0006508,GO:0006508,GO:0006833,GO:0006970,GO:0006972,GO:0007030,GO:0008233,GO:0008234,GO:0008234,GO:0009266,GO:0009651,GO:0009651,GO:0016787,GO:0042742,GO:0046686	cysteine-type endopeptidase activity,nucleus,vacuole,glycolytic process,proteolysis,proteolysis,water transport,response to osmotic stress,hyperosmotic response,Golgi organization,peptidase activity,cysteine-type peptidase activity,cysteine-type peptidase activity,response to temperature stimulus,response to salt stress,response to salt stress,hydrolase activity,defense response to bacterium,resp…	gi|118488885|gb|EF148275.1|	78.1	968	158	51	332	1278	1080	146	7e-157	564	Populus trichocarpa x Populus deltoides clone WS01312_H03 unknown mRNA	118488885:3695:Populus balsamifera subsp. trichocarpa x Populus deltoides	E	0.800577	330	48.485	37.931	81.385	36.496	72.652	143.621	116.685	144.536	143.774	77.659	0.442216	65.807	61.954	88.79	82.815	64.523	68.589	84.541
	TRINITY_DN51310_c0_g1_i1	GAGTCTTTGCTTCCGTTTTGCTTAACTCGATACGACGTAGTAGAGGCTTACGTATAAAGTGAAATTTATTTTATTTTGTACGTGCCGAACATTCTTTTTCCGGATAAGGATTCGGTGTCCGGGAAAGAGGCGTTACAGAATGTGTTGTGACATTTTGTATGACTATTTTATTATGATACAAATATTTCTCTATTTGAAATACTTTACTAAAAAAGAAAAAAAACTGATATGAAATCTAACGAAGACTTTATGTTAAATATAATAGAAAAGAAATTACAAAGATTGATGGTATCTGAAGGTTGAGATCGTTCCAAACCCCTACACACAAGGACTGTGATGGAGAATAAATTAAAATACATTCCGACCCGTATAACCCATTAATCATATGCACCGTAACTT…	sp|Q00874|DR100_ARATH_DNA-damage-repair/toleration_protein_DRT100_OS=Arabidopsis_thaliana_GN=DRT100_PE=2_SV=2	59.77	343	135	3	1472	450	27	368	3e-140	421	GO:0000166,GO:0006281,GO:0006974,GO:0009411,GO:0009507,GO:0042493	nucleotide binding,DNA repair,cellular response to DNA damage stimulus,response to UV,chloroplast,response to drug															0.981955	2	1519.38	595.898	386.733	220.396	463.942	5.952	20.107	5.595	6.785	1.813	79.1601	36.898	450.735	1286.87	582.012	402.874	498.44	1475.63
	TRINITY_DN2050_c0_g1_i1	GTGCTTATGTTTGGTGGCCAAATGCCCGTCCTGATCATATCATTCCATATATACCAAAAACCCTCATCTCCTTAAACATTAATTCTTTCTCCAATCTAGGGCTTTGAGTTTTTATTTATAATGGCTTCACAAAACACTGCATTTCTTGCTCTATTCCTTTTTCTAAATCTTGTGTTCTTTTCTCTTGTTAGTGGCTGTCCCACTTGCCCCAAGCCAAAGCCACCACCCAAGCCTAAGGCCTGTCCTCCTCCTCCAAGCCCTTCAACCCCTACCCCCAGGCCCCCAACTGTCCCTACGCCTACCCCCTCTACTCCGTCTACCCCTACCCCTTCCACCGGAACCGGAAAATGCCCAATCAATACCCTAAAGTTGGGTGCATGCGCTAACCTTCTCGGTGGC…	sp|P14009|14KD_DAUCA_14_kDa_proline-rich_protein_DC2.15_OS=Daucus_carota_PE=2_SV=1	58.33	60	25	0	421	600	78	137	4e-20	88.6	GO:0016020,GO:0016020,GO:0016021	membrane,membrane,integral component of membrane	gi|349709569|emb|FQ390720.1|	89.86	69	7	0	472	540	331	399	3e-14	89.8	Vitis vinifera clone SS0AEB16YO02	349709569:29760:Vitis vinifera subsp. vinifera	E	0.950865	8	243.725	36.305	54.683	366.913	147.139	0	1.62	3.432	13.331	0.801	44.2434	20.522	19.628	30.747	9.848	170.623	237.979	42.288
	TRINITY_DN34873_c0_g2_i1	CGTGATTTACTGTTTGTCTTTCTCGCTATAAAAATTATGCAGTTATCCTTCTCCCTATAAAAAATATGTAGTTGTCCTGTTACTTAAAAATATTTCAGATTGTGTCTTTATCCCTAATTTTCCTATAAATATATGTATATAGATTTGACTAATTAAGACAAGCCTAGTTAATTTAAAGGAGGAAAAAGAATAGTGCAGTAAACATGAATATTGTGAAGTTTTGGGCAGTGCTATTAATGCTGTTGTTAGCTTGTAGATGCAATGAATCAAGTAGAAATTACAATATTGGGAAGGGTAATATTAGTGCAATTTTTGTGTTTGGAGATTCAGTTGTTGATGCAGGAAACAACAATCTTCTTCCAACTATTGCTAAAGTGAATTATCCTCCTTATGGGAAGG…	sp|Q94CH8|EXL1_ARATH_GDSL_esterase/lipase_EXL1_OS=Arabidopsis_thaliana_GN=EXL1_PE=2_SV=1	48.88	356	179	3	198	1259	16	370	1e-95	301	GO:0005576,GO:0005576,GO:0006629,GO:0006629,GO:0016042,GO:0016298,GO:0016787,GO:0016787,GO:0016788	extracellular region,extracellular region,lipid metabolic process,lipid metabolic process,lipid catabolic process,lipase activity,hydrolase activity,hydrolase activity,hydrolase activity, acting on ester bonds															0.946329	12	3072.73	2338.78	974.91	611.905	1050.82	111.581	280.461	106.241	102.787	128.563	11.0318	17.366	1368.67	2212.75	2188.04	2051.25	2764.78	4021.48
	TRINITY_DN46258_c0_g1_i1	ATAAATCCTTATTCTTTAATATTGCAATTTGAATCTCGTTAAACAATCAAACAAGAACTCGTTTTTCTCTATTACAAGATCATATTGAAGTTCAAGGGTGAAAAGATTCAAGAAAATTGGAGAACAAAAACATAATATCACTCCCACACTTTATTTTAATTATAAAGTAACTTATCATTGTTACTCCATGTTATACAACAACAAATACTATATTAATACAACACTTCAATTCACACACTTTAGGTTTATCATTTTATAATAATATTTCTACTTCCATACAACCATCATCCATATATGGATGTGTGGGTCCCACCGATCAATGATGCAGACGATCGGTGTGAAGATATTACGACTCTTATTGGTGATATTGTCCGTCCACATTTTTCTAATAAAAAATGT…	sp|P82353|NLTP2_PRUAR_Non-specific_lipid-transfer_protein_2_OS=Prunus_armeniaca_PE=1_SV=1	63.24	68	25	0	1161	958	1	68	2e-26	106	GO:0006810,GO:0008289	transport,lipid binding															0.942869	14	1767.1	1408.8	570.944	106.448	136.274	20.284	256.885	28.891	47.295	43.538	10.052	400.587	1012.59	1646.34	489.405	5728.36	6573.98	5257.11
	TRINITY_DN35837_c0_g1_i1	CCTATCTTGTTTCTTATAAATACAAGAAATCTTCCATTCTCATTGCACAATCATCTACCTTCTTACTTCAAAATCCAATCTTCAAAAAACCCAAAAATGGAAACCATTTCCATTTCTTCCACTTTTTCCATTACAATTTTCCTCATTTTATCCCTATTAAATAATTACATTCACATAAGCCACTCTATTAGAGCAGTATCACCCACAAATCCAGACACAGCCTTCATCAAAACATCTTGTATGGCTACAACATACCCTAATCTATGCTACTCAACCTTATCGAATCGAGCCTCCACGATTCGATCCGACCCGAAAATCTTAGCCCACGAAGCATTAACCGTATGCCTTGAAACCGCTCGGTCGACTTCCTCAATGATGGTTCGATTATCTTTAACCCAT…	sp|P17407|21KD_DAUCA_21_kDa_protein_OS=Daucus_carota_PE=2_SV=1	44.32	176	95	1	187	705	16	191	4e-42	152	GO:0004857,GO:0008152,GO:0030599,GO:0043086	enzyme inhibitor activity,metabolic process,pectinesterase activity,negative regulation of catalytic activity															0.940759	16	354.613	608.723	1148.68	1441.28	1073.71	83.978	178.158	129.608	47.752	91.609	8.71203	0.367	18.266	41.365	80.797	79.91	94.046	109.059
	TRINITY_DN23196_c0_g1_i1	TTTTGATATGGGACAGGCTTAATATCTTGGATATTTCCTCCGGCTATTGCTGCTGGAATGTACTTTCATGCTCCGGTAATATGTCAATTATGCCTTTCTATTGAGCAATATCTTGTTAGATATTTTTTTATAAATATTTTATAATCGTTTAAGCATAACAGACTCATCCTTTTCCGAACTGATGCACCTCTACAAGAGTATCTGGTGAACGGTGATGACCCTTACCATTTCGTGTAGGAGTATCTCACTTCGTGTATGAGGTACCTTCGGCCTATAAAAGGCACAACATGCAAACTAAATCTGTCATAAGTCAAAAAGCATCACAGAGCCAAACTTTGAGTGTCCTCGGGTTTGATTCAAACAAGTCACTGTTTGAATCAAACACCTCTATTGTATCTT…	sp|P27057|GAST1_SOLLC_Protein_GAST1_OS=Solanum_lycopersicum_GN=GAST1_PE=2_SV=1	72.97	74	20	0	1273	1494	39	112	2e-36	135	GO:0005576,GO:0005576	extracellular region,extracellular region	gi|330318576|gb|HM003241.1|	78.73	221	39	8	1280	1496	320	536	2e-29	141	Camellia sinensis clone U10BCDNA 1518 gibberellin induced protein mRNA, complete cds	330318576:4442:Camellia sinensis L.	E	0.939325	18	7907.5	7704.93	4673.06	7089.78	6401.43	1359.39	1775.56	363.406	805.412	289.987	7.35274	99.775	471.541	1162.69	2513.01	542.722	658.169	2804.26
	TRINITY_DN15007_c0_g1_i1	GGGACATACTTTAATTATAAGATTGAGTTCGAAATCTCTCAGCAATTAATGTTGAGAAATAATTACTGATGAGATATATGATTTGTGAAGAAAAAATGGAAACTTTAAATTCCATTTCAATGTCCAGAAAGAATCATAAGAATGAGCCTTTGTAACTGATCATCCACACAAACTCATTACAATCTTTTACCCTACAATTTCATTCAATCTCTTTTGTGAATACCTTAGAATTAGAATTACAAAAGTAAAGGAAAAATGTCGAAAAACAGCAATCATTCTTATTCTTTACGAATTCTTATGTTGCCATGGCTTGCACATGGACATATAACACCATTTTTAGAGCTTAGCAAAAAAACTCGTCACTCGAAACTTCCAAGTTTTTCTCTGTTCAACTCCGGC…	sp|Q5NTH0|UGAT_BELPE_Cyanidin-3-O-glucoside_2-O-glucuronosyltransferase_OS=Bellis_perennis_GN=UGAT_PE=1_SV=1	44.11	399	184	8	347	1516	30	398	6e-95	307	GO:0005737,GO:0005737,GO:0008152,GO:0016740,GO:0016757,GO:0016758	cytoplasm,cytoplasm,metabolic process,transferase activity,transferase activity, transferring glycosyl groups,transferase activity, transferring hexosyl groups	gi|225431706|ref|XM_002264735.1|	86.05	86	9	3	1305	1389	1023	1106	8e-14	89.8	PREDICTED: Vitis vinifera hypothetical protein LOC100255135 (LOC100255135), mRNA	225431706:29760:Vitis vinifera subsp. vinifera	E	0.936048	20	700.48	223.718	112.102	88.15	251.116	15.659	55.361	9.018	43.315	4.294	10.7763	97.965	203.003	556.117	944.302	618.771	506.442	1079.41
	TRINITY_DN43721_c0_g2_i1	TAGAGTAATTCAATTCAGTAAGTATGTTCAAGTACAACAGTGATATATATATACAAATATGGAAGCCTAGACATCTAGTTAATCAACTAACTTCTTCAACAACTTCACAACCGTCTCATAACCGCTTTAACTGATTTCTGGTACACTGTGTTCGACAATGTTGACTTCACACTTGCACCTTGGATCCATATTATATCTGTAATACGTAGCATGATTTAAGTTTGTTTGTAGCGCTTAGTTTGTATATAAGCTCTTGTTTTGTTTAGATACAAGTGAGGTTTTTTCATTAAGGACTCTTTGTAGGCAAAAAATTCCTCGGGTTACTTGGCATAATTTTACAGATTTGAGTGTTGATTTGTAGCACTTTGGTGCTTGTGTAAGTTACTGTGTTGTTCCATA…	sp|Q42059|GUN6_ARATH_Endoglucanase_6_OS=Arabidopsis_thaliana_GN=At1g64390_PE=2_SV=2	71.2	441	122	3	2223	910	181	619	0	630	GO:0000272,GO:0003824,GO:0004553,GO:0005576,GO:0005576,GO:0005975,GO:0005975,GO:0008152,GO:0008810,GO:0016787,GO:0016798,GO:0030245,GO:0030246,GO:0071555	polysaccharide catabolic process,catalytic activity,hydrolase activity, hydrolyzing O-glycosyl compounds,extracellular region,extracellular region,carbohydrate metabolic process,carbohydrate metabolic process,metabolic process,cellulase activity,hydrolase activity,hydrolase activity, acting on glycosyl bonds,cellulose catabolic process,carbohydrate binding,cell wall organization	gi|225311728|dbj|AK326663.1|	78.6	958	153	48	1292	2223	1682	751	2e-163	586	Solanum lycopersicum cDNA, clone: LEFL2011G12, HTC in fruit	225311728:4081:Lycopersicon esculentum var. esculentum	E	0.93597	21	403.078	145.049	114.395	43.711	133.402	17.946	0	17.304	4.527	3.616	19.3495	0	0	3.508	0	490.088	620.526	673.218
	TRINITY_DN25930_c0_g1_i1	AACTATATAAAGGTTTATTATTATTACATACATATATAAACATTACAAACTTTAGAAACTACTATATATATATATATATATATGTCTTTGTTATTGGGGCAATGGCAGGGTAGGGTAGGTAATAAGTAATTAAAAACAAGATTAAGGGCATTTGCGCTGGTTGCCATGGGTTTTCAAGTTAGCATAGCAAGGACAAGCGTCGTAGTTGCCGGAGGTGCCGGGTGGCACACAATTGCACCGATAACAGCAAGTCCCGCATGCTCTGTTGCACAGATTCGGCCTTGATGATAACTGGCACCGAGCCACACATGCTGCTCCGCAATCCATTTTTTCGCCATCAACATTGTCAGGAGTCGTATTGCCCTTCGGTTGATGAGGGAGAATTGCTGCGGTGGCCGC…	sp|P46689|GASA1_ARATH_Gibberellin-regulated_protein_1_OS=Arabidopsis_thaliana_GN=GASA1_PE=2_SV=2	70.83	72	21	0	360	145	27	98	2e-35	125	GO:0000271,GO:0005576,GO:0005576,GO:0005618,GO:0006569,GO:0009505,GO:0009684,GO:0009737,GO:0009739,GO:0009739,GO:0009740,GO:0009741,GO:0009825,GO:0009826,GO:0009932,GO:0010817,GO:0043481,GO:0048767,GO:0071555	polysaccharide biosynthetic process,extracellular region,extracellular region,cell wall,tryptophan catabolic process,plant-type cell wall,indoleacetic acid biosynthetic process,response to abscisic acid,response to gibberellin,response to gibberellin,gibberellic acid mediated signaling pathway,response to brassinosteroid,multidimensional cell growth,unidimensional cell growth,cell tip growth,regu…															0.935127	23	173.063	20.884	25.179	42.097	9.587	611.693	945.076	180.048	223.212	253.777	0.122328	575.948	337.619	123.552	81.88	239.434	264.428	44.894
	TRINITY_DN38342_c0_g1_i1	AAACAATCAGCCTCACCATGTTTCTGCATTCAGATTATTTTACACGTGTCAGAATATCGGTGGTTCAATTTCTGGCATGGGAATTCACCCTAGTTTTCATTCCTTAACCTTGGTTTGGCCTCAGTATTCTATATAACCGGTTTATCCATATCAAGATTTTCCACAAGAGCAGGTCTTTTTCTCATAAATCACTTTCCTTTCAAAAAAAAGGTGGTTAAAAAGAATGTCACATTACGGAGGAGGAGCTGAACATGGTGACAAATTCAACAAGAAAGATAAATATGGTAACCCCATTCAGTATACCGGAGGTAACATCGGTGGCCATGGCCATAAAACTCAGACCGCCGGAGGAGGAGAGTACGTTACCAAAGGTCATGGCGCCCAAGGTGGTGGTGGCAT…	sp|P12948|DHN3_HORVU_Dehydrin_DHN3_OS=Hordeum_vulgare_GN=DHN3_PE=2_SV=1	44.44	162	80	4	248	709	2	161	6e-13	69.7	GO:0006950,GO:0009415	response to stress,response to water															0.930999	27	826.626	1075.64	534.774	680.045	877.308	130.815	143.232	108.547	206.021	67.363	6.08922	51.503	130.121	471.679	529.957	549.05	557.079	962.733
	TRINITY_DN3300_c0_g1_i1	AGAAAAAAAACACACATATTATATCGAATTGGTAAAAGATTAACAATCCTCCATCAAACATATAGTATAAAACTCATAATCTTCATATATATATATCACATTTTACTTAACAGCAATATGATTTATTATATGACTTTTCTATCAAGACAATTGAAAAGCCAAAAAGAAGAGGGTATTACAATTCGGACACCAAACACAAATATCCATCACATATATATTTATCACATCAAGCAAAGATGTGAAATATACACATTTCTATTTCAACACAGTAAAAGAAGTAAGCTTTTTATATTTCAACCATGCCTGATCCCAAACCACAGCCTCGCACTGATGAACAACGCCGGCAGTGTCCTTAGCCACAATCAGAAGCTTGTAATCTAATCCCGAAGCAACTTGAAA…	sp|Q41916|CYT5_ARATH_Cysteine_proteinase_inhibitor_5_OS=Arabidopsis_thaliana_GN=CYS5_PE=2_SV=2	42.39	92	53	0	546	271	22	113	2e-18	82.4	GO:0004869,GO:0004869,GO:0005576,GO:0005576,GO:0005618,GO:0006952,GO:0010466,GO:0010951,GO:0010951,GO:0030414	cysteine-type endopeptidase inhibitor activity,cysteine-type endopeptidase inhibitor activity,extracellular region,extracellular region,cell wall,defense response,negative regulation of peptidase activity,negative regulation of endopeptidase activity,negative regulation of endopeptidase activity,peptidase inhibitor activity															0.929008	30	599.648	502.504	47.266	75.69	67.945	24.85	65.926	21.833	32.969	14.837	8.06067	615.523	2964.27	2141.77	356.637	6079.11	6545.14	1447.45
	TRINITY_DN51674_c0_g1_i1	ATCCCTCGTTATATGTCCCAACCCCCGAATTTGTTGAACCGGTCAAATATTGCTCATCGGTAAGCCAACTTTAACCAGTCACATCTATCCACGTCTCTTTTTCCTATTGGTTGTCCCTCAAGAATCCAATGACCTGCTATCTTTTCTTTCCCGTTATAAAGATCTTCTCCCTCTCATTCGTTACTTCTCCCTCCAGCAACTGAGAATGGCGCCAAAATCATTCCGTTTTCCGGCGAAATACTCTCCCATTTTCCTCCTCACTGTTTTCTTCCTCTCTTTCCCTCACTCGTCTGCCGGGGGCAGCCATGACTACCACGATGCTCTCCGTAAAAGCATTCTCTTCTTTGAAGGCCAGCGCTCCGGCAAACTCCCTGATAATCAACGCATCCATTGGCGTCA…	sp|Q9CAC1|GUN8_ARATH_Endoglucanase_8_OS=Arabidopsis_thaliana_GN=CEL1_PE=2_SV=1	78.18	495	101	2	206	1690	1	488	0	793	GO:0000272,GO:0003824,GO:0004553,GO:0005576,GO:0005576,GO:0005975,GO:0005975,GO:0008152,GO:0008810,GO:0008810,GO:0009507,GO:0009664,GO:0016787,GO:0016798,GO:0030245,GO:0042545,GO:0042547,GO:0071555	polysaccharide catabolic process,catalytic activity,hydrolase activity, hydrolyzing O-glycosyl compounds,extracellular region,extracellular region,carbohydrate metabolic process,carbohydrate metabolic process,metabolic process,cellulase activity,cellulase activity,chloroplast,plant-type cell wall organization,hydrolase activity,hydrolase activity, acting on glycosyl bonds,cellulose catabolic proc…	gi|255573715|ref|XM_002527733.1|	77.43	1449	264	63	266	1683	50	1466	0	806	Ricinus communis endo-1,4-beta-glucanase, putative, mRNA	255573715:3988:Ricinus sanguineus hort. ex Groenl.	E	0.928678	31	374.616	301.852	224.417	209.018	314.22	44.906	60.926	19.538	46.698	16.889	7.53676	16.178	64.402	244.966	271.767	19.457	36.963	562.162
	TRINITY_DN39804_c0_g1_i1	CAAAGCAATTCATATCTTAATGGGCATTCATATTTCAATTTGGTATTGGTTACAAATGTTGGTGGTGCTGGAGATGTTCAATCAGTCTCAATTAAAGGCTCAAAAAGTGTAGGGTGGCAACCATTGTCAAGAAATTGGGGGCAAAATTGGCAAAGCAATTCATATCTTAATGGTCAAAGTCTATCTTTTCAAGTAACTACAAGTGATGGACGTACCCTCACTAGCTACAACGTTGCCCCACCTAATTGGCAATTTGGTCAAACATTTGAAGGGAGTCAATTCTAATAGAATCTATGCTGTATCGGACCGAAGACGTATAAGAGTTTCTCTCATATATGAGTCTTTTTCTGAACCTAGTTTGGAAAAACGAGATACTGGTGTTTATTGGGTTGGATCTTT…	sp|Q0DHB7|EXPA4_ORYSJ_Expansin-A4_OS=Oryza_sativa_subsp._japonica_GN=EXPA4_PE=2_SV=1	82.02	89	15	1	16	282	159	246	2e-43	156	GO:0005576,GO:0005576,GO:0005618,GO:0005618,GO:0009664,GO:0016020,GO:0016020	extracellular region,extracellular region,cell wall,cell wall,plant-type cell wall organization,membrane,membrane	gi|81230694|gb|DQ204496.1|	79.4	267	50	3	19	284	542	804	2e-42	183	Gossypium hirsutum alpha-expansin 2 mRNA, complete cds	81230694:3635:Gossypium hirsutum subsp. mexicanum (Tod.) Mauer	E	0.926146	32	516.378	632.607	284.62	131.92	127.081	22.948	148.808	51.151	33.586	9.017	6.37492	6.191	142.1	232.191	146.363	174.769	167.35	251.718
	TRINITY_DN49281_c1_g3_i1	AAAAAAAAAAAATCCACATTGAGGCCTCAAGAAATAAAAATACTCAGTTAGTAGAATATTCAATCATATATATATATATTTCCCAGAAGCTTAATTTCAGTACTGCAACTAAAACAAGGATTACATCCACCAGTTTTTCTTAACCAATAATCATGGCATTGCAAAAAATTAGCTGCAGCCATTTTCAATATCAAGCTGTAAGCAAAAAGTTGCAGAAATTATAAAACTCAAATACAACAAACACTAACAAGAAAAGAAGCCTAAACGGGTGCTACCTAGCTACCACAGCAATCAAGCCACAGTCCCAGAGCCTCCTCGACCTTGCTTTAACCGAACCACAGATACACTCCTATATACAATATAGTATATTCCCTTCTATAAGCGATTTTTTTTTTCCCA…	sp|O22874|EXPA8_ARATH_Expansin-A8_OS=Arabidopsis_thaliana_GN=EXPA8_PE=2_SV=1	78.05	41	9	0	525	403	213	253	7e-15	73.6	GO:0005576,GO:0005576,GO:0005618,GO:0005618,GO:0006949,GO:0009664,GO:0016020,GO:0016020,GO:0071555	extracellular region,extracellular region,cell wall,cell wall,syncytium formation,plant-type cell wall organization,membrane,membrane,cell wall organization															0.924838	33	414.107	483.185	391.415	390.82	224.603	70.874	89.044	79.351	66.217	18.845	5.87095	16.8	23.201	102.138	270.122	60.486	55.618	292.55
	TRINITY_DN42541_c2_g1_i3	ACACACAATTTTTTAAATATTGAAGTGTTTATGTTGTGCTAACAGAACCCACATATTAGTAAAGGCACTCGCATCTAAGCCCATAAATATCTCGAGTTGAAATTGTTTCGAATTTTGGGACATATAAATACATAAGTGACATAATTCGACAAAGTTTCAGAGCAATGTTTTTATTATATAATATTATACATACAATAACATAGTCTACACATCTTTCTCGAGAAAGACTTTATTTGAAAGGTAGGATAACATGGAAATTAAAACAAAGAAATATTACAGCTGGGATAGAGCAAAACAATGGCACAACATCAAGTCAAGTGCCGTTTATGTAGGTTTTGCCTTTATTCATTCTTCATAAACACATACACCCGAGTAAAGTGATAGGACTTAGGTTTCCTT…	sp|Q5Z9Z0|BGL24_ORYSJ_Beta-glucosidase_24_OS=Oryza_sativa_subsp._japonica_GN=BGLU24_PE=2_SV=1	51.86	511	208	7	1917	403	24	502	2e-174	513	GO:0004553,GO:0005975,GO:0008152,GO:0008422,GO:0016787,GO:0016798	hydrolase activity, hydrolyzing O-glycosyl compounds,carbohydrate metabolic process,metabolic process,beta-glucosidase activity,hydrolase activity,hydrolase activity, acting on glycosyl bonds															0.916097	40	42.479	7.625	96.662	165.277	57.34	151.653	212.766	277.607	513.457	616.147	0.208499	2280.86	773.35	697.989	341.164	35.36	58.039	16.044
	TRINITY_DN50771_c5_g1_i2	TCGTTCACAAATCTTTTCATTGCGGCCCTCGTGTGTATAGGGTCAATTTTGTCCATCTGAAATTATTTTGTCCTTTTTGCAACTAAAAAAATGAGTGTGTCCTATTTATTCATTTTGTAAATATTTTTATCCTTTTCCCTCAATCCCCCTAAAAAATATAGTAACCAATGTTTTGTTGCTATTTTGGAAACTCTTAGGTAGTAATTCCACAGATGTTGTTAATCTCGTTCACAAATCTTTTCATTGCCAACGCCGGCAAGCAAACCGAAACGACGATTCCTTTCTCCCCATTTTTATTATGGAATGGGATATAAAAGCTAGAAACACCTGGAATGGCACCCACCCCGGCTTTTGCCGGACCGCCGTAGACGGCCTTACCCCAACCAATATCAACATTCC…	sp|Q8GT20|BEBT_TOBAC_Benzyl_alcohol_O-benzoyltransferase_OS=Nicotiana_tabacum_GN=HSR201_PE=1_SV=1	73.97	438	109	5	1525	212	9	441	0	664	GO:0008152,GO:0008152,GO:0008152,GO:0016740,GO:0016746,GO:0016747	metabolic process,metabolic process,metabolic process,transferase activity,transferase activity, transferring acyl groups,transferase activity, transferring acyl groups other than amino-acyl groups															0.914381	42	21.602	90.182	18.456	139.716	165.611	384.857	291.851	425.097	369.275	504.921	0.220429	4.24	6.04	15.449	108.436	4.65	1.476	12.321
	TRINITY_DN54831_c0_g1_i1	AGGTAAATATTGAATAAATGTAAATCTAATGAATGAAGCAAATCTTATTACGACCCAACCTCCTTTATTTTTCTTCTTCTCATTTCCTTTTTCCCTATAAATATTAAACCTCCGACACCTCCGGTTTTCCGCTCAAAAAAACTCTTCTCTCTCACAAACCACCAGCAAAGCTTAACCAGCCACCACTTTCTCTCTCTCCACCTTCCTCCATTTCCTCCTGCGCTCTAGGACAAAAATGGACGTTCGCCGGCCATCAGTTTTACCTAAACCAATTAATGACGCCGCCGGCGAACAGCTACTCAAACCACCAACAACAAATCAAAAGACACAGCACCACCAACACGTCAAAGCCTCAGATGCTTTGCCTTTTCCTTTGTATTTAGCAAATGGATTGTTCTT…	sp|Q01559|HMDH_NICSY_3-hydroxy-3-methylglutaryl-coenzyme_A_reductase_OS=Nicotiana_sylvestris_GN=HMGR_PE=2_SV=1	67.09	316	81	5	236	1117	1	315	4e-128	387	GO:0004420,GO:0004420,GO:0005783,GO:0005789,GO:0008299,GO:0008299,GO:0015936,GO:0016020,GO:0016021,GO:0016021,GO:0016491,GO:0016616,GO:0050661,GO:0050662,GO:0055114,GO:0055114	hydroxymethylglutaryl-CoA reductase (NADPH) activity,hydroxymethylglutaryl-CoA reductase (NADPH) activity,endoplasmic reticulum,endoplasmic reticulum membrane,isoprenoid biosynthetic process,isoprenoid biosynthetic process,coenzyme A metabolic process,membrane,integral component of membrane,integral component of membrane,oxidoreductase activity,oxidoreductase activity, acting on the CH-OH group o…	gi|90959865|dbj|AB027188.1|	92.41	1041	59	17	88	1117	10	1041	0	1467	Gentiana lutea GenHMG1 mRNA for 3-hydroxy-3-methylglutaryl coenzyme A reductase, complete cds	90959865:38851:Gentiana lutea L.	E	0.909951	49	239.665	215.74	106.622	46.073	89.674	26.018	21.2	22.727	14.395	11.889	7.25118	296.054	209.134	182.768	190.886	356.985	367.835	572.937
	TRINITY_DN45592_c0_g1_i2	AGAATTGATGCAAATGCCATAGATAAAGGGAATTCTTGAAATCAGAATCTCATATCAGATCAGAATCCTTTTTTCTTTCTGAAGCTTACAGTATCACACAACCAAATCCAGAAAACAGAAATTAAAACACACTTAAAAAAATGCTCATAAGCCTTGAGCAATAATGACTGCTAAATCATTCGAAAAGGCGAAAAAAATTAGCCCTTTTTTTTCTGTTTTTTTAGCATCACTCTTCTACTCCAAATATAATTGTCTATCTATATAAACTTATAAAGCAAAACAGAAAGAGGATGAGCACTTCTTTTTTACTCTGTCTCTTCACTCCTTTCTTCTACCAAAAGCAAATCGAAACTTGTTACTCAAGTTTCAAACCATGCACAAACCCTTTCAGTTCAAAGT…	sp|Q42059|GUN6_ARATH_Endoglucanase_6_OS=Arabidopsis_thaliana_GN=At1g64390_PE=2_SV=2	71.1	609	169	2	2220	394	18	619	0	905	GO:0000272,GO:0003824,GO:0004553,GO:0005576,GO:0005576,GO:0005975,GO:0005975,GO:0008152,GO:0008810,GO:0016787,GO:0016798,GO:0030245,GO:0030246,GO:0071555	polysaccharide catabolic process,catalytic activity,hydrolase activity, hydrolyzing O-glycosyl compounds,extracellular region,extracellular region,carbohydrate metabolic process,carbohydrate metabolic process,metabolic process,cellulase activity,hydrolase activity,hydrolase activity, acting on glycosyl bonds,cellulose catabolic process,carbohydrate binding,cell wall organization	gi|148763626|gb|EF608067.1|	75.12	1455	266	90	797	2203	1705	299	2e-165	593	Mangifera indica endo-beta-1,4-glucanase mRNA, complete cds	148763626:29780:Mangifera indica L.	E	0.905809	55	135.101	91.727	0	121.891	132.095	0	0	0	0	34.378	13.9861	20.324	153.998	283.743	205.407	67.286	97.631	816.475
	TRINITY_DN49181_c2_g2_i7	TCACTTGCAAGCCGGCAATGGAGAACCACACAGACACTTATTGTTGATATACGGATCAATTCCAAATTTTTGTAAATCTCCTCCTTGTGGAATCTCACCACAAAGCTTGTTGTAACTCACATCAAAATGCAAGAAAGTCAACTCTGTCAATTGCTTCGGCAGGCTCCCGAAAATGTTGTTATGGCTCAAGTTTAAGGCAAATAAAAATGGCGGGAACTCCACATTTGACAAATCAAATGTGAAATTGTTGTCATTTAAGTTCAAAGTATCGGTGGTTGTCCTATTCTTGCCAAATAAGAACGATGGATCGCCACTGAAATGATTCCCTGAAAAATCAATTCTCTGCAGATTCAAATTGCCCAAGGATGTCGGGATTGTTCCGGTAAGAAAGTTGTTTGA…	sp|Q05091|PGIP_PYRCO_Polygalacturonase_inhibitor_OS=Pyrus_communis_GN=PGIP_PE=1_SV=1	51.2	250	121	1	753	4	82	330	3e-71	228	GO:0005576,GO:0005618,GO:0005618,GO:0048046,GO:0048046	extracellular region,cell wall,cell wall,apoplast,apoplast															0.904494	58	16.539	109.531	225.457	175.248	136.101	802.577	179.49	556.554	611.578	315.225	0.268869	568.505	159.508	93.011	160.911	149.204	130.559	23.446
	TRINITY_DN56292_c0_g1_i1	TGAGCTGAGCCTGAGCTTCACCACATGAGAAGATATGGACTCTCGTATTTAACCACATACATAAAGGAGAAGATCCAATTCTATTCTGAAACCATAAAGCAAATTACATATATATATTGAGATCGAAAATCATAAAGCTAATAAAATTCCAGCAGTAAATTTGATTCAAACACGAAATACTACTATAATTTATTACTAGATGCAAAATACAGAATAAACTTGCTACAAGTACAACAACCAAAGTAAAAGATTCGATTCAGACGATCGAAAATATCCTTTTTTATTATCCGAAAAGTAAATCAGAAACTTAGAAGAAAAGTAAATAACTGGGGCCGGGATTAATTATGAAGAAGAAGAAGAAGGATAATTGATAGGGTAATAATCGAGGACGATGAAATT…	sp|Q9LUV2|POP3_ARATH_Probable_protein_Pop3_OS=Arabidopsis_thaliana_GN=At3g17210_PE=1_SV=1	42.11	95	54	1	657	373	11	104	6e-20	87.8	GO:0005829,GO:0005886,GO:0006096,GO:0006833,GO:0006972,GO:0007030,GO:0009266,GO:0009651,GO:0015995,GO:0019288,GO:0042742,GO:0046686,GO:0046872,GO:0050832	cytosol,plasma membrane,glycolytic process,water transport,hyperosmotic response,Golgi organization,response to temperature stimulus,response to salt stress,chlorophyll biosynthetic process,isopentenyl diphosphate biosynthetic process, methylerythritol 4-phosphate pathway,defense response to bacterium,response to cadmium ion,metal ion binding,defense response to fungus															0.904219	59	734.888	517.37	368.075	844.584	1033.02	151.643	276.535	161.048	201.356	182.74	3.59382	465.112	738.289	841.192	294.762	1440.95	2044.46	1252.39
	TRINITY_DN41538_c0_g3_i2	TCTTCTTCTCCTTTTCGTGGTGTCTCTGAGTTGTCGGTGATGAATTCTGGTGGTGGCCGGTGAAATACGGCAAGGAGTCCTTCTTCTTCTCCTTTTCGTGGTGTCTCTGAGTCGTCGGTGATGAATTCCGGTGGTGGCCGGTGAAATACAGCAGGGAGTCCATGTTTAGGAACTGGAAAAGGTCTATATTGTACTTTGTTTGATGAACTTTTTACTTGCCATCTGTACTTGGTGAGGAGGAGGTAAATCATTGTGAACATCTCCAATTTGGCAAGTTCGTTCCCGGGACAAGTGTGCGCTCCAATACCAAATGGCAAGAAGGTATTGGCTTTCGGTGGAACCTTGAATCTAGAAGGATCAAAAGTTGAAGGTTGATCAAAGTATTCAGGATTGTGATGA…	sp|Q9LJK2|ABAH4_ARATH_Abscisic_acid_8'-hydroxylase_4_OS=Arabidopsis_thaliana_GN=CYP707A4_PE=2_SV=2	68.98	432	134	0	1433	138	34	465	0	623	GO:0004497,GO:0005506,GO:0010295,GO:0010295,GO:0016020,GO:0016020,GO:0016021,GO:0016491,GO:0016705,GO:0020037,GO:0046345,GO:0046872,GO:0055114,GO:0055114	monooxygenase activity,iron ion binding,(+)-abscisic acid 8'-hydroxylase activity,(+)-abscisic acid 8'-hydroxylase activity,membrane,membrane,integral component of membrane,oxidoreductase activity,oxidoreductase activity, acting on paired donors, with incorporation or reduction of molecular oxygen,heme binding,abscisic acid catabolic process,metal ion binding,oxidation-reduction process,oxidation…	gi|224123489|ref|XM_002330291.1|	74.2	1217	224	85	259	1430	1280	109	5e-115	425	Populus trichocarpa cytochrome P450 (CYP707A12v1), mRNA	224123489:3694:Populus balsamifera subsp. trichocarpa (Torr. & A.Gray) Brayshaw	E	0.901568	63	705.394	360.193	243.431	105.828	388.764	72.459	122.419	109.014	108.149	71.142	3.73277	0	13.825	86.061	153.595	10.035	13.42	423.012
	TRINITY_DN39445_c0_g1_i1	AAGTCATGGTACACATTCCCAACCCCTTACATGCATTTACCCCTATAAAATCCACACTCTATCCAAAGTCCAAGGGAGATAAATAAATAAAATCACTAAAAATCTTGATCATTTTCCCTTGCTTTTGCTCACTCATATTAAAGAAAAAAAAAATGTACACAAATTTAGAAAACAACCCAATTTTCCATTTCCCTACTAAGCCATTGATGATGGAAAGCAAATGGAAATCACACATTGAAACAGCACCAAACTGTCCAAGATGTGCATCTTCAAACACCAAGTTTTGCTATTACAACAATTATAGTTTCTCACAGCCTAGGTACTTTTGTAAAGGCTGCAGAAGGTACTGGACTAAAGGCGGGTCCCTACGGAATGTTCCCGTCGGTGGCGGCTGCCGAA…	sp|P68349|DOF12_ARATH_Dof_zinc_finger_protein_DOF1.2_OS=Arabidopsis_thaliana_GN=DOF1.2_PE=2_SV=1	53.15	143	58	3	189	599	15	154	6e-39	142	GO:0003677,GO:0003677,GO:0003700,GO:0003700,GO:0005634,GO:0005634,GO:0006351,GO:0006355,GO:0006355,GO:0006355,GO:0046872	DNA binding,DNA binding,sequence-specific DNA binding transcription factor activity,sequence-specific DNA binding transcription factor activity,nucleus,nucleus,transcription, DNA-templated,regulation of transcription, DNA-templated,regulation of transcription, DNA-templated,regulation of transcription, DNA-templated,metal ion binding	gi|225457041|ref|XM_002279586.1|	80.13	151	20	10	255	400	302	447	1e-18	104	PREDICTED: Vitis vinifera hypothetical protein LOC100265549 (LOC100265549), mRNA	225457041:29760:Vitis vinifera subsp. vinifera	E	0.896322	69	213.903	140.959	63.314	44.528	67.292	6.527	21.468	19.65	15.539	11.479	7.09851	4.749	153.056	188.171	50.606	144.806	156.662	345.33
	TRINITY_DN32826_c0_g1_i1	AAACTCGAAAATATAGTATTTAAAAACGGTAAAATAGATCATTCATTTAGAACATCTGATACAAGCCCCCTAACAAATCCTTGGTATAATCATCACATTTCAAATTTATAGTATTATCATTCATAGTTGACTTAACAAGCATAGAGCTATCTGCTATGGGGCAGCATATAGAACATTGCAATAGAAATTCTTATTGTTTCAACTAAAATCATACTTTATGCCTCAATATACATTGTCTAAATTTTGTCTACATAATGATTCATCAATACATATGAATTGGAAATTTCGAAAAAAAGACTGCCCAGGTACCATTTTTTTGCAGGAGACAACAAGCATTTTAAAGGAATGAATAAAGAAAAGAAGAGAACTCAAAGCATGGGGGGTACCCTGACAACAATG…	sp|Q9ZQC5|ICR2_ARATH_Interactor_of_constitutive_active_ROPs_2,_chloroplastic_OS=Arabidopsis_thaliana_GN=ICR2_PE=1_SV=1	40.03	592	277	13	2112	415	44	583	9e-104	342	GO:0000911,GO:0009507,GO:0009507,GO:0009507,GO:0009536	cytokinesis by cell plate formation,chloroplast,chloroplast,chloroplast,plastid															0.895359	72	252.957	169.154	171.756	113.338	119.252	36.834	52.806	42.956	27.388	28.396	4.38718	75.907	143.224	182.759	219.628	230.715	215.819	213.323
	TRINITY_DN49281_c1_g5_i1	GTGTTGACTCTTGGCTCACAATATCAACTTTTATAGGGTTGATTTTGTGAAAATTGTGTGGTACATCGATAGGTGGGGCAAGCAGGTAAAACGCAAATAATAACCTCCTTATTTTATATTTTAGTTATAGGGTAGGAGGTTGTTTAGTTGGTTTGAAGTTAGTTTAGTCTGCATATAGTCAGTCCTATGATGCTTATGTAAACACTTCCTGACAAAGCTAGTCTTTTTCAATTGTAAAAGTTGTGAAACGAATAGCTTCCATTCTTTTTTGGCTTTGCTTTGTTCTGCATTCATTTTGCAGATTTAATACTCAAATACTAACCAAAACTAGCCAAAAAAAAAATAAAAACTTGCCTAAGCATGTGCTACCTAGCCACCACAGCAATAGAGCCACAGTCC…	sp|Q0DHB7|EXPA4_ORYSJ_Expansin-A4_OS=Oryza_sativa_subsp._japonica_GN=EXPA4_PE=2_SV=1	81.82	66	12	0	694	497	181	246	2e-30	118	GO:0005576,GO:0005576,GO:0005618,GO:0005618,GO:0009664,GO:0016020,GO:0016020	extracellular region,extracellular region,cell wall,cell wall,plant-type cell wall organization,membrane,membrane	gi|356500941|ref|XM_003519241.1|	80.61	196	32	6	496	688	816	624	1e-31	147	PREDICTED: Glycine max expansin-A8-like (LOC100815150), mRNA	356500941:3847:Glycine max (L.) Merr.	E	0.892982	76	221.984	247.046	669.667	732.969	450.638	111.908	112.232	197.941	187.289	101.818	3.26539	1.583	4.816	70.565	315.468	44.748	43.731	380.792
	TRINITY_DN45287_c0_g1_i2	CGGACAGCGATAACTTCAGATGCAAGAAACTGAAACAGAAGCAATCAAACGTAAACAATCAAAGGTTGTATTTAATATCATTAAAATCTACGCAACACGTAGATGATGGTTGGACTCCATATCATTGGACAATATAATCACATATCTCGTACAATCTCTTTCAGAGCCAAATGGCCATCCGTGAACATTATTTCTAAGGTACGTTCCCTATTTTCGATGTTTGTTCAGAAGGTTAGACCCCATTCAGATATATGGACTCGCGTTTTTAGACGCGTGACAAACCATATATCAAATGAATTTACGGTCTTTTTTTACTGGTGCGGCGATCTCGGGTAAGCATTGAGACGAACGCCACCATCGATATGAAGAGTAAGCATAGTCTTGTAATTCACTTGTTTC…	sp|Q50EK3|C04C1_PINTA_Cytochrome_P450_704C1_OS=Pinus_taeda_GN=CYP704C1_PE=2_SV=1	48.36	517	242	10	1826	327	6	514	7e-166	493	GO:0004497,GO:0005506,GO:0016020,GO:0016020,GO:0016021,GO:0016491,GO:0016705,GO:0020037,GO:0046872,GO:0055114,GO:0055114	monooxygenase activity,iron ion binding,membrane,membrane,integral component of membrane,oxidoreductase activity,oxidoreductase activity, acting on paired donors, with incorporation or reduction of molecular oxygen,heme binding,metal ion binding,oxidation-reduction process,oxidation-reduction process	gi|242094517|ref|XM_002437704.1|	78.49	172	32	4	456	626	1458	1291	2e-19	108	Sorghum bicolor hypothetical protein, mRNA	242094517:4558:Sorghum saccharatum (L.) Moench	E	0.890781	79	244.063	374.189	448.381	319.058	244.19	948.179	1569.38	1004.23	671.547	819.602	0.325135	20.494	49.307	108.976	475.305	0	0	0
	TRINITY_DN24389_c0_g1_i1	CAACCCCCACCCGATAACTTACACAAGCGGCTAATCACAGTTGTATTTATGATTCACAACTATCCTCCATTAATGGCTTCAACCAACCGTTTGCCGCTATAAATTCATCACTATCTCCAACACACCATTTCCACACTTCAAAAAACAACATTCAGATTTACTATTATATTTAATCTTCTTCTACTAAATGGCAGGAGAAATTGCAGAGCAGCAAGCTGGAGGAAAGGTGAAGATCATCAGCAAAACAAACGTGAAGTCGAAGAAGGCAATCGGAAGAAGAGAATGTCAATTGGTGACCTTCGATTTACCGTATTTAGCGTTTTATTACAATCAGAAGCTTTTGATTTACAAAGGCGGTGTGTTCGAGGATGAGATCGAGAGGTTGAAGGATGGATTGAG…	sp|Q9FF86|DCR_ARATH_BAHD_acyltransferase_DCR_OS=Arabidopsis_thaliana_GN=DCR_PE=2_SV=1	64.06	448	141	7	224	1507	2	449	0	551	GO:0005737,GO:0005737,GO:0005829,GO:0010090,GO:0010143,GO:0016740,GO:0016746,GO:0016747,GO:0048730,GO:0051179	cytoplasm,cytoplasm,cytosol,trichome morphogenesis,cutin biosynthetic process,transferase activity,transferase activity, transferring acyl groups,transferase activity, transferring acyl groups other than amino-acyl groups,epidermis morphogenesis,localization															0.890345	81	250.843	130.789	41.4	68.829	70.356	19.957	31.507	21.955	15.301	12.748	5.54083	0	0	4.587	0	1162.54	1258.02	217.136
	TRINITY_DN46375_c1_g1_i1	GTCCGTAACCAGTGACACAACGTATGTGTCGTGCCCCATATCATTACTCCTATATATACTATCCTACAAGCTGCTTCACTCGTTGCAAAACTCCCCTTCTTTCTTTCTTTCTTTCTTTTGCAAAACTCCAGGCCTCTTCTATACTAATTATATATTAATAACGATCCGAAAATGAATATCTTCATGTCATTTGTTTTCTACAGCTTCATTGCTTTCTTCATATATAACGTATATCGAGTCTTGGATTGGGTATGGTTTAGGCCAAAGAAGCTGGAAAGACGTTTAAGAGAGCAAGGTTTCAAGGGAAACCCTTATAAAATGATCCGTGGAGATCAATACGAAAGTGCAAAAATGATTAAGGAAGCTATGTCCAAACCTATTTCTATTGGAGATGATGTC…	sp|Q05047|C72A1_CATRO_Secologanin_synthase_OS=Catharanthus_roseus_GN=CYP72A1_PE=2_SV=1	52.3	499	235	2	232	1722	25	522	0	536	GO:0004497,GO:0005506,GO:0005773,GO:0005774,GO:0009820,GO:0016020,GO:0016021,GO:0016491,GO:0016705,GO:0020037,GO:0046872,GO:0050616,GO:0055114,GO:0055114	monooxygenase activity,iron ion binding,vacuole,vacuolar membrane,alkaloid metabolic process,membrane,integral component of membrane,oxidoreductase activity,oxidoreductase activity, acting on paired donors, with incorporation or reduction of molecular oxygen,heme binding,metal ion binding,secologanin synthase activity,oxidation-reduction process,oxidation-reduction process															0.890155	82	222.034	33.366	149.717	218.437	32.046	430.694	546.977	395.678	301.616	427.214	0.311867	731.843	1240.71	1264.26	266.17	750.8	1120.99	657.478
	TRINITY_DN50065_c1_g2_i3	TGCCTCTGGTTTGCCTCCTTCATCTTCTTCCTCTGCCCTCTACCATTTTGTCCCTTTTCCTCTTACAATTTCTGAGCTTTCTTTTTTAAAGACAAGACAGACATTAGGAATTCCAAGAAGAAATAAAAAAGAGGATTTGAAATCAATTGCAATGGAGTCGTCGTCGTCATCTTCGAAGAAATGGCTTGTAGTAGCTTGTTCGTTAATGCTGCTAATGATTGTCGGTTTTCTTTGCTTCTTTGCTGATTTTCAGACACACAATCTAGTTTCTCGCCCAAGTAATGAGGAAGAACAGCAGCTGCAGAGCTCTGTCAAACCCACAATGGCGGCCAGGTTGCAAGGGAATGAGACTGTTTTGAATGAGCACGCCGTGGATGATCCTGATGAAATTGCATCGAT…	sp|Q940Q1|PLY1_ARATH_Probable_pectate_lyase_1_OS=Arabidopsis_thaliana_GN=At1g04680_PE=2_SV=2	78.24	409	85	1	299	1513	21	429	0	669	GO:0000271,GO:0007389,GO:0008150,GO:0008361,GO:0009664,GO:0009825,GO:0009832,GO:0009926,GO:0009932,GO:0010015,GO:0010075,GO:0010817,GO:0016020,GO:0016829,GO:0030570,GO:0040007,GO:0042546,GO:0043481,GO:0045490,GO:0046872,GO:0048767,GO:0071555	polysaccharide biosynthetic process,pattern specification process,biological_process,regulation of cell size,plant-type cell wall organization,multidimensional cell growth,plant-type cell wall biogenesis,auxin polar transport,cell tip growth,root morphogenesis,regulation of meristem growth,regulation of hormone levels,membrane,lyase activity,pectate lyase activity,growth,cell wall biogenesis,anth…	gi|349711309|emb|FQ396375.1|	81.52	1158	180	33	358	1498	223	1363	0	922	Vitis vinifera clone SS0AFA10YC14	349711309:29760:Vitis vinifera subsp. vinifera	E	0.889508	85	1422.4	1224.13	1046.31	755.322	786.942	444.52	537.057	325.558	299.686	123.554	3.02542	50.9	148.506	272.206	530.415	188.764	184.171	935.395
	TRINITY_DN24253_c0_g1_i1	TAAAAAAAAACTGAATGCTTTTTTTATATATATATATATATATATTCCCAGACTATATATATATATATATATATAGATATATCTTTCTTCCCTGCATTTCAATCATTTCCATTTCCCACCCTCTGCGGCTCGATCTGCCTATATATATATTCAAAAAGCATGCAGTTTTTGTTTTTCCCAGCTGCCTTCTTTGCAGGAGGAGCATTCCTGATTCCTTTCATGTTTCCATTCTTTGGTGTACTGCTGCTACTTTTTATATTAATTGCAGTGAATTTGGTATTTGAACGGAGTCGTCTTCGTCTTCGTCGTCGTCTTTGTCATGGCTCAGGCAAAGACAAACATGACCGCCGGTTGCTACCACCAGGGTCAATGGGTTGGCCGTACGTCGGAGAAACTCTC…	sp|O81077|ABAH2_ARATH_Abscisic_acid_8'-hydroxylase_2_OS=Arabidopsis_thaliana_GN=CYP707A2_PE=2_SV=1	67.65	439	138	4	337	1647	43	479	0	589	GO:0004497,GO:0005506,GO:0009639,GO:0009687,GO:0010114,GO:0010295,GO:0016020,GO:0016020,GO:0016021,GO:0016491,GO:0016705,GO:0020037,GO:0046345,GO:0046872,GO:0048838,GO:0055114,GO:0055114,GO:0010295	monooxygenase activity,iron ion binding,response to red or far red light,abscisic acid metabolic process,response to red light,(+)-abscisic acid 8'-hydroxylase activity,membrane,membrane,integral component of membrane,oxidoreductase activity,oxidoreductase activity, acting on paired donors, with incorporation or reduction of molecular oxygen,heme binding,abscisic acid catabolic process,metal ion …	gi|356532232|ref|XM_003534630.1|	75.5	600	108	36	1053	1634	907	1485	2e-64	257	PREDICTED: Glycine max abscisic acid 8'-hydroxylase 2-like (LOC100782541), mRNA	356532232:3847:Glycine max (L.) Merr.	E	0.88801	88	78.823	79.699	49.02	84.292	110.299	5.546	6.053	10.998	9.879	6.937	10.2031	3.42	29.423	48.494	36.497	43.037	51.721	205.865
	TRINITY_DN49161_c8_g2_i5	AAAAAGAAAAAAAACCATGATTAGTAGTCCTTTAGATATATAATATCTCATTACACCCAAAATATTCCTTAGTACTCATCATTTCTCTGGCATTCGCACCACACCACACCACGCCACGCCGCCAACAGTGGCGGGTGAAGATTGATTTGTTAGTCAAATTAATTCAAAACCCCCCATTTCTTTGGAAGAAAATTAAACCACGTATCTGATATCTATGGAAGAGGGTTTATTGATAAAGGAGAAGAAAGTGGTAGTAGCGGAGTCTGAGGAAGAAGAAGGAGGAGGATCGAGGAGGACATGGGTTGCGATCAGGGAAGAGGCGAAGAGATTATGCTATCTGGCAGGGCCAATGGTGGCTGTGACTTTGTCTCAGTTTTTGTTGACGACAATATCGATAAT…	sp|Q8GXM8|MATE7_ARATH_MATE_efflux_family_protein_7_OS=Arabidopsis_thaliana_GN=DTXL3_PE=2_SV=1	50.54	459	223	3	290	1657	16	473	1e-155	463	GO:0006855,GO:0015238,GO:0015297,GO:0016020,GO:0016020,GO:0016020,GO:0016021,GO:0055085	drug transmembrane transport,drug transmembrane transporter activity,antiporter activity,membrane,membrane,membrane,integral component of membrane,transmembrane transport	gi|255582914|ref|XM_002532183.1|	74.27	1096	214	62	398	1459	172	1233	3e-107	399	Ricinus communis TRANSPARENT TESTA 12 protein, putative, mRNA	255582914:3988:Ricinus sanguineus hort. ex Groenl.	E	0.887925	89	19.041	77.346	72.282	143.741	61.163	160.854	176.558	217.53	436.834	270.17	0.296029	0	38.534	76.174	300.518	1.294	1.499	18.741
	TRINITY_DN31790_c0_g1_i1	ATATACGTGCGTCATATTGTCGTTTTCATTGGAGAGGATCTCTGTGCTATATAAACAACCCTAGAGAGGTGGCTTTACACTCATATTCATAGTCATCATTCACTTACTCTTTCCTACTACAAATTATTCAAACAATGGGTAAGATCTCCATTAAAGTTATCTCCTTGGTTGTGTTGTCCATGGTGTTGCTTGATCATGCAGAGGGCTTGACTTGCAGCGCCGTTATCAGCTCACTCTCACCATGTCTTGGGTACATTAAGGGTGCACCCACCGTTGCGCCCGGTTGCTGCTCCGGAGTCAAAAGTCTAGTCGGCTTGGCCAAAACCACCACCGATCGCCGTGCTGCTTGCAACTGTTTGAAGACCATTGCCAATGCTGTCAAGCCCTTCAATCTTAAAA…	sp|P10976|NLTP_SPIOL_Non-specific_lipid-transfer_protein_OS=Spinacia_oleracea_PE=1_SV=2	52.17	92	43	1	204	479	27	117	6e-28	110	GO:0006810,GO:0006869,GO:0008289,GO:0008289	transport,lipid transport,lipid binding,lipid binding															0.886786	90	2914.71	4275.02	23.176	2925.68	1.258	530.905	6.063	1648.77	636.13	642.186	2.92716	20.4	23.502	98.78	45.729	900.562	1859.52	1039.29
	TRINITY_DN46798_c0_g2_i3	AGAAGAAATAGTAATAAAATGTAAAAACAAAAACGAAGCACCACACAAAATAATTGCATGCATACGCCATTAAACAAAATATAATACAGCGCGAATATTTTCCTTTATTTTAATTTTTCTTCTTTCTTATTAAAAGGCCGTTTTCTGCGGGCAATGCTTCACAACTTCTGTGTCTCCGAAAGATTATAAACAAGCGATTGATTGATATGGTTCAACGTTTTCCCTTTTGATTTATTAGGCAGACCCATTCTTCATTTTCCTTTTTCTGTTTTTTTATTGTGTTCTTCAATCTTTTTGATGAGATCTCAATTCAATTCTTCTTTAGTCACAAGTTGAGGGATCACCCAATTGATGCATTTTTGATAGGTTCACAATTTATAGCATTTTTGTTGAAGGAAT…	sp|Q9C6S7|PMTK_ARATH_Probable_methyltransferase_PMT20_OS=Arabidopsis_thaliana_GN=At1g31850_PE=1_SV=1	72.99	348	84	3	454	1467	2	349	0	572	GO:0000139,GO:0005768,GO:0005794,GO:0005794,GO:0005794,GO:0005794,GO:0005802,GO:0008168,GO:0008168,GO:0008757,GO:0016020,GO:0016021,GO:0016740,GO:0032259,GO:0032259	Golgi membrane,endosome,Golgi apparatus,Golgi apparatus,Golgi apparatus,Golgi apparatus,trans-Golgi network,methyltransferase activity,methyltransferase activity,S-adenosylmethionine-dependent methyltransferase activity,membrane,integral component of membrane,transferase activity,methylation,methylation	gi|302786417|ref|XM_002974934.1|	73.75	301	57	20	1784	2073	1363	1652	2e-16	99	Selaginella moellendorffii hypothetical protein, mRNA	302786417:88036:Selaginella moellendorffii Hieron.	E	0.885345	92	348.349	232.696	254.152	211.409	304.392	104.707	106.795	81.544	63.451	57.927	3.25994	43.683	286.028	339.507	331.4	430.962	456.197	728.413
	TRINITY_DN18030_c0_g1_i1	ACATGGTGGGATTGGACTTGTGATAAAATAGTCCCTATAAAGCTATTCTTCACTAAGACCTTTTGCACAATGTCGACCTCTGCTTCCCCTTCCGGCTTCATTCTTACCTCTGCCTCCCCTAAAAACGTTACTCAAGGCCGTCCTTCCGTCTCTGCTCGGCTTTCTTCTTCTTCTTCCTCGTCTCCTCCGTCGTATCCTAAATTGATTCGGGACGAGCCCGTTTTCGCCTCCCCTCCTATCATCACCCCGGTTTTGAGGAAAGACATGACGAAGGAGTATTCAGTCGATGAGGCCGTTGCCAAACTCTCTAAACTTCTCAGTGAGAAAGAAGAGCTAGGACCAGTTGCAGCGGCGAGAATCGATCAAATTACTGCAGAACTGCAAGCACCTGCTAGCAAA…	sp|P27141|CAHC_TOBAC_Carbonic_anhydrase,_chloroplastic_OS=Nicotiana_tabacum_PE=2_SV=1	77.14	280	61	3	202	1035	43	321	2e-141	411	GO:0004089,GO:0004089,GO:0008152,GO:0008152,GO:0008152,GO:0008270,GO:0009507,GO:0009536,GO:0009570,GO:0015976,GO:0016829	carbonate dehydratase activity,carbonate dehydratase activity,metabolic process,metabolic process,metabolic process,zinc ion binding,chloroplast,plastid,chloroplast stroma,carbon utilization,lyase activity															0.883755	96	40.394	31.448	77.137	65.197	28.617	145.443	101.041	212.513	219.034	196.48	0.277633	10.6	24.781	36.929	81.357	28.933	44.769	19.136
	TRINITY_DN47051_c0_g2_i1	GAAAAATTTCAAAGCCTTTGATTCGTTTTATCAAGAACTGATTGATGAACATCTTGATCCCAATCGTCCCGAGACAATGAAGGGAGATATTCTAGACATTCTAATCGAATTGAAACAACAACAACAATTACCTGGTTTGGATCTCACTTGGGACCACATCAAAGGATTACTTTCGGACATTTTTGTTGCTGGAACAGACACAGGTGCGGCTGCAATAACATGGGCAATGACGGCCTTAATTAAGAAACCTTCCACAATGAAACGAGTGCAAACCGAAATTAGAGAAAATGTCAAAAGAAAAGGCGTAGTAGATGAAGACGATCTACAAAGACTCCCATACTTGAAGGCAGTAGTTAAAGAAACGATGAGATTGTATCCTCCAGCGCCACTCTTAGTTCC…	sp|O65782|C83B1_ARATH_Cytochrome_P450_83B1_OS=Arabidopsis_thaliana_GN=CYP83B1_PE=1_SV=1	50.38	262	126	3	2	778	238	498	8e-86	274	GO:0000096,GO:0000162,GO:0004497,GO:0005506,GO:0005739,GO:0005783,GO:0005783,GO:0005886,GO:0006520,GO:0006546,GO:0006569,GO:0006636,GO:0006733,GO:0006766,GO:0008652,GO:0009072,GO:0009106,GO:0009108,GO:0009117,GO:0009641,GO:0009682,GO:0009684,GO:0009684,GO:0009695,GO:0009759,GO:0010114,GO:0016020,GO:0016020,GO:0016020,GO:0016021,GO:0016491,GO:0016705,GO:0016709,GO:0019288,GO:0019748,GO:0019761,GO:…	sulfur amino acid metabolic process,tryptophan biosynthetic process,monooxygenase activity,iron ion binding,mitochondrion,endoplasmic reticulum,endoplasmic reticulum,plasma membrane,cellular amino acid metabolic process,glycine catabolic process,tryptophan catabolic process,unsaturated fatty acid biosynthetic process,oxidoreduction coenzyme metabolic process,vitamin metabolic process,cellular ami…															0.88372	97	0	0	58.816	0	19.577	78.629	142.626	124.794	0	130.424	0.164528	26.713	55.859	66.635	127.086	8.478	0	0
	TRINITY_DN46798_c0_g2_i4	AGAAGAAATAGTAATAAAATGTAAAAACAAAAACGAAGCACCACACAAAATAATTGCATGCATACGCCATTAAACAAAATATAATACAGCGCGAATATTTTCCTTTATTTTAATTTTTCTTCTTTCTTATTAAAAGGCCGTTTTCTGCGGGCAATGCTTCACAACTTCTGTGTCTCCGAAAGATTATAAACAAGCGATTGATTGATATGGTTCAACGTTTTCCCTTTTGATTTATTAGTTAGCTGAAACAATTTTGTGAGAATGAAGCATAAGGACAAAGATGGAAAGCCTGTATACAATCCCGATAGAAGCCGGAAATTACGTTTGGGAATAACGTTTGTTGTGCTTTGCGGAATATCGTTCTACCTTGGCGGTCTTTTTTTGTTCTAACAAGGAACA…	sp|Q9C6S7|PMTK_ARATH_Probable_methyltransferase_PMT20_OS=Arabidopsis_thaliana_GN=At1g31850_PE=1_SV=1	74.96	575	135	3	341	2038	25	599	0	966	GO:0000139,GO:0005768,GO:0005794,GO:0005794,GO:0005794,GO:0005794,GO:0005802,GO:0008168,GO:0008168,GO:0008757,GO:0016020,GO:0016021,GO:0016740,GO:0032259,GO:0032259	Golgi membrane,endosome,Golgi apparatus,Golgi apparatus,Golgi apparatus,Golgi apparatus,trans-Golgi network,methyltransferase activity,methyltransferase activity,S-adenosylmethionine-dependent methyltransferase activity,membrane,integral component of membrane,transferase activity,methylation,methylation	gi|302786417|ref|XM_002974934.1|	73.75	301	57	20	1607	1896	1363	1652	2e-16	99	Selaginella moellendorffii hypothetical protein, mRNA	302786417:88036:Selaginella moellendorffii Hieron.	E	0.883038	100	646.684	342.853	382.697	308.93	426.046	94.605	269.299	122.571	61.421	157.102	2.98896	23.66	320.349	236.318	192.335	428.626	518.928	616.567
	TRINITY_DN25506_c1_g1_i1	ACCCTAATGGTAATCTAGTAAAGTCTGATCTTATGAAATGGACAGGGTCATTTGAGTTATTTAATAGGTGTGTGTTTCTTTCGTTTCTCTGGAAAAAAAAATAAAAATAAAATTATAGTCTCTTCAAAGGATGTAACATTTCCTATAAATACAGGTTATCCTTGGACACAAACCTTCATCTCATTCCCACTAAAAAAAATCTTGATAAAAAACCCACCCTTCAACTCAATCAATGGCACCACCATTTCCATTAATCCCAATAACCACAACCCTCTTTTTCTTCTTCTTCTTCTTCATCAAACAATCCTCTGCAAACTGGCAAAATGCACATGCAACCTTCTATGGAGGTGGAGATGCATCAGGGACAATGGGTGGTGCATGTGGGTATGGCAACTTATA…	sp|O22874|EXPA8_ARATH_Expansin-A8_OS=Arabidopsis_thaliana_GN=EXPA8_PE=2_SV=1	79.63	216	41	3	317	961	30	243	4e-113	335	GO:0005576,GO:0005576,GO:0005618,GO:0005618,GO:0006949,GO:0009664,GO:0016020,GO:0016020,GO:0071555	extracellular region,extracellular region,cell wall,cell wall,syncytium formation,plant-type cell wall organization,membrane,membrane,cell wall organization	gi|350539002|ref|NM_001247952.1|	74.25	431	87	24	317	735	110	528	3e-35	159	Solanum lycopersicum expansin9 (exp9), mRNA	350539002:4081:Lycopersicon esculentum var. esculentum	E	0.881695	106	1506.98	1564.71	811.784	577.505	796.721	455.405	449.961	411.571	304.073	227.194	2.84476	79.479	426.867	897.2	984.434	396.326	278.724	1759.18
	TRINITY_DN11512_c0_g1_i1	GCAGTAGCCATTGTTGATTGGGAAGTGTAATGTAGAGGGAAAAAAAAAGGAGCATTATGATGCTGGTAAAGTAAACCCCTCTGTTTTCCCCCACTCCACCGGCCCCTATGTGACTCCCCTATTATTCGCGTATCCCACGTAGCTATACATACCCCTCCACATCACCTATCTTCATCACTACTCCATACTTTTCATCTTTCTCTAAAGCCCATCTGAGTAACCAAGCTTCCTGAGTTTTAACAATGGCTAGATTTCTAGTATTGATTGCTGTGTGTTTGTTACCAGTTCTTGCTAATGCTATTCTTTTGAAAAACCCGTTTATTCTGAAAGGAGGAGTATACTGCGACACTTGCCGTGTTGGCTATGAGACTTTTGCTTCTAAGAAGCTTGCTGGGGCTC…	sp|Q8LGR0|CHE1_CHEAL_Pollen_allergen_Che_a_1_OS=Chenopodium_album_PE=1_SV=1	38.89	162	93	2	246	722	6	164	3e-27	110	GO:0005576,GO:0005576,GO:0005615	extracellular region,extracellular region,extracellular space															0.880183	110	521.888	494.88	434.693	379.039	556.806	108.827	290.598	123.281	205.514	93.336	2.90583	686.502	751.438	687.877	498.823	787.706	905.741	885.875
	TRINITY_DN49161_c8_g2_i6	AAAAAGAAAAAAAACCATGATTAGTAGTCCTTTAGATATATAATATCTCATTACACCCAAAATATTCCTTAGTACTCATCATTTCTCTGGCATTCGCACCACACCACACCACGCCACGCCGCCAACAGTGGCGGGTGAAGATTGATTTGTTAGTCAAATTAATTCAAAACCCCCCATTTCTTTGGAAGAAAATTAAACCACGTATCTGATATCTATGGAAGAGGGTTTATTGATAAAGGAGAAGAAAGTGGTAGTAGCGGAGTCTGAGGAAGAAGAAGGAGGAGGATCGAGGAGGACATGGGTTGCGATCAGGGAAGAGGCGAAGAGATTATGCTATCTGGCAGGGCCAATGGTGGCTGTGACTTTGTCTCAGTTTTTGTTGACGACAATATCGATAAT…	sp|Q8GXM8|MATE7_ARATH_MATE_efflux_family_protein_7_OS=Arabidopsis_thaliana_GN=DTXL3_PE=2_SV=1	50.54	459	223	3	290	1657	16	473	2e-154	463	GO:0006855,GO:0015238,GO:0015297,GO:0016020,GO:0016020,GO:0016020,GO:0016021,GO:0055085	drug transmembrane transport,drug transmembrane transporter activity,antiporter activity,membrane,membrane,membrane,integral component of membrane,transmembrane transport	gi|255582914|ref|XM_002532183.1|	74.27	1096	214	62	398	1459	172	1233	3e-107	399	Ricinus communis TRANSPARENT TESTA 12 protein, putative, mRNA	255582914:3988:Ricinus sanguineus hort. ex Groenl.	E	0.879318	111	15.566	22.126	79.439	101.891	16.945	117.434	125.58	133.477	260.091	192.139	0.284736	0.801	30.922	73.332	113.51	5.517	1.752	10.831
	TRINITY_DN57983_c0_g1_i1	ATGCTAGCTGCCGCAAATTAAAAGACATTGTACAGTTTTACTAGTAATTACTACTTTATGCAAATGCGGCTATGAAACTTTATTACTATTGCATTGTGGTTTCTGCGTGTTGTGAACGGCCGGGCCGGGCCGGTGCATGGTTGGTGGACTCGATCAGACCAGTAGTTTACTTAATTTGGGCATACACAAAGATTTAATAAATAACAAATTAAAGCACAAAGATTTAAATGAGTACTAGTAGTAACATACAGGAAGTATATAGTACCAAATATGCCACATCGATCACATCAAGACAGACAGAGACAGAGAGACATTGAAAAAAACACAAGCAGCTTAAAGAAGAAAAAACAAACAGACAAACATGAGATCGAGCTAGGTTGGATGGTCATTAGCAGCAGT…	sp|P13254|MEGL_PSEPU_Methionine_gamma-lyase_OS=Pseudomonas_putida_GN=mdeA_PE=1_SV=2	37.4	385	219	11	1635	499	11	379	2e-51	188	GO:0003824,GO:0008152,GO:0008152,GO:0008152,GO:0016829,GO:0018826,GO:0030170	catalytic activity,metabolic process,metabolic process,metabolic process,lyase activity,methionine gamma-lyase activity,pyridoxal phosphate binding															0.875345	117	110.044	88.758	70.076	63.071	79.174	14.985	19.023	8.449	13.858	8.11	6.38142	30.378	62.931	79.345	70.883	99.169	110.659	174.363
	TRINITY_DN46235_c4_g1_i1	GATATGTCCACCAGTGCAAACAGTTGCCCAATATCCTGCAGGAAAAGCGAGGGAGGAATCTGTTTTGTTGATAGTATAATAAACTTCCCCCAAACTTGCACCCGATTGAACCCACGCAGTTTTGCTCGCAGCATCAACCGTGATCTTTCGGAAGTTATACGTTTCAAGAATGAAAAACGGGACATGAGCAACATAGGAACTGCCCTCGAAATCATGGCCACCGCTACGGATCCTCATCTCCAAACCGGTTTTCTTGGAGCAATATATGGCTGTTTTGACTTGTGAATAAAGAAACGGTGTCAGAATCACACGGGGCTGAGGTGTTTGAGGCGTTTCATAACGTAAGTTTTGAGCGAATTCGTAGAGGACAGTGAGATAAGATGGGCTCTTAGGGGTTAA…	sp|Q9SVG4|RETOL_ARATH_Reticuline_oxidase-like_protein_OS=Arabidopsis_thaliana_GN=At4g20830_PE=1_SV=2	42.03	138	80	0	414	1	54	191	5e-31	125	GO:0002679,GO:0003824,GO:0005576,GO:0005576,GO:0005739,GO:0005773,GO:0005829,GO:0005886,GO:0005886,GO:0005886,GO:0005886,GO:0005886,GO:0005886,GO:0005886,GO:0006612,GO:0006979,GO:0006979,GO:0008762,GO:0009505,GO:0009505,GO:0009506,GO:0009611,GO:0010200,GO:0010363,GO:0016020,GO:0016491,GO:0016491,GO:0016614,GO:0030968,GO:0031225,GO:0043069,GO:0048046,GO:0050660,GO:0055114,GO:0055114,GO:0061025	respiratory burst involved in defense response,catalytic activity,extracellular region,extracellular region,mitochondrion,vacuole,cytosol,plasma membrane,plasma membrane,plasma membrane,plasma membrane,plasma membrane,plasma membrane,plasma membrane,protein targeting to membrane,response to oxidative stress,response to oxidative stress,UDP-N-acetylmuramate dehydrogenase activity,plant-type cell w…															0.872968	120	90.765	43.596	186.821	63.603	34.054	152.386	438.72	307.137	178.773	161.529	0.33817	12.72	109.479	124.631	98.438	18.941	12.175	131.117
	TRINITY_DN36390_c0_g2_i1	TATGATTTTCACAACTAGACTTCGCTTACATTCTTCTTTCGATTTTGCCGTCACCCCTGCCGAAAGTTCGATCTTTAGCTTCCTTGGAGCAGCGGAGGAACCTTCGTTCCCATTTTTGGCTAGGCTATTAGCCATTATCAGCAAAATACTGCAGAAATGAAAGCTATGTATTTGCTCTGATTTTTTTTTTTATGGATAGAATTACCACAGAAAAAACCGAACAGAAAGAACAGCTAGCTAAGAGAAGGAAGATTAGCAAACGAGGAAGAGGAAAAAGAACAAGAACGGAAAGAGCAGAAAGATGAAGAACGCCGATCAATTCCGATAAAAACCCTAGAAGGGACCGGAAGCCGAGACCAATCTCACTCTAACCTCTAGCTTTCTCTCACTAGAAGACTC…	sp|Q05091|PGIP_PYRCO_Polygalacturonase_inhibitor_OS=Pyrus_communis_GN=PGIP_PE=1_SV=1	62.58	163	59	2	1000	1488	169	329	2e-77	189	GO:0005576,GO:0005618,GO:0005618,GO:0048046,GO:0048046	extracellular region,cell wall,cell wall,apoplast,apoplast															0.872644	121	28.938	54.564	393.726	50.709	158.925	466.359	406.21	478.543	104.08	461.802	0.358302	95.506	65.636	80.639	87.188	18.151	14.262	17.161
	TRINITY_DN25506_c2_g1_i1	TTCTCTAAGTGGCATGTATATGTATATATATATCACTTGAATACACAAATTTTTTAACATAAAAACTTAGAAGATACTCATCCATAATAATTCAATATTAATAGTAATACAAACCAACCTAAGTTGGCCAAATTTCTTCAAAACATTAATAAAAGAAAAACAAGTTCCAAGTTTTTCTTATGAAACACAAACCCTAAACTATTAATTATAGATAGCGGTGGTGGCGGGTTTCGTTTTACCTCTGTCACCCATCCTCGTCTCTGTCTTACCCCGACAGAAACAAATAGTCAATAAAGACGAACATAAAAAACCAACACCACACTAGTACGGGGCTCCAAACAAAAACGGACCCCTCTGAAGTCCGACCCAACTTCCGAAATCCGAAGAACATTAAAATAA…	sp|Q9LDR9|EXP10_ARATH_Expansin-A10_OS=Arabidopsis_thaliana_GN=EXPA10_PE=2_SV=1	85.71	49	7	0	704	558	200	248	4e-22	95.9	GO:0005576,GO:0005576,GO:0005618,GO:0005618,GO:0009664,GO:0016020,GO:0016020,GO:0071555	extracellular region,extracellular region,cell wall,cell wall,plant-type cell wall organization,membrane,membrane,cell wall organization															0.871329	122	275.383	346.761	374.818	308.241	221.433	100.032	209.456	116.203	72.186	40.418	2.83606	92.189	131.811	165.837	147.035	262.093	244.124	275.276
	TRINITY_DN33957_c0_g1_i2	GTGAAAGCACAAGTGTCTCAACAAAACAACAAAAAAAAAATCACCAATAAATGCATATATCTATCCAACTAAATTCCCGTTTCACACCTACTTTCATTTACTCCCCCCCTCTCCTCCTTCTTCTTCTACTTCTTCTTTTCCTGACTCTCCCATAAAAATAAAAAAAAACCAAAACACAAACACCACAATTTCAACAAAAAAAAAAACATTTCTAATTTCTTATAATAATCAATCAAGAAGCTTAATTAAAAAAAAAACCCATATCGAAAAATGAATTTTGCAAAAAACCTGCTGGTTTTTCTTGTGCTTCATATTGTGTGGTGTTTGGCTAGTGGTGCAACTATTCCAGACCAGTGTGCTAACGAGTTCCAAAAGGTGACGGCATGCTTGACGTTCGCC…	sp|Q9C7F7|UGPI5_ARATH_Uncharacterized_GPI-anchored_protein_At1g27950_OS=Arabidopsis_thaliana_GN=At1g27950_PE=1_SV=1	52.88	104	48	1	328	639	26	128	1e-31	123	GO:0003674,GO:0005576,GO:0005618,GO:0005618,GO:0005783,GO:0005783,GO:0005783,GO:0005794,GO:0005794,GO:0005886,GO:0005886,GO:0005886,GO:0005886,GO:0005886,GO:0005886,GO:0005886,GO:0006869,GO:0006869,GO:0006952,GO:0008289,GO:0008289,GO:0009505,GO:0016020,GO:0031225,GO:0031225,GO:0031225,GO:0042335,GO:0042335,GO:0046658,GO:0046658,GO:0046658,GO:0050832	molecular_function,extracellular region,cell wall,cell wall,endoplasmic reticulum,endoplasmic reticulum,endoplasmic reticulum,Golgi apparatus,Golgi apparatus,plasma membrane,plasma membrane,plasma membrane,plasma membrane,plasma membrane,plasma membrane,plasma membrane,lipid transport,lipid transport,defense response,lipid binding,lipid binding,plant-type cell wall,membrane,anchored component of …															0.871273	124	249.255	334.511	138.967	105.572	133.248	58.078	57.388	77.056	79.448	39.884	3.08334	389.751	152.362	81.831	68.201	367.317	351.671	103.237
	TRINITY_DN24109_c0_g1_i2	GAGTTAAGTTGATGAGCGTGAGTTGGTTCATAAACATTCGTGTAGATTCACAGACATAATTTTTGTATGCATATGATCAGCCTTCTGATTTCACAGACATTAGACTTGAAAGCCGAGGAGAAAACCGGCAAAACCATGGCAAAAGTAGAGAAGCTGCAAACATCTCAGTGAGTAGGAAATGCTATTCCATGCAGCCATAAATCCAACTTAGAAGAAGCTTTTAAAAAGGATTTAAGAGTCATAAAAATACAAATAGATCAACTCAAATGAAATTATGCCTCAATATTTCAAAGGATTAAATAAGTACTCAAACTAACTCATTATTACTACAACAGTACACCAAGCTCTCTTCAAACCACTTAATACTCGGACTTCTACAGGCAAAAAAGATGGGGAGCA…	sp|Q9ZU52|ALFC3_ARATH_Probable_fructose-bisphosphate_aldolase_3,_chloroplastic_OS=Arabidopsis_thaliana_GN=FBA3_PE=1_SV=1	91.33	346	30	0	1473	436	46	391	0	620	GO:0003824,GO:0004332,GO:0004332,GO:0004332,GO:0005739,GO:0005739,GO:0005739,GO:0006007,GO:0006096,GO:0006096,GO:0006096,GO:0006098,GO:0006979,GO:0009507,GO:0009507,GO:0009507,GO:0009507,GO:0009534,GO:0009536,GO:0009536,GO:0009570,GO:0009651,GO:0010287,GO:0010287,GO:0010287,GO:0016829,GO:0046686	catalytic activity,fructose-bisphosphate aldolase activity,fructose-bisphosphate aldolase activity,fructose-bisphosphate aldolase activity,mitochondrion,mitochondrion,mitochondrion,glucose catabolic process,glycolytic process,glycolytic process,glycolytic process,pentose-phosphate shunt,response to oxidative stress,chloroplast,chloroplast,chloroplast,chloroplast,chloroplast thylakoid,plastid,plas…	gi|334847977|gb|JN017093.1|	84.51	1065	141	24	435	1487	1177	125	0	1031	Camellia oleifera fructose-bisphosphate aldolase mRNA, complete cds	334847977:385388:Camellia oleifera C.Abel	E	0.870373	125	1.757	1.626	66.579	88.219	2.747	83.809	92.085	122.428	160.637	141.225	0.268131	62.81	94.977	103.554	100.353	0	8.647	2.753
	TRINITY_DN49287_c3_g1_i1	CCGAAGTTCATAGTTGTGATATTTGGAGGGCATCTCCACTCCGACGCACTTTTTTCTCGACTTTTCGGAGTCCATTAGTTTTTTTTTTCAACATCGGCCTCCAATTGTTGATAGCTGCATGATCTGTCTCATTACATTTGCAAAAACTCTAATTGTTGATCGCTGCATGATCTGTCTCATTGCATTTGAACAAAAAATGGATAGAGACTGAATGTCAAACGAAAAGATGAGTTGTTTCATGTGAAATTACTTATTAATTAATTAATAATTGTTGAGGATATTATAAATAAGGAATATATAATTATATTTAGTTGTATTTTATTATTATTATTATTACGAATGTTGTCTTGGTGGCTAAGTTAGATAATGTCTATATAAGAACAATTGTATTCTCAATAT…	sp|P10978|POLX_TOBAC_Retrovirus-related_Pol_polyprotein_from_transposon_TNT_1-94_OS=Nicotiana_tabacum_PE=2_SV=1	35.08	248	151	4	3287	4000	927	1174	5e-44	123	GO:0003676,GO:0003964,GO:0003964,GO:0004190,GO:0004518,GO:0004519,GO:0006278,GO:0006278,GO:0006508,GO:0008233,GO:0008270,GO:0015074,GO:0016740,GO:0016779,GO:0016787,GO:0046872,GO:0090305,GO:0090305	nucleic acid binding,RNA-directed DNA polymerase activity,RNA-directed DNA polymerase activity,aspartic-type endopeptidase activity,nuclease activity,endonuclease activity,RNA-dependent DNA replication,RNA-dependent DNA replication,proteolysis,peptidase activity,zinc ion binding,DNA integration,transferase activity,nucleotidyltransferase activity,hydrolase activity,metal ion binding,nucleic acid …															0.86993	127	24.56	2.585	62.187	53.455	103.219	1.763	354.029	154.569	173.51	111.904	0.30914	0.179	0.265	2.964	22.734	0.099	0.127	0.09
	TRINITY_DN40923_c0_g1_i1	TCCACGCAGCGCAGTGTAAAGCCATAGAACATCATCGTTGTTACAACTCCTGCCCCCCCACACACACACACACACACTCCCACTAAAAAAATGGAAGAAGGAAGAGAATTCAAGCTTTCTGATGTTTCTGAGCACAAGACCATAATGGATTGTTGGCTAGTCATAGATGGAAGAGTACTAGATGTGACCAAGTTCTTGAAAGAACACCCTGGAGGTGAAGAAATCTTGATTGAATCTGCAGGGAAAGATGCAACAAAAGACTTTGAAGCAATTGGGCACAGTAAACATGCCAAGAACATGCTTTTAAAATACCAGGTGGGCTTTCTCCAAGGCTCGAAGATCAAATCACAGGCTGACGATTCGATTGATGCTGGTTATAATGAACTCCATACTAAAGAA…	sp|O04354|CYB5_BOROF_Cytochrome_b5_OS=Borago_officinalis_PE=2_SV=1	49.54	109	50	2	100	420	2	107	2e-23	103	GO:0005783,GO:0005789,GO:0016020,GO:0016021,GO:0020037,GO:0031090,GO:0043231,GO:0046872,GO:0055114	endoplasmic reticulum,endoplasmic reticulum membrane,membrane,integral component of membrane,heme binding,organelle membrane,intracellular membrane-bounded organelle,metal ion binding,oxidation-reduction process															0.86936	128	75.14	68.056	57.515	67.688	72.296	11.093	15.485	4.712	2.527	6.173	8.5195	0.443	18.266	55.707	53.746	19.435	42.278	87.328
	TRINITY_DN49751_c0_g1_i3	CTTAACGGTTGCGTTGCGTTGCATTGCATTTGCTCTAACCATCAACAACTATTCCAATGTATTATCAACAAGCAAAACATGAATAAAGATTGAATTAAAGTACACAAAAAGGGACTTAAAAAAGTTTTAATATTTAGATTATTGACACCCACCCGTTGCACATTTTTATAGCTCCTCTAATCACAAATGAAAATGAAATATAGAATTTAAACCGAGCAAAATAAATATAATAAAACCATAGCCACCACCTTTAATTTAAACCCGACGGTACAGGCTGTGCATCAAAACGACATCGTATCGATCCGAAACAACGCCGTTGGGTTCCAACCTAAACACACAATTAAAACGGTGTCGTTTCGACCCGAAACGACACCGTCTCGGTGTACAGCACGGTACAGC…	sp|P17340|PLAS_SOLLC_Plastocyanin,_chloroplastic_OS=Solanum_lycopersicum_GN=PETE_PE=2_SV=1	70.93	172	48	1	945	430	1	170	4e-59	197	GO:0005507,GO:0009055,GO:0009507,GO:0009535,GO:0009536,GO:0009579,GO:0016020,GO:0046872,GO:0055114	copper ion binding,electron carrier activity,chloroplast,chloroplast thylakoid membrane,plastid,thylakoid,membrane,metal ion binding,oxidation-reduction process															0.86756	133	104.574	102.533	163.106	197.905	18.723	15.995	90.783	0	52.547	0	3.6833	0	0	0	0	170.93	169.252	99.909
	TRINITY_DN43088_c0_g1_i3	TGAAACGTAGTGTGAATAAGTAGTTTATAAAAACCATTGTTTCCGTGATACTACCCATTTATCGTTCATGTAACACCCCAGACCCCGGGATCTGGTAGCGCTAAATGAGTCATAAATGATCCGGTCCATTCCTTAGACCGTCGTCCTCGTTTGATATAAAATAGCTAACCCGAGTTGACAAGAGCAGGACATTGCTTTAGAGATGTGAGACGTTACAAGAACAAATCTAAGGCAAAAATAAAATTATACATTCATACCCACCCTTTGATGTTGGTGTAGACTTTTAGAATTAACTATATCATTATCCGTGAGTTAATTTGGATTCTCATGAGAGGGAGTAAACAATGTACTATGATTAAAAAAAAATTGTTTGAAGAAGACCAGACAAATGTTCGCCAT…	sp|P24806|XTH24_ARATH_Xyloglucan_endotransglucosylase/hydrolase_protein_24_OS=Arabidopsis_thaliana_GN=XTH24_PE=1_SV=2	61.15	278	98	1	1556	723	1	268	4e-108	333	GO:0004553,GO:0005576,GO:0005618,GO:0005618,GO:0005618,GO:0005618,GO:0005737,GO:0005794,GO:0005886,GO:0005975,GO:0006073,GO:0008152,GO:0009505,GO:0009505,GO:0009828,GO:0016740,GO:0016762,GO:0016762,GO:0016762,GO:0016787,GO:0016798,GO:0048046,GO:0048046,GO:0048046,GO:0071555,GO:0071669	hydrolase activity, hydrolyzing O-glycosyl compounds,extracellular region,cell wall,cell wall,cell wall,cell wall,cytoplasm,Golgi apparatus,plasma membrane,carbohydrate metabolic process,cellular glucan metabolic process,metabolic process,plant-type cell wall,plant-type cell wall,plant-type cell wall loosening,transferase activity,xyloglucan:xyloglucosyl transferase activity,xyloglucan:xyloglucos…	gi|110003185|emb|AM232302.1|	84.44	450	50	20	960	1399	441	2	5e-115	425	Catharanthus roseus cDNA-AFLP fragment, clone CRG448	110003185:4058:Catharanthus roseus (L.) G.Don	E	0.866807	135	56.784	180.111	227.663	270.672	146.87	43.113	53.86	26.951	101.265	65.913	3.03021	70.094	4.222	4.943	69.35	82.202	167.776	17.612
	TRINITY_DN24375_c0_g1_i1	CCATATATTTTACAATAATATTAATTTTAGTGTGAATATGAAGACTTTCCACTAAGTAAGCTTCACAATTTCAATCTATAAATACTCCCCTACTGATCGATCATATATATTCATTCATCTCCAAAACAATTTATATATATCTTTTTATTTTAATCTTATTTCCCCAAAAAAAATAGAATTGTAAGTTATGGGTTCAATCACTCATGAAATTGAGATCCCCTCCTCACTCCCACCTGCAAAAATATTCAAGGCATTTGTTCTTGAAGCTGATACCCTTATCCCCAAAGTTTTGCCAGATGCCATTAAAAGTGTTGAAATTCTTGAGGGTGATGGTGGTGTTGGTACTATCAAGTTTATCACTTTTGGTGATGGAAGTCATTACAAGAACATGAAGCAAAG…	sp|O50001|PRU1_PRUAR_Major_allergen_Pru_ar_1_OS=Prunus_armeniaca_PE=1_SV=1	61.78	157	60	0	188	658	1	157	2e-62	201	GO:0006952,GO:0006952,GO:0009607,GO:0009607	defense response,defense response,response to biotic stimulus,response to biotic stimulus															0.866273	136	311.677	476.712	35.207	46.201	156.514	33.674	102.72	84.307	86.561	45.847	2.9065	1.074	19.445	62.311	30.349	449.76	581.994	1761.07
	TRINITY_DN4990_c0_g1_i1	GGTACGGTTCGGTACGGCCAAGAGGGCGGCGGAGCTTAAATTCTTCGTCGAAGATCCTTTGAATTTTGATACACTTGCCGTTGTTTTTAACAAATCAAGCAGATTTGCCAAATTACAACGCATCCAATGTGCCATAGCAGGGAAGAATTTATACATGAGGTTCACCTGCAGTACTGGTGATGCCATGGGGATGAACATGGTTTCTAAAGGTGTCCAAAATGTTCTTGATTTTCTTCAGTCTGATTTCCCCGATATGGATGTCATCGGCATTTCCGGAAATTTCTGCGCGGACAAGAAACCATCAGCAGTGAATTGGATAGAAGGAAGAGGGAAATCAGTTGTTTGTGAAGCAATCATAAAAGAAGAAATTGTGAAGAAAGTACTCAAGACTGAAGTTTC…	sp|Q41438|HMDH3_SOLTU_3-hydroxy-3-methylglutaryl-coenzyme_A_reductase_3_OS=Solanum_tuberosum_GN=HMG3_PE=2_SV=1	88.73	284	32	0	2	853	291	574	6e-160	470	GO:0004420,GO:0004420,GO:0005783,GO:0005789,GO:0008299,GO:0008299,GO:0015936,GO:0016020,GO:0016021,GO:0016021,GO:0016491,GO:0016616,GO:0050661,GO:0050662,GO:0055114,GO:0055114	hydroxymethylglutaryl-CoA reductase (NADPH) activity,hydroxymethylglutaryl-CoA reductase (NADPH) activity,endoplasmic reticulum,endoplasmic reticulum membrane,isoprenoid biosynthetic process,isoprenoid biosynthetic process,coenzyme A metabolic process,membrane,integral component of membrane,integral component of membrane,oxidoreductase activity,oxidoreductase activity, acting on the CH-OH group o…	gi|90959865|dbj|AB027188.1|	94.54	879	44	4	1	877	1047	1923	0	1354	Gentiana lutea GenHMG1 mRNA for 3-hydroxy-3-methylglutaryl coenzyme A reductase, complete cds	90959865:38851:Gentiana lutea L.	E	0.866097	138	156.792	118.257	66.782	26.673	24.573	17.709	14.65	13.415	13.868	10.763	5.58308	287.338	147.327	129.687	88.328	283.535	358.877	447.428
	TRINITY_DN49751_c0_g1_i2	CTTAACGGTTGCGTTGCGTTGCATTGCATTTGCTCTAACCATCAACAACTATTCCAATGTATTATCAACAAGCAAAACATGAATAAAGATTGAATTAAAGTACACAAAAAGGGACTTAAAAAAGTTTTAATATTTAGATTATTGACACCCACCCGTTGCACATTTTTATAGCTCCTCTAATCACAAATGAAAATGAAATATAGAATTTAAACCGAGCAAAATAAATATAATAAAACCATAGCCACCACCTTTAATTTTTCCCCGACGGTACACAATGCACAGCTCGCCCCGGCTGTGCATCAAAACGACATCGTATCGATCCGAAACAACGCCGTTGGGTTCCAACCTAAACACACAATTAAAACGGTGTCGTTTCGACCCGAAACGACACCGTCTCGG…	sp|P17340|PLAS_SOLLC_Plastocyanin,_chloroplastic_OS=Solanum_lycopersicum_GN=PETE_PE=2_SV=1	70.93	172	48	1	963	448	1	170	5e-59	197	GO:0005507,GO:0009055,GO:0009507,GO:0009535,GO:0009536,GO:0009579,GO:0016020,GO:0046872,GO:0055114	copper ion binding,electron carrier activity,chloroplast,chloroplast thylakoid membrane,plastid,thylakoid,membrane,metal ion binding,oxidation-reduction process															0.864916	139	0	0	0	0	156.437	65.784	0	172.563	93.077	239.932	0.2738	256.442	122.39	124.369	166.573	0	0	0
	TRINITY_DN34666_c0_g1_i1	AAACATATTTAATTTTTTTTTTTTTTTGTGGTCTGTAAATGTGTCTTGAATATCTAAGTCAAAAAGTAAAACCCATTGTGAATAATGAGTGTATACAGACATGCATATCAGAAAAATAAGCAACTTGGTACCAATTCTCACATGTACTTATTACAATGTGACTTTTCTATTATACTACTACTTCATTTTGCTTATGGGATTTCTAAGATTCTTTGGTTAAGTAATTTTGTTACTTCATTTATTTCAAGTTCAAAGCTTTATTTCATTCACTTTTAAGACAGAGTGTTGTCTTTTTACGCACGTGACACTCATCAAACACAGTCTGAATACACAGTCTTTGGACAGGGGACACACCATGATTACATACACTACAGTGCAAAAGTACTCCAAAAAATTGAA…	sp|Q8L7V3|PMTQ_ARATH_Probable_methyltransferase_PMT26_OS=Arabidopsis_thaliana_GN=At5g64030_PE=1_SV=1	61.57	830	276	6	3017	651	1	828	0	999	GO:0000139,GO:0005768,GO:0005774,GO:0005794,GO:0005794,GO:0005794,GO:0005794,GO:0005802,GO:0008168,GO:0008168,GO:0008757,GO:0016020,GO:0016021,GO:0016740,GO:0032259,GO:0032259	Golgi membrane,endosome,vacuolar membrane,Golgi apparatus,Golgi apparatus,Golgi apparatus,Golgi apparatus,trans-Golgi network,methyltransferase activity,methyltransferase activity,S-adenosylmethionine-dependent methyltransferase activity,membrane,integral component of membrane,transferase activity,methylation,methylation	gi|297826892|ref|XM_002881283.1|	75.47	1394	243	95	889	2234	2260	918	1e-163	588	Arabidopsis lyrata subsp. lyrata hypothetical protein, mRNA	297826892:81972:Arabidopsis lyrata subsp. lyrata	E	0.862553	146	265.396	231.454	137.657	139.106	243.306	53.324	83.041	71.816	105.642	44.683	2.83655	350.224	539.38	336.665	226.692	400.033	490.531	491.363
	TRINITY_DN1706_c0_g1_i1	TGGAAGTGTGGTGTACCATTAGAACTGTTGACATTTGAAAATAAATTCACCCAATTTTCCTTGGTACTATTTGACATCATCTGGGAGGGAGGCTTTCAGAAAATCAAAATGGTAATAAGCATACATAATCTCCAAGAATCCACATGTTCAAAAAACATAAAACCATCAAACCAGAATCAAGACAAGAAGTACATATTCCACCTTATTATTAAGAAAATCCAACACATGTTTTAAGGCATTTATTTTAAACATATAAACATCTTTTCAAGCATTGCCATGGCCGATAAGTGCTACGAGCATGTCCTCGTAATCTCCGCTCGTGTCCTTTTTTATAGCAACCTCAAGAGGGACACTGTTCCTTTTATGGTACAGTTCCTTAATTATCTTCAAATCAACCTC…	sp|Q9SYT0|ANXD1_ARATH_Annexin_D1_OS=Arabidopsis_thaliana_GN=ANN1_PE=1_SV=1	68.45	317	99	1	1215	268	1	317	1e-149	436	GO:0004601,GO:0005507,GO:0005509,GO:0005509,GO:0005524,GO:0005544,GO:0005544,GO:0005618,GO:0005737,GO:0005739,GO:0005773,GO:0005774,GO:0005829,GO:0005886,GO:0005886,GO:0006333,GO:0006816,GO:0006970,GO:0006970,GO:0006970,GO:0006979,GO:0007030,GO:0008270,GO:0009269,GO:0009408,GO:0009409,GO:0009409,GO:0009414,GO:0009506,GO:0009507,GO:0009507,GO:0009570,GO:0009579,GO:0009651,GO:0009651,GO:0009737,GO:…	peroxidase activity,copper ion binding,calcium ion binding,calcium ion binding,ATP binding,calcium-dependent phospholipid binding,calcium-dependent phospholipid binding,cell wall,cytoplasm,mitochondrion,vacuole,vacuolar membrane,cytosol,plasma membrane,plasma membrane,chromatin assembly or disassembly,calcium ion transport,response to osmotic stress,response to osmotic stress,response to osmotic …															0.861934	148	67.019	117.913	196.3	282.306	162.624	33.229	82.862	52.217	58.308	51.916	2.96613	288.412	152.289	172.61	163.789	412.514	509.808	179.982
	TRINITY_DN8353_c0_g1_i1	GGAATACTTGGGATTGCATGGGCTTTCGGTGGCATGATTTTCATTCTTGTTTACTGCACTGCCGGTATCTCTGGAGGACACATCAACCCAGCAGTAACATTTGGGCTATTTTTAGCAAGAAAAGTGTCGCTCCCAAGGGCATTTTTGTACATGGTAGCACAATGCCTCGGTGCAATATGTGGTGTTGGATTAGTCAAAGCTTTCCAAAAATCATACTACCATAAGTATGGTGGTGGTGCAAATTCGGTGGCTGATGGCTACTCTATCGGTGTTGGTTTGGCTGCTGAAATCATTGGTACTTTCGTTCTTGTCTACACCGTTTTTGCTGCCACCGATCCTAAAAGAAATGCCAGAGATTCTCATGTCCCTGTGTTGGCCCCACTCCCCATTGGATTTGCT…	sp|Q84RL7|PIP21_MAIZE_Aquaporin_PIP2-1_OS=Zea_mays_GN=PIP2-1_PE=1_SV=2	89.37	207	22	0	1	621	84	290	1e-131	384	GO:0005215,GO:0005886,GO:0005886,GO:0006810,GO:0006810,GO:0016020,GO:0016020,GO:0016021	transporter activity,plasma membrane,plasma membrane,transport,transport,membrane,membrane,integral component of membrane	gi|104391598|gb|DQ202709.2|	82.59	626	93	16	7	624	314	931	3e-149	538	Olea europaea plasma membrane intrinsic protein (pip2) mRNA, complete cds	104391598:4146:Olea sativa Hoffmanns. & Link	E	0.86012	149	22.734	20.45	66.04	207.256	111.989	16.124	13.418	12.003	47.772	7.633	4.41948	0	0	1.229	0	0	0	1.354
	TRINITY_DN45492_c1_g1_i7	AAATAAAAAATAACCAAAGGTAAAGAAACCAAGCAATCAAAATCTCCTTTACTAGTTGGTGGTGGCGGTGGCGGTGGCAGCGGTGTTGATGATGACGATGGTGGCGGTGACGGTGGTAATGACGGTGGCGGTGGTGTTGCTGCTTCGAGGAAAGAATATATCTCAAAACGGTAAATACAGCTTGGGGTGGCCCATATTCCCCCTACATTAGTATAACAGCAACTTGACATCTCACCTGCAATACTATCCAAGCAATGCTTGCAATCACCAGGGGTAATATCGGGAGTGCACTCCATATATCCATAAACTGTTGGTGAATTTGGAGGGCTGATTTGCATTCCTGCGAATTTACGAAGAGAACCGTTGTACGCCGCGTTTGAAAGATTATCTGCAAATTAA…	sp|O49564|CRK27_ARATH_Cysteine-rich_receptor-like_protein_kinase_27_OS=Arabidopsis_thaliana_GN=CRK27_PE=2_SV=2	42.86	56	32	0	311	144	187	242	3e-11	65.5	GO:0000041,GO:0000166,GO:0004672,GO:0004674,GO:0004674,GO:0005524,GO:0005524,GO:0006468,GO:0016020,GO:0016020,GO:0016021,GO:0016301,GO:0016310,GO:0016740,GO:0016772	transition metal ion transport,nucleotide binding,protein kinase activity,protein serine/threonine kinase activity,protein serine/threonine kinase activity,ATP binding,ATP binding,protein phosphorylation,membrane,membrane,integral component of membrane,kinase activity,phosphorylation,transferase activity,transferase activity, transferring phosphorus-containing groups															0.857032	155	106.907	0	69.749	71.241	49.145	3.298	21.886	6.631	1.632	0	8.88098	0	0	0	0	20.663	17.502	41.216
	TRINITY_DN20225_c0_g2_i1	AAAATATGGTTGCTTGAGGGTTTACATCACCAATTTCACTATATAAACAGCCCAAAAGAGATAGTCTTTGCATCCACACCCACTGCAATATAATTCATACTCAAAAGTATAGCCAGAGACAATGGGAAAGATTGCAATTATTAAGGTTGTTTGTTTGGTTGTGCTTTGCATGGTGGTGCTTGATCAGGCAGAAAGCTTGACTTGCGGATTTATTGCAAGCAATCTTGGACCATGTCTTAGCTACATTAAGGGCGGGCCCACGATTGCGTCCGGTTGCTGCGCCGGAGTTGTTCGTCTGGTCGGCTTGGCCAAAACCACTGCGGATCGCCGGTTTTCATGCAACTGTTTGAAGGTTATTGCAAATTCAATCAAGCCCTTCAGTCTTAAAAATGCTCAGAA…	sp|A2ZAT0|NLTP2_ORYSI_Non-specific_lipid-transfer_protein_2_OS=Oryza_sativa_subsp._indica_GN=LTP2-A_PE=3_SV=1	48.91	92	47	0	194	469	27	118	3e-25	103	GO:0006810,GO:0006869,GO:0008289,GO:0008289	transport,lipid transport,lipid binding,lipid binding															0.855394	159	494.459	1360.01	0	601.334	0	115.493	0	325.863	301.516	257.785	2.45419	0	0.557	0.994	0.776	191.308	224.743	380.262
	TRINITY_DN46051_c0_g2_i1	GCTTTCCCATACCCACCCACATTACACACTTTTCGTCCATTTCAATAAAGCCTTTTTACCTGCGGAACTAATTAAAGTTCCAAGCTTTTACCAATGGCAAGAAATCAATGGCAGAAAGGCCATGTTTTAGCTTTCCCATACCCACTCCAAGGCCATGTAAACCCCATGTTACAATTCTCTAAACGCTTACAAAATAAAGGTGTAAAAGTTACCATTGTTACTGCCTTATCCTTCCTAAAAAAGATAGCAGACACATCCTCCGTCTCCTTCCCCGTCGAAACCATCTCAGATGGTTTCGACGCGGAAGGAGCCGACCCACCAAAAACCATCGAGGAATACTTAAAAACTTTTGAAGAAATCGGTTCTTTAACTTTTGGGAAGCTTTTGGAGAGGCTTGGA…	sp|Q9SYK9|U74E2_ARATH_UDP-glycosyltransferase_74E2_OS=Arabidopsis_thaliana_GN=UGT74E2_PE=1_SV=1	46.64	446	213	2	121	1386	6	450	8e-128	398	GO:0005575,GO:0008152,GO:0009407,GO:0009813,GO:0010016,GO:0010583,GO:0016740,GO:0016757,GO:0016758,GO:0035251,GO:0042631,GO:0043231,GO:0052638,GO:0052696,GO:0070301,GO:0071215,GO:0071475,GO:0080024,GO:0080043,GO:0080044,GO:0080167	cellular_component,metabolic process,toxin catabolic process,flavonoid biosynthetic process,shoot system morphogenesis,response to cyclopentenone,transferase activity,transferase activity, transferring glycosyl groups,transferase activity, transferring hexosyl groups,UDP-glucosyltransferase activity,cellular response to water deprivation,intracellular membrane-bounded organelle,indole-3-butyrate …															0.855098	161	79.676	84.203	81.086	126.428	101.115	16.114	21.637	13.922	31.815	42.861	3.73971	0	7.977	3.724	12.25	18.875	11.645	14.295
	TRINITY_DN22573_c0_g1_i2	ATGTTTATGAATGAAATTACTGTTTCTGTTAATAAAATACAACTAGAAAGATACAACATGAAGCTAAAGGAATATTAAGAAAAATAATTGAATTATTACAAGGATAAAAATGTTTAATAATCTCTCTCACATACTGAAATGGAATATCAAGTTCTGAATAATAATAAGAATAATCAAATGCCTCTGCAAATACTACTGAAAAAAAGGGGAACTCAAAAGAAAAATGGAATAGATATAAGAATTAAAAAGCAAAGCAAAGATGCTTGAGTTGATTTAACACCATAATTATTATCTTTATTTATTGAAGCTGGACTTGATGCTAATGCTTCTGGAGATAAAGATGGAGATGGTGGTTGAGACAATGATCCTGCAGGTTCACTTGCTGTAGGAACCCCAACT…	sp|Q9ZVC7|XYP11_ARATH_Xylogen-like_protein_11_OS=Arabidopsis_thaliana_GN=XYP11_PE=1_SV=2	42.98	121	61	3	728	375	19	134	6e-25	103	GO:0005886,GO:0005886,GO:0016020,GO:0031225,GO:0031225,GO:0031225,GO:0046658	plasma membrane,plasma membrane,membrane,anchored component of membrane,anchored component of membrane,anchored component of membrane,anchored component of plasma membrane															0.852461	165	678.392	637.737	423.847	485.054	435.738	316.142	229.185	211.142	221.979	124.956	2.41142	86.338	186.135	192.889	156.146	315.604	434.844	359.795
	TRINITY_DN43700_c0_g1_i1	AACCCTGGTTAGTTAACCTAACCCTATATCCCATTTAACTAGACACCCCTCAAATTCCAAACCCTAGTTAATTGCCTCTCCACCTTCAAATATATCCCTCCTTTCCGTTTCTTCGAATCCTCTGTCTTCCTTTCTTTACCTTCCACGTTTTATCCATTAATGGCGGCTTTAATCTCCATTTTCTGCATTTCCTTCCTTCTCGCATTTTCAAATGCTCACAATATCACAGAAATCTTGTCAAAATATCCAGAATACTCGGAGTTCAACAAGTACTTGTCGGAGACAAAGCTCGACGGCGAGATAAACAGCCGGGAGACAATCACTGTCCTTGCTTTGAACAATGGCGCCATGGATGCTCTCGCCGGTAAGCATCCTTTGGCGGTAATCAAAAGAGCTTTG…	sp|O22126|FLA8_ARATH_Fasciclin-like_arabinogalactan_protein_8_OS=Arabidopsis_thaliana_GN=FLA8_PE=1_SV=1	68.2	327	100	2	175	1143	8	334	8e-138	413	GO:0005886,GO:0005886,GO:0005886,GO:0005886,GO:0005886,GO:0007389,GO:0008361,GO:0009505,GO:0009664,GO:0009832,GO:0009926,GO:0010015,GO:0016020,GO:0031225,GO:0031225,GO:0031225,GO:0040007,GO:0046658,GO:0048046	plasma membrane,plasma membrane,plasma membrane,plasma membrane,plasma membrane,pattern specification process,regulation of cell size,plant-type cell wall,plant-type cell wall organization,plant-type cell wall biogenesis,auxin polar transport,root morphogenesis,membrane,anchored component of membrane,anchored component of membrane,anchored component of membrane,growth,anchored component of plasma…															0.852293	166	207.481	56.553	43.471	33.278	92.508	31.792	32.859	6.976	29.368	9.37	3.92598	135.91	125.488	222.07	208.518	224.496	227.626	262.696
	TRINITY_DN53780_c0_g1_i1	GGCGCTTGAACCGGTGGATATGGTTGACTCACAAGCGGTTGTGGACTAGGCGCTTGTATCGGTGAATGTGGATGATTAACTATTGGTTGTGGACTAGGAGCTTGAACCGGTGTATGAGAATGGCTCACTGGTGGTAGTGGACTAGGCGCTTGAACCGGTGAAAGTGGATGACTCATGAATGGGTGTGGGCTAGGAGCTTGAACCGGTGAATATGGATGATTCACTCCTGGTTGTGGGCTGGGCGCTTGAACCGGCGAATGTGGAAGACGCAAAAACGGTTGTGGGCTAGGCGCTTGATCTGGTGAACGTGGATGACTCACTGATGGTTGTGGGCTAGGTGCCTCGATTGGTGGATATGGTTGAGGATTCAAAGGGCTTGGACTTGGAGTTTGAACCGAC…	sp|P14918|EXTN_MAIZE_Extensin_OS=Zea_mays_GN=HRGP_PE=2_SV=1	38.26	149	83	3	431	12	65	213	5e-19	87	GO:0005576,GO:0005618,GO:0009530,GO:0071555	extracellular region,cell wall,primary cell wall,cell wall organization															0.851723	167	67.367	188.766	0	0	51.249	2.268	0	41.676	0	0	6.99486	0	0	0	0	1.689	2.179	13.866
	TRINITY_DN46918_c0_g1_i2	TAATTTCGTAATTTAGATGAAACTTCAAAAGACCATAGCTATGAATTTAGAACACAAAGAAAGCCTAAAATTAAGAAGATATATATAATACATGCACTCATGTGTAAAAAATACTCTCTCTTACATAAGTGGTGATATCAAGATTCTCATCAATATTACTTAACAGCCAAAATCATTTTACAATTCTCCACAAGAAAAATACAATTATATAAATTATGCATAAGAATGAAATTTGGTCCTCAAAGTTGAGCCAAAGTACTTATATCATATGGAGTAGCATCTGTGGACTTTTCTGCCCTGTAAGATCTTCTCCCAATTATAATATTTGCTGCTTCAGTTGGATGGAAAGCATCCCAAAACAAATACTGATTCCTGTTTGGACATGATGGTTGAAATGGA…	sp|Q9FK75|GDL82_ARATH_GDSL_esterase/lipase_At5g45670_OS=Arabidopsis_thaliana_GN=At5g45670_PE=2_SV=1	70.71	338	99	0	1256	243	25	362	4e-164	477	GO:0005576,GO:0005576,GO:0006629,GO:0006629,GO:0016042,GO:0016787,GO:0016787,GO:0016788	extracellular region,extracellular region,lipid metabolic process,lipid metabolic process,lipid catabolic process,hydrolase activity,hydrolase activity,hydrolase activity, acting on ester bonds															0.851392	168	21.81	33.588	115.358	89.538	109.703	10.568	30.384	12.216	14.763	11.641	4.64984	0	0	0	0	77.223	72.635	190.396
	TRINITY_DN42611_c0_g1_i1	ATCAGAGTTTTATAAACGTAAGTAATACCTGGTAGTAATATTTTTTTAGCCATACTAATACCCAAATGGGTAACGATATTGATCAATATCAATAATTCTGCAACACCAAATTTTTTTTTACAACCATTAAGTAATATATCTTTAGCACAGCAAATATCTGCTGCCTACAGCATTCAAAACAGTACTATAACAGACAACTAGTAAAATGCAAAGACAACTGACCCACCACAACAACAGAAAGACACAACACGTCGTTTACAAAATACATATACTTCAACTCCAAGTTTACACGAAATATATAAACAAAATACACCGGCAGTGAACTAGCCCAAAGATTTTATATTATAGTAACGGCTCATATGCCGACGCCCTCTTCCTCCTCCTCCTCGTAGTACTCAC…	sp|P18699|TBB_LYMST_Tubulin_beta_chain_(Fragment)_OS=Lymnaea_stagnalis_PE=3_SV=1	100	37	0	0	520	410	56	92	1e-18	82	GO:0000166,GO:0003924,GO:0005200,GO:0005525,GO:0005525,GO:0005737,GO:0005856,GO:0005856,GO:0005874,GO:0005874,GO:0006184,GO:0007017,GO:0043234,GO:0051258	nucleotide binding,GTPase activity,structural constituent of cytoskeleton,GTP binding,GTP binding,cytoplasm,cytoskeleton,cytoskeleton,microtubule,microtubule,GTP catabolic process,microtubule-based process,protein complex,protein polymerization	gi|224055270|ref|XM_002298418.1|	86.27	153	19	2	370	521	1464	1313	3e-37	165	Populus trichocarpa tubulin, beta chain (TUB13), mRNA	224055270:3694:Populus balsamifera subsp. trichocarpa (Torr. & A.Gray) Brayshaw	E	0.850935	174	139.776	113.823	127.919	145.946	119.165	49.273	35.781	51.435	55.771	25.552	2.96875	45.916	45.168	62.874	41.15	128.222	151.693	162.539
	TRINITY_DN49128_c5_g1_i2	GACGTAGATTAAATAGCCGTGTAACAATTTTTTTTTTTCAGAAAATAAAAATAAATAAAAGACAAATTTCCCAATAAAAAAACTAAACCAAACTGCTACCCCCATTTACACTCTTTAGGGAAAACAACACCACCAACTTATCCCAAAATGATGTTCATATTTTTCTGGGATTTCATTAAAAAAAACCCAATAATATTTTCTGCAACTCTGTTTCTTTCTCTTGTTTTTGCTGTTTATTTTCTCCATGAGAACAAGAAAAAGAAGTATCATCCAATTGCAGGAACAGTTATAAATCAGCTGGTTAATTTCAACAGATTACATGATTATATGACTGATCTTGCTGGTAAATACAAGACTTACAGGTTGATTGGCCCTTTTCGCAGTGAAGTTTATACTTCT…	sp|Q50EK3|C04C1_PINTA_Cytochrome_P450_704C1_OS=Pinus_taeda_GN=CYP704C1_PE=2_SV=1	49.51	507	233	10	193	1656	12	514	8e-166	490	GO:0004497,GO:0005506,GO:0016020,GO:0016020,GO:0016021,GO:0016491,GO:0016705,GO:0020037,GO:0046872,GO:0055114,GO:0055114	monooxygenase activity,iron ion binding,membrane,membrane,integral component of membrane,oxidoreductase activity,oxidoreductase activity, acting on paired donors, with incorporation or reduction of molecular oxygen,heme binding,metal ion binding,oxidation-reduction process,oxidation-reduction process	gi|345842653|gb|AC245821.1|	80.84	214	33	8	1275	1484	35529	35738	1e-35	161	Solanum lycopersicum strain Heinz 1706 chromosome 1 clone hba-75n11 map 1, complete sequence	345842653:4081:Lycopersicon esculentum var. esculentum	E	0.848425	175	274.202	296.378	173.943	62.914	42.604	80.026	91.161	80.509	25.528	40.189	2.67803	72.968	93.981	168.285	210.172	147.164	149.283	226.636
	TRINITY_DN46499_c5_g1_i1	AAAGGGGAGAAAGAAAACCCAGACGATTCGCCTATTTAATCCCAACGTATCCCTCCCATTTCTCCTCCCCTTCTCCTTCTGCATCATCTCATACTTTCCGTATTCAAACACTTCCTTCTACTTTCTTTCAAGCGTCAATCATTTTCATTTAGTTTCATAACATCCTGCTTTTTTTTTTTGGAGGAAAATTTGCGCCATTGTGATCAAAATGGAATTCGAAGGCCGTTATGGAAAGGTTCAAAGGCCAAAGTATGATTGTCTTTTGTTTGATTTAGATGACACCTTGTATCCCCTTAGTGCTGGTTTGGCAGCAGGTTGCCTCAAGAACATTAAAGATTATATGGTTGAAAAGCTTGGGATTGAAAAGAGCAAAATTCCTGATTTATGTGACCTTCTTTA…	sp|Q09893|YAI5_SCHPO_Uncharacterized_protein_C24B11.05_OS=Schizosaccharomyces_pombe_(strain_972_/_ATCC_24843)_GN=SPAC24B11.05_PE=2_SV=1	37.21	129	77	3	260	637	8	135	2e-14	77	GO:0005634,GO:0005634,GO:0005737,GO:0005829,GO:0006206,GO:0008152,GO:0008252,GO:0016311,GO:0016787,GO:0047405	nucleus,nucleus,cytoplasm,cytosol,pyrimidine nucleobase metabolic process,metabolic process,nucleotidase activity,dephosphorylation,hydrolase activity,pyrimidine-5'-nucleotide nucleosidase activity															0.848291	177	145.197	155.531	169.849	147.856	132.662	64.308	53.234	48.673	56.427	48.977	2.76525	25.007	13.259	20.767	145.54	9.619	9.858	127.98
	TRINITY_DN35958_c2_g1_i1	AAACAAAGATTTGGGTCCTTAAAAGAAGGATGTAATCCGCCGTTTCTTTGAACAAGTCATCGGATTTCGCCTCACCGCCGTCGGCCCTGTCGTCGTCCATTTGATTATGAACTGGTAAGAGATTCTTCAAAGCCTCCAATTTGTCTGAAACCGAAGACAACGTGGTCCCCGCCGCCGGCCGTCTGCCGCCGAAATGAGCATTGATTCTTGAATTTGTTTGAGCCGGTTTACGAAGTTTTCTGTAAGCTTTTGACCTCCTAATTTGATTCCTTCTTCTTGTTGACATGCACATGGTGGTGCCACTTTGAAAGCTTCTTGGTCGCATCCCCACTGATGAAGAATTTAAAGGAGGAATTAAAAGAAGGAAAAACAGAGGATAATTTCCTTCAAAAGCTTTCA…														gi|255579319|ref|XM_002530459.1|	94.34	53	3	0	588	640	365	313	4e-12	82.4	Ricinus communis Protein trm112, putative, mRNA	255579319:3988:Ricinus sanguineus hort. ex Groenl.	E	0.847869	179	86.179	71.984	54.577	53.937	117.023	20.284	32.163	17.446	14.057	6.975	4.21996	26.185	39.932	68.98	38.992	51.723	61.809	85.534
	TRINITY_DN44479_c0_g1_i1	AATTCAAATTAAATCCGATAAAACAGCGGTAGTAACAAGGTTCAGGGGTGTGCTTCCCAAGCAATAGCACCCGATGAATCAACATCTAAACGCGTTAGAACGTGCCTCTGGAAAAAAATATGATCACTTAATTCATTAAAATAATGGAATGATCCAATTTATTCAATAAGATAAGTTACACAAAGAAAATGAATTCCTTCAAACAAGGAGAAAAACAACCTTAGAAAAATAAAAATTAAAGTGATACTCCAAGTATTATTTCAAGAAACATAGTGAAGCAATTCCTCATTTGCTTCGAATTTGGCCATGTCTTCCTCGGTCAGATTCACCCAGGCTTCAATCCCGTCTCCAGATAACGAGTTCATAAAAAGAACAGTATGACCCATCGGAAACTTGGTA…	sp|Q70PR7|VINSY_RAUSE_Vinorine_synthase_OS=Rauvolfia_serpentina_GN=ACT_PE=1_SV=2	38.12	202	113	4	1548	967	4	201	6e-55	134	GO:0009820,GO:0016740,GO:0016746,GO:0016747,GO:0050636	alkaloid metabolic process,transferase activity,transferase activity, transferring acyl groups,transferase activity, transferring acyl groups other than amino-acyl groups,vinorine synthase activity															0.847588	181	210.508	85.547	89.861	44.203	48.214	39.567	33.226	22.828	28.691	15.496	3.42136	146.746	149.429	222.389	198.417	322.404	340.925	148.311
	TRINITY_DN11715_c0_g1_i1	TGCTAGATGAACCATGAACACAGCAAATCCAATCGGAAGTGGAGCCAACACAGGAACATGGGAGTCACGGGCGTTTCTCTTAGGGTCAGTAGCAGAGAAAACAGTGTAAACAAGAACAAAAGTGCCGATAATCTCCGCCGCTAAACCAGTGCCTTTGCTGTAATCAGCTGAAAGGGTGTTAGCTCCGCCGCCGTATTTAACATAATAAGCCCTTTGGAAAGCCTTAACCAGCCCAACCCCACAGATAGCACCCAAGCACTGAGCCACCATGTACAAAAACGCACGAATCAGAGATATTTTCCGAGCCAAAAACAGCCCGAACGTCACCGCCGGATTTATATGTCCACCTGAAATCCCGGCGGTACAGTAGACGAGAACAAAAATCATTCCACCGAATGC…	sp|Q9XF58|PIP25_MAIZE_Aquaporin_PIP2-5_OS=Zea_mays_GN=PIP2-5_PE=1_SV=1	82.19	219	36	2	651	1	1	218	6e-116	343	GO:0005215,GO:0005886,GO:0005886,GO:0006810,GO:0006810,GO:0016020,GO:0016020,GO:0016021	transporter activity,plasma membrane,plasma membrane,transport,transport,membrane,membrane,integral component of membrane	gi|3158475|gb|AF067185.1|AF067185	78.86	615	104	25	8	609	703	102	2e-105	392	Samanea saman aquaporin 2 (Aqp2) mRNA, complete cds	3158475:76910:Pithecellobium saman (Jacq.) Benth.	E	0.84557	186	110.461	218.164	255.164	253.093	170.626	218.219	548.457	470.348	684.987	433.483	0.427727	218.63	208.376	326.994	197.53	112.33	133.857	162.088
	TRINITY_DN42611_c3_g1_i5	TCCTTTGCCTTTCCATTTATTACAAATTTACAAACTTGAACAGTTAAAGATCTTTCTTAATTTGAAAAGGGAAAAACCCACTTTTTAGAAAAATGAGAGAAATCCTTCACATCCAGGGAGGTCAATGTGGGAATCAGATTGGGTCAAAATTCTGGGAAGTTGTTTGTGAGGAGCATGGTATAGACCCAACTGGGAGATACGTTGGAACTTCAGATTTGCAATTGGAGAGAGTCAATGTGTACTATAATGAGGCCTCTTCTAGTAGGTTTGTTCCTCGTGCTGTGCTTATGGATCTGGAGCCTGGTACTATGGACAGTGTACGAACTGGTCCATATGGTCAAATTTTCAGGCCTGATAACTTTGTTTTCGGGCAATCTGGTGCTGGAAACAACTGGGCTA…	sp|Q43697|TBB5_MAIZE_Tubulin_beta-5_chain_OS=Zea_mays_GN=TUBB5_PE=2_SV=1	98.83	429	5	0	93	1379	1	429	0	841	GO:0000166,GO:0003924,GO:0005200,GO:0005525,GO:0005525,GO:0005737,GO:0005856,GO:0005856,GO:0005874,GO:0005874,GO:0006184,GO:0007017,GO:0043234,GO:0051258	nucleotide binding,GTPase activity,structural constituent of cytoskeleton,GTP binding,GTP binding,cytoplasm,cytoskeleton,cytoskeleton,microtubule,microtubule,GTP catabolic process,microtubule-based process,protein complex,protein polymerization	gi|225321948|dbj|AK325964.1|	85.25	1336	174	22	89	1414	109	1431	0	1354	Solanum lycopersicum cDNA, clone: LEFL2001BC05, HTC in fruit	225321948:4081:Lycopersicon esculentum var. esculentum	E	0.845485	187	169.231	97.009	44.685	125.71	68.243	24.602	34.18	0	80.741	16.717	3.23143	7.83	79.078	127.258	0	168.759	168.606	238.675
	TRINITY_DN51136_c2_g5_i1	CAAAAAATGAGGAGGTTTTAAGACAAGTATGTTGTAGCCTTGGTTTCGTGGCTAAGTGTAGGAGGAGTTACCAGTCGGTCTCTTTTGGTAATGGCATCCAAAACAAACTTATTCAACTTTCCCGTGAGTGAGTTATTGTCACAGCATATTCATTATCATTATTGTTGTTGTTTTGAAGTACTCTTTTATTTTTTCATTCCAGGTGTTAGGTAAACTTTTTTTGGGATGGTTGTTGTGCAATCTCACGTTTGCTTTTAATTGAATCTCTGCTACTTTTCATTCTTATAACTATGATATATGTCTACACTTTTATATTTCATTGTAAATATTTCGTTAATGCCATTTTTTTTGTTATCAGTGTTTCACTTACATAGCTCTTCAATTACTACAATATCTACA…	sp|Q8H0F2|ANGT_GENTR_Anthocyanin_3'-O-beta-glucosyltransferase_OS=Gentiana_triflora_PE=1_SV=1	99.09	219	2	0	1377	721	264	482	2e-140	418	GO:0008152,GO:0016740,GO:0016757,GO:0016758,GO:0033837	metabolic process,transferase activity,transferase activity, transferring glycosyl groups,transferase activity, transferring hexosyl groups,anthocyanin 3'-O-beta-glucosyltransferase activity	gi|27530874|dbj|AB076697.1|	98.66	819	6	2	564	1377	1637	819	0	1447	Gentiana triflora 3'GT mRNA for anthocyanin 3'-glucosyltransferase, complete cds	27530874:55190:Gentiana triflora Pall.	E	0.844149	191	1582.6	1303.63	1240.86	1031.94	1121.16	545.206	884.467	581.322	353.616	380.604	2.28769	11.618	538.238	1079.86	905.712	374.522	386.04	1192.79
	TRINITY_DN28543_c0_g1_i1	AGTTCACATGACTTTTTGTGTATTTCTTAAAGATAAAAAGGGAGAAAGAGCAAAGCGGTAAGGGGTTTTAGTGTAATTGATCACCAAATAATGAATGGCCGAACGGATCACTTACCTAAACGGCTGAATCACTCTTCTTTATATAAACCCCCCGCCTTCATCGGTCATTTATCACTTCACTATCCTCCTTTAATTTTATACACTCCCCCAATCAAATCAAACAATGTGGAGGCTTGCTACTAATGTATTAAATCTCACCGTTCTTCTCTTCTTGCTCGCCGGATTCCTCCCTTCCTCCACCTCATCTCAGCCTCCGTTTTCATGCGACACCACCGCCAACCCACAGTCTAAATCCTATTTGTTTTGCCAAACATCTTTTCCGATCCAACAGAGAGCCCA…	sp|Q9SGZ5|BXL7_ARATH_Probable_beta-D-xylosidase_7_OS=Arabidopsis_thaliana_GN=BXL7_PE=2_SV=2	67.77	754	231	6	302	2554	19	763	0	1009	GO:0004553,GO:0005576,GO:0005578,GO:0005578,GO:0005618,GO:0005975,GO:0008152,GO:0009505,GO:0009506,GO:0009507,GO:0010075,GO:0016787,GO:0016798,GO:0048046	hydrolase activity, hydrolyzing O-glycosyl compounds,extracellular region,proteinaceous extracellular matrix,proteinaceous extracellular matrix,cell wall,carbohydrate metabolic process,metabolic process,plant-type cell wall,plasmodesma,chloroplast,regulation of meristem growth,hydrolase activity,hydrolase activity, acting on glycosyl bonds,apoplast	gi|358349508|ref|XM_003638730.1|	73.27	1646	301	123	572	2146	363	1940	2e-129	473	Medicago truncatula Xylan 1 4-beta-xylosidase (MTR_145s0010) mRNA, complete cds	358349508:3880:Medicago truncatula	E	0.843931	192	300.519	355.032	265.595	258.605	290.214	137.886	205.868	132.939	99.613	37.155	2.39618	16.847	109.342	172.9	248.631	74.843	88.108	305.029
	TRINITY_DN31932_c0_g1_i3	GTTAAAACAAAAGACTTCTATTACCGTAAACTGCCAAATTACCATACACACAACAAATAACACACATAAGATGATCCACTTGGCTTTTTTTGATATAAACATAATACAGAGCTAACATGACACGTCACACACCACAAATTATAATAGCATGCCTTTTTACACCCTGAAAGTATGAATGGGAGAAAGAACAGTAATATATATAGCACCAAAAATACAAAGAGCTGCTGCATTATTTAAGACACAGACATTGTCAAAAAATATACAATGGATACTGGAAGAGCAAACGAAAAACATATTCACACAGCTGTCTGATTGCACAATCTGTGCACCAATACAGATGATCTAGTAACTGATAAACAGCGCCACCAAAACTTGATCTCAACATAATAATTATCAACT…	sp|Q56XP4|NHX2_ARATH_Sodium/hydrogen_exchanger_2_OS=Arabidopsis_thaliana_GN=NHX2_PE=1_SV=2	76.85	527	116	3	2237	672	15	540	0	741	GO:0005773,GO:0005774,GO:0006810,GO:0006811,GO:0006812,GO:0006814,GO:0006814,GO:0006814,GO:0006885,GO:0010107,GO:0010351,GO:0015297,GO:0015299,GO:0015385,GO:0015385,GO:0015386,GO:0016020,GO:0016021,GO:0016021,GO:0035725,GO:0035725,GO:0055075,GO:0055085,GO:0090333,GO:1902600	vacuole,vacuolar membrane,transport,ion transport,cation transport,sodium ion transport,sodium ion transport,sodium ion transport,regulation of pH,potassium ion import,lithium ion transport,antiporter activity,solute:proton antiporter activity,sodium:proton antiporter activity,sodium:proton antiporter activity,potassium:proton antiporter activity,membrane,integral component of membrane,integral c…	gi|83416732|gb|DQ304690.1|	76.41	1598	283	87	681	2234	1602	55	0	776	Karelinia caspia vacuolar Na+/H+ antiporter Nhx2 mRNA, complete cds	83416732:313960:Karelinia caspica	E	0.843523	193	162.311	428.884	122.188	20.168	23.18	39.647	64.753	112.923	32.75	32.594	2.67711	1.95	9.649	13.291	42.982	45.406	61.36	398.19
	TRINITY_DN50771_c5_g1_i3	TCGTTCACAAATCTTTTCATTGCGGCCCTCGTGTGTATAGGGTCAATTTTGTCCATCTGAAATTATTTTGTCCTTTTTGCAACTAAAAAAATGAGTGTGTCCTATTTATTCATTTTGTAAATATTTTTATCCTTTTCCCTCAATCCCCCTAAAAAATATAGTAACCAATGTTTTGTTGCTATTTTGGAAACTCTTAGGTAGTAATTCCACAGATGTTGTTAATCTCGTTCACAAATCTTTTCATTGCCAACGCCGGCAAGCAAACCGAAACGACGATTCCTTTCTCCCCATTTTTATTATGGAATGGGATATAAAAGCTAGAAACACCTGGAATGGCACCCACCCCGGCTTTTGCCGGACCGCCGTAGACGGCCTTACCCCAACCAATATCAACATCCC…	sp|Q8GT20|BEBT_TOBAC_Benzyl_alcohol_O-benzoyltransferase_OS=Nicotiana_tabacum_GN=HSR201_PE=1_SV=1	77.08	144	31	2	955	524	9	150	3e-68	226	GO:0008152,GO:0008152,GO:0008152,GO:0016740,GO:0016746,GO:0016747	metabolic process,metabolic process,metabolic process,transferase activity,transferase activity, transferring acyl groups,transferase activity, transferring acyl groups other than amino-acyl groups															0.843017	194	3.345	61.027	11.087	53.357	86.216	145.513	133.452	93.345	111.313	130.92	0.349906	0	2.202	8.217	59.801	1.557	1.003	11.463
	TRINITY_DN3701_c0_g1_i1	GGTACAAGCACCAATCAGATCCAAACTTGAACCCTGCTGGTGATCCATGTGGTGGGGTTGGCCTTCTTGGTATTTCATGGGCTTTTGGTGGTATGATCTTTGTTCTTGTTTACTGCACTGGTGGTATCTCTGGGGGGCATATAAACCCAGCAGTGACATTTGGGTTGTTATTAGCAAGGAAAGTGTCTTTAATAAGGGCGGTGATGTACATGGTGGCTCAGTGTTTAGGAGCCATAAGTGGAGTAGGGTTGGCTAAGGCTTTTCAAAAGGCTTATTTCGTCCGGTATGGTGGCGGCGCCACCGAGCTTCAGGCTGGACACAGTGTCGGAGTTGGGTTGGCAGCGGAGATCATCGGAACTTTTGTGCTTGTGTATACTGTTTTCTCTGCTACAGATCCCA…	sp|Q8H5N9|PIP21_ORYSJ_Probable_aquaporin_PIP2-1_OS=Oryza_sativa_subsp._japonica_GN=PIP2-1_PE=2_SV=1	81.33	225	42	0	3	677	65	289	3e-131	380	GO:0005215,GO:0005886,GO:0005886,GO:0006810,GO:0006810,GO:0016020,GO:0016020,GO:0016021	transporter activity,plasma membrane,plasma membrane,transport,transport,membrane,membrane,integral component of membrane	gi|224097914|ref|XM_002311056.1|	80.42	618	99	20	41	647	332	938	3e-123	451	Populus trichocarpa aquaporin, MIP family, PIP subfamily, mRNA	224097914:3694:Populus balsamifera subsp. trichocarpa (Torr. & A.Gray) Brayshaw	E	0.842897	195	309.722	286.472	317.293	285.278	481.752	162.696	145.548	134.066	142.939	125.691	2.3638	203.12	138.838	200.29	226.449	165.611	188.864	288.939
	TRINITY_DN50065_c1_g2_i2	ATAATTTATGGTAAAAGTGTCATTAAATAATGTTAAAGTCAGAGAAACTTTCCCAATGGTGGTACTTTGGACATGTTGCAGACTGGCGCTCTCCTCTTCATTGTCCTCCTATAAAAACGACAACTCCCTCTCCTAAACTTGTTCATAACACCAACTGTCTTAATTTCAGTCACATCTTCATATCAACTTTCCCCTGGACAGTAATCTCTAAATCCAGCCGACGGACCTTTGCCGGAAGAGCATTTCATTTCTGGTGGCAACAATTAATGGCGGTATCGATTCGTTACATTTCGCTTTTCTCATTGGTGCTTGGTATTGTTCTGCTTGTTAGCTTCGCTGCTGTATCAAAATGCGTTGATGAATCAGAGTTGTTGCAAAGAGGAAGAGGAGGGAGATCAA…	sp|Q93WF1|PLY20_ARATH_Probable_pectate_lyase_20_OS=Arabidopsis_thaliana_GN=At5g48900_PE=2_SV=1	82.88	368	62	1	477	1577	50	417	0	628	GO:0007389,GO:0008361,GO:0009926,GO:0010015,GO:0016829,GO:0030570,GO:0040007,GO:0045490,GO:0046872	pattern specification process,regulation of cell size,auxin polar transport,root morphogenesis,lyase activity,pectate lyase activity,growth,pectin catabolic process,metal ion binding	gi|357505414|ref|XM_003622948.1|	76.26	1015	204	32	516	1510	348	1345	1e-138	505	Medicago truncatula Pectate lyase 1-27 (MTR_7g059290) mRNA, complete cds	357505414:3880:Medicago truncatula	E	0.84256	198	89.971	62.885	30.198	35.64	54.842	4.804	14.143	4.945	10.515	1.822	7.55019	72.92	84.048	119.857	124.208	121.719	159.406	221.943
	TRINITY_DN20316_c0_g1_i1	ATCCCATGGAACATCTCCCACAAGCATCCAGTCACCATCTTTATCTTCGTATGTGGGCACATACTCAGTGCTATTCAAAAGATCCATCAACTTGCTTTCATTCATAAAATCGATCATTCCCTGGGGCCCGTAATCTCCCTTAGTAAAGGAACTGAACATCTTGGCCAAAGCATCAGAAAGTTGTTGATAGGTTTTGTACATCTTCAAGTCCACTTTACGAAGGTATGGCGCTCCATCCATTGAAACTTTCACAAATGCAACAGTGCTGCCGCCGCCGCCTCCCACCTTGCCGTCGGCTGCTAATTCCTCAGTGTTGCTGCTCTTTTGCGCCATAACATTCTTGCGGAATGACCGCACTGGTGGCCAGCCCACCACCTGTGCTTTGGCAGGAGGTTTTGC…	sp|Q38832|IAA14_ARATH_Auxin-responsive_protein_IAA14_OS=Arabidopsis_thaliana_GN=IAA14_PE=1_SV=2	69.71	208	49	6	624	4	1	195	5e-78	242	GO:0003700,GO:0005515,GO:0005515,GO:0005515,GO:0005515,GO:0005634,GO:0005634,GO:0005634,GO:0005634,GO:0006351,GO:0006355,GO:0006355,GO:0009733,GO:0009733,GO:0009734,GO:0009741,GO:0010102,GO:0010583,GO:0045892,GO:0046983,GO:0048527	sequence-specific DNA binding transcription factor activity,protein binding,protein binding,protein binding,protein binding,nucleus,nucleus,nucleus,nucleus,transcription, DNA-templated,regulation of transcription, DNA-templated,regulation of transcription, DNA-templated,response to auxin,response to auxin,auxin-activated signaling pathway,response to brassinosteroid,lateral root morphogenesis,res…	gi|121483464|gb|DQ900824.1|	83.02	265	39	6	2	263	362	101	3e-58	235	Cestrum elegans IAA6 (IAA6) mRNA, partial cds	121483464:103475:Cestrum elegans (Brongn.) Schltdl.	E	0.842447	199	146.249	313.688	115.387	82.225	122.835	54.166	66.572	61.986	84.81	28.94	2.63222	0	4.861	29.265	117.808	4.848	2.675	60.791
	TRINITY_DN45786_c1_g2_i2	TAATTTTTCTAGGATGGTCGCTCCGAGTGACATGCTTCATATCTTTAATTTTTTTATTCTCTTTGACTATACATATTCTTAATATGAGAAAGATACCAGAAATGTAAGAATATTATACATATCACGTGGTATAACGTTTTTTTTTACAACGGTTGTATCACATAGCAGGGATGTGTATGATGAAAAAAAGTAGGAACGAAACAATATGATGTTTATTATTGCATACAATCTTACTACAACGATTGTACTATATATAAAATACTTTTACTACTAAATCAACTTTTGGAGTTTTGTTTCCATATCCTTGCTTTTGCCAATGTTATTCAATTGTGGACGTCTTCTTAATCGATCGAACCAAGTTAGTAACCACGGAGGATAGAATCGATTCTGGGTCGAAAA…	sp|Q9FJ40|GDL86_ARATH_GDSL_esterase/lipase_At5g45960_OS=Arabidopsis_thaliana_GN=At5g45960_PE=2_SV=1	56.42	335	137	2	1352	363	45	375	5e-130	390	GO:0005576,GO:0005576,GO:0006629,GO:0006629,GO:0016042,GO:0016787,GO:0016787,GO:0016788	extracellular region,extracellular region,lipid metabolic process,lipid metabolic process,lipid catabolic process,hydrolase activity,hydrolase activity,hydrolase activity, acting on ester bonds															0.841266	204	251.478	116.217	39.349	58.76	17.176	31.069	78.638	9.007	21.976	10.41	3.19643	3.948	9.75	206.874	152.044	74.295	92.708	1825.25
	TRINITY_DN57762_c0_g1_i1	GGTGGTGTTGAGGTAAAAGAAAACCAGGTTTCAATCAAGGAAACACATTCACTTTATTTCAATACTTGTTCCAAAAGAGATGAAATAACACAGCTGAAATGACTGTCAAAATATGTTCAAAAACATCACAAAGAAAAACATTATTCAAATCAAATTCTGCCAAAATAAGTTATAAAACAACGTACAATAAAACTTTATTCAAATAAAATTCTGCAATGCAGAAGATTATTGCTGCTAGCTATCTATACAGTAGCTTGTAAAAAAGTTGCTCCCTTTAAGCTTTTCCAAGAAGTTTCTTGATATCCTTCTCAATGCTAAGAGGAGAGGTGGTGGGGGCATAACGATCCACGACATGACCATCTTTGTCAACAAGGAATTTGGAGAAGTTCCACTTAATGC…	sp|O48646|GPX6_ARATH_Probable_phospholipid_hydroperoxide_glutathione_peroxidase_6,_mitochondrial_OS=Arabidopsis_thaliana_GN=GPX6_PE=2_SV=2	72.27	220	50	3	931	284	17	229	6e-100	304	GO:0004601,GO:0004602,GO:0004602,GO:0005739,GO:0005739,GO:0005739,GO:0005739,GO:0005829,GO:0005829,GO:0005886,GO:0005886,GO:0006333,GO:0006979,GO:0007623,GO:0009407,GO:0009507,GO:0009651,GO:0016491,GO:0046686,GO:0047066,GO:0048046,GO:0055114,GO:0055114	peroxidase activity,glutathione peroxidase activity,glutathione peroxidase activity,mitochondrion,mitochondrion,mitochondrion,mitochondrion,cytosol,cytosol,plasma membrane,plasma membrane,chromatin assembly or disassembly,response to oxidative stress,circadian rhythm,toxin catabolic process,chloroplast,response to salt stress,oxidoreductase activity,response to cadmium ion,phospholipid-hydroperox…	gi|10798755|dbj|AB041518.1|	82.62	489	64	21	285	763	653	176	2e-111	412	Nicotiana tabacum mRNA for glutathione peroxidase NtEIG-C08, complete cds	10798755:4097:Nicotiana tabacum var. Samsun	E	0.841245	205	269.347	345.64	399.824	400.919	416.708	599.115	521.344	894.552	798.289	1330.87	0.442173	524.455	486.783	269.636	255.322	115.84	197.442	152.858
	TRINITY_DN48827_c1_g1_i3	ATAACATTAAAATTTACCTCAGAAAAGGATGGTGTAATTAAAAAAGGACAACCCATCCATCCATCCATCAACGATATTTTAAAGGGTAAATCGACTTGTTTATATAGTAGCATGATTGAGAGATGATATGCCCAATTGTACAACTTCTCCCACGTTGCTATGCTTCTTCTTGCACTAGAAAGAGCCAAAAAGAAACCAGAACAGAAAGTCCCTCAAATTTCTCTTGCTTTTTCAACCCCCCATACACATATACTCCTTTCACTAACTAAGTAATTAAAAACGAGCTTCTTAATTCTCTGCATCTCATTGAGTTTTGTTGTGGTATTCAGAAGAATAATATATAGAGATAGAGGAATATCGAGATGAAGAATTCGGAATCTGGACAAAGTTTTTACATAC…	sp|P47082|AVT1_YEAST_Vacuolar_amino_acid_transporter_1_OS=Saccharomyces_cerevisiae_(strain_ATCC_204508_/_S288c)_GN=AVT1_PE=1_SV=1	31.28	374	222	8	834	1886	207	568	1e-42	167	GO:0000324,GO:0000329,GO:0003333,GO:0005302,GO:0005773,GO:0005774,GO:0006810,GO:0006812,GO:0006865,GO:0006865,GO:0006868,GO:0007034,GO:0015186,GO:0015188,GO:0015803,GO:0015804,GO:0015807,GO:0015828,GO:0016020,GO:0016021,GO:0098655,GO:1902475	fungal-type vacuole,fungal-type vacuole membrane,amino acid transmembrane transport,L-tyrosine transmembrane transporter activity,vacuole,vacuolar membrane,transport,cation transport,amino acid transport,amino acid transport,glutamine transport,vacuolar transport,L-glutamine transmembrane transporter activity,L-isoleucine transmembrane transporter activity,branched-chain amino acid transport,neut…	gi|297827496|ref|XM_002881585.1|	87.65	81	4	6	495	572	136	213	8e-14	89.8	Arabidopsis lyrata subsp. lyrata predicted protein, mRNA	297827496:81972:Arabidopsis lyrata subsp. lyrata	E	0.837496	214	18.048	88.314	75.008	98.003	84.967	35.417	21.468	0	25.448	9.723	3.95781	22.868	0	18.394	56.334	54.509	54.373	113.154
	TRINITY_DN42865_c0_g1_i4	AGTGACACAGTAAAAACATCATTGCTAAAAAATTGTTGGTACATTTTATTAAGCATCTTCACAACTCATAACAAATAGTATTACAAAAGATTCAATTATTAAAACCACAAAAATATCATAGGCAATGCAATATGTTACCAATGATGTTCTAACAACACTGGATTTCATGTTCTTACCATCATCAACTGAACTGCAGTAAACAAACAAGTAACAAATCTGACAAAGGGATGCTGTAAGAAAAAATGATCTTCATGGCTACAACATACATTTCTTCGCACCCTTTTAACGGTTTAAACCTGCAAGTGTTTAGGCGATACATGTAACTTTAACTTCACATTGAAGGATAAAAGAATGCATTGTCTCACTCTGCAACGGCGTCTTCATGGTTGTTTGCTTCAG…	sp|Q54G14|Y0266_DICDI_Uncharacterized_protein_DDB_G0290685_OS=Dictyostelium_discoideum_GN=DDB_G0290685_PE=2_SV=2	20.94	597	361	15	2131	386	564	1064	5e-20	100	GO:0003674,GO:0005575,GO:0035176	molecular_function,cellular_component,social behavior															0.837018	215	164.704	98.039	83.35	68.642	92.297	33.922	51.375	33.369	30.482	20.276	2.99268	94.931	142.173	142.697	80.442	153.799	164.606	154.934
	TRINITY_DN51139_c0_g2_i1	CGCCTCTAGTTCTCCTGTCCCTATAGCTGAAGCTACTTATAGAAACTTTAACAAGCGCCTTATTAGGTTCCTTAACAAGGCCATTTAAAACGCCTCAAATCATCAAAATAAATACATTCACAAACAACTCTAAAGCTACACAATTGATACATTCAGAAAATGACTCCACAGCCATTTATTGACGCGTTGAAAAACGCATCTACAGCCTCTGATGCAACACTGAAAAACGTCTCCACAGCCTCTGATGCCACACTGACACCACATCAATAATTTTGCCAGATGAACATGCTTTCCATTAGATGACCATTCAAATCTGTGAAGTGAATTAGTTGCCCAGTGTGCCTCTGAGTCAACAGCACTTCTTGCCGATACAAAGATGAGGAACTTTCCGTCTGGGCT…	sp|Q29451|MA2B1_BOVIN_Lysosomal_alpha-mannosidase_OS=Bos_taurus_GN=MAN2B1_PE=1_SV=3	52.73	110	46	1	1303	974	746	849	3e-22	106	GO:0003824,GO:0004553,GO:0004559,GO:0004559,GO:0004559,GO:0005764,GO:0005764,GO:0005975,GO:0006013,GO:0006013,GO:0007611,GO:0008152,GO:0008270,GO:0015923,GO:0016787,GO:0016798,GO:0030246,GO:0046872	catalytic activity,hydrolase activity, hydrolyzing O-glycosyl compounds,alpha-mannosidase activity,alpha-mannosidase activity,alpha-mannosidase activity,lysosome,lysosome,carbohydrate metabolic process,mannose metabolic process,mannose metabolic process,learning or memory,metabolic process,zinc ion binding,mannosidase activity,hydrolase activity,hydrolase activity, acting on glycosyl bonds,carboh…	gi|225432871|ref|XM_002283977.1|	74.96	675	118	45	260	908	1110	461	4e-66	263	PREDICTED: Vitis vinifera hypothetical protein LOC100242540, transcript variant 1 (LOC100242540), mRNA	225432871::		0.83621	216	0	0	33.993	0	0	32.149	27.829	38.914	69.768	93.708	0.129562	48.884	53.574	60.05	61.268	0	0	0
	TRINITY_DN41538_c0_g3_i3	TCTTCTTCTCCTTTTCGTGGTGTCTCTGAGTTGTCGGTGATGAATTCTGGTGGTGGCCGGTGAAATACGGCAAGGAGTCCTTCTTCTTCTCCTTTTCGTGGTGTCTCTGAGTCGTCGGTGATGAATTCCGGTGGTGGCCGGTGAAATACAGCAGGGAGTCCATGTTTAGGAACTGGAAAAGGTCTATATTGTACTTTGTTTGATGAACTTTTTACTTGCCATCTGTACTTGGTGAGGAGGAGGTAAATCATTGTGAACATCTCCAATTTGGCAAGTTCGTTCCCGGGACAAGTGTGCGCTCCAATACCAAATGGCAAGAAGGTATTGGCTTTCGGTGGAACCTTGAATCTAGAAGGATCAAAAGTTGAAGGTTGATCAAAGTATTCAGGATTGTGATGA…	sp|Q9LJK2|ABAH4_ARATH_Abscisic_acid_8'-hydroxylase_4_OS=Arabidopsis_thaliana_GN=CYP707A4_PE=2_SV=2	67.08	243	80	0	866	138	223	465	4e-104	332	GO:0004497,GO:0005506,GO:0010295,GO:0010295,GO:0016020,GO:0016020,GO:0016021,GO:0016491,GO:0016705,GO:0020037,GO:0046345,GO:0046872,GO:0055114,GO:0055114	monooxygenase activity,iron ion binding,(+)-abscisic acid 8'-hydroxylase activity,(+)-abscisic acid 8'-hydroxylase activity,membrane,membrane,integral component of membrane,oxidoreductase activity,oxidoreductase activity, acting on paired donors, with incorporation or reduction of molecular oxygen,heme binding,abscisic acid catabolic process,metal ion binding,oxidation-reduction process,oxidation…	gi|224123489|ref|XM_002330291.1|	75.47	632	109	45	259	867	1280	672	3e-67	267	Populus trichocarpa cytochrome P450 (CYP707A12v1), mRNA	224123489:3694:Populus balsamifera subsp. trichocarpa (Torr. & A.Gray) Brayshaw	E	0.834873	222	138.516	97.322	40.485	21.152	17.387	9.251	19.818	17.7	9.103	12.28	4.62	0	2.12	21.339	17.707	5.495	3.251	105.629
	TRINITY_DN49281_c1_g4_i1	CCTCGACCTTTCACCGAAACACACATACACTCCCATTTAATATTACCATATACAATTACAACTCTTCCATAAGTAAAACTTTCATCAAAATTGACCTCCTTCAAACGTTTGTCCGAACTGCCAGTTAGCCGGTGCCACGTTATTGCTAGTAACAGTTCTGCCATCACTTGTGGTGACCTGGAAAGACAGGCTCTGGCCATTGAGGTATCCATTGCTTTGCCAATTTTGCCCCCAGTTTCTTGACATTTGTTGCCATCCTGTTCTTGATCCTTTGATTGATACAGAATGGATATCCCCAGCACCTCCAACATTTGTTACTAGCACCAAGTTGAAGTATGAATGTCCATTTATCACAAATCTGATTCCACCCTTCTTTCTACATGGTACTCTCATGAAGTT…	sp|O22874|EXPA8_ARATH_Expansin-A8_OS=Arabidopsis_thaliana_GN=EXPA8_PE=2_SV=1	79.14	139	23	2	519	121	104	242	5e-78	239	GO:0005576,GO:0005576,GO:0005618,GO:0005618,GO:0006949,GO:0009664,GO:0016020,GO:0016020,GO:0071555	extracellular region,extracellular region,cell wall,cell wall,syncytium formation,plant-type cell wall organization,membrane,membrane,cell wall organization	gi|356500941|ref|XM_003519241.1|	77.32	410	73	20	87	486	816	417	5e-55	224	PREDICTED: Glycine max expansin-A8-like (LOC100815150), mRNA	356500941:3847:Glycine max (L.) Merr.	E	0.834177	223	6523.21	6963.94	5542.76	4775.31	6593.99	2780.66	3041.99	3689.67	2603.92	1876.87	2.17244	53.152	92.93	815.613	4920.85	537.71	410.275	6308.3
	TRINITY_DN49281_c1_g4_i2	AAAAAAAAAAAATCCACATTGAGGCCTCAAGAAATAAAAATACTCAGTTAGTAGAATATTCAATCATATATATATATATTTCTCAAAGCTCAATTTCAGCCTTGGAATTCAAATAAGGATTACATCTATTAGTTTTTCTTAAACAATATTCATGGCATTGCAAATATTAGCTGCAGCCATTTTCAATATCAAGCTGTAAGCAAGAAATTGCAGAAATACTAAAAGAGAAAAGAAAAAGGCCTTAGCGAGTGCTACCTAGCCACCACAGCAATCGAGCCACAGTCCCAGAGCCTCGACCTTCTACCGAAACAAACATAGACGCCCTTTTAATATATTACCATATACATTTGCAATATATATTCTACTCCATTAGTAGAATTTGCATCAGAATTGAGCCCC…	sp|Q0DHB7|EXPA4_ORYSJ_Expansin-A4_OS=Oryza_sativa_subsp._japonica_GN=EXPA4_PE=2_SV=1	79.87	149	25	1	819	388	98	246	2e-84	259	GO:0005576,GO:0005576,GO:0005618,GO:0005618,GO:0009664,GO:0016020,GO:0016020	extracellular region,extracellular region,cell wall,cell wall,plant-type cell wall organization,membrane,membrane	gi|356500941|ref|XM_003519241.1|	77.53	405	71	20	392	786	811	417	2e-55	226	PREDICTED: Glycine max expansin-A8-like (LOC100815150), mRNA	356500941:3847:Glycine max (L.) Merr.	E	0.832518	226	1576.69	1313.21	1532.6	1075.86	1120.03	572.017	680.558	728.569	587.791	478.557	2.17175	4.023	26.856	406.282	1489.12	87.873	104.307	2767.18
	TRINITY_DN46235_c3_g1_i2	ACATCTTCCCTCCAACTTACAATCCATATAAGAAACATGAAGAAACCAACTTGTATGAAAATGGTTCAACTTCTTCTTCTTCTCCCTCTTCTTTTTCTCCAACTTTCATCTGTTGCTTCCCATGATCATAATAAGAAGGATATAACAAAAAGTTTTGTGAAATGCCTTCTCTCTAATTCAGATAACTCTACAGCTATGTCTGAAATCATTCTTACACACAAGAGTGGTGAATCTTTCTACCATAACCTATACATATTCGCACAGAATTTACTATTCGAAACACCCGAAACCCCACAGCCCCGTGTGATTCTGAACCCATTTCGTTATTCACAAGTTGCTACAGCCATTTTCTGCTCAAAGAAAACAGGGCTGCAGATGAGAATCCGTAGCGGCGGCCAT…	sp|Q9SVG4|RETOL_ARATH_Reticuline_oxidase-like_protein_OS=Arabidopsis_thaliana_GN=At4g20830_PE=1_SV=2	38.1	517	303	8	142	1674	35	540	6e-119	374	GO:0002679,GO:0003824,GO:0005576,GO:0005576,GO:0005739,GO:0005773,GO:0005829,GO:0005886,GO:0005886,GO:0005886,GO:0005886,GO:0005886,GO:0005886,GO:0005886,GO:0006612,GO:0006979,GO:0006979,GO:0008762,GO:0009505,GO:0009505,GO:0009506,GO:0009611,GO:0010200,GO:0010363,GO:0016020,GO:0016491,GO:0016491,GO:0016614,GO:0030968,GO:0031225,GO:0043069,GO:0048046,GO:0050660,GO:0055114,GO:0055114,GO:0061025	respiratory burst involved in defense response,catalytic activity,extracellular region,extracellular region,mitochondrion,vacuole,cytosol,plasma membrane,plasma membrane,plasma membrane,plasma membrane,plasma membrane,plasma membrane,plasma membrane,protein targeting to membrane,response to oxidative stress,response to oxidative stress,UDP-N-acetylmuramate dehydrogenase activity,plant-type cell w…															0.831885	230	50.997	24.631	101.102	58.987	39.722	85.206	259.678	148.527	123.41	85.702	0.392071	18.572	120.965	117.409	75.461	15.53	12.221	101.195
	TRINITY_DN11641_c0_g1_i1	TCGTGTGATATGACCTGCCTTGTCATTGTAGAAAATTCAAGGTTTTCGTTTTAGAAAATTACTAGGATAAAAAACAAAACAAAAATAACAATACGATTGATGGTTGATTTTTTAAAATAAAGGGCCACCACAAATTTCACAAATTTTTAAATCTTATTGATTTGACCAATCAACTAAGATTTGTTGCAGGACCATAGTAAAATTTGTGCAAAGGGAAAGCTATTATTTATTAACCACTGATTAATTCTTCTTAATAGTCGGAGCTTTAAGACGTGGAATTACTATCAAGGGCTCAATTTTCCTTACCACAACTCCCATCCTCTCTCTTTTGTCTCTTATCTTGTAAGCCACGCTATCATGCACTTCCCAATCGAATTCATGCACCAAAGACCCTAACAC…	sp|P37122|C76A2_SOLME_Cytochrome_P450_76A2_OS=Solanum_melongena_GN=CYP76A2_PE=2_SV=1	52.98	504	236	1	1782	271	1	503	0	543	GO:0004497,GO:0005506,GO:0016491,GO:0016705,GO:0020037,GO:0046872,GO:0055114,GO:0055114	monooxygenase activity,iron ion binding,oxidoreductase activity,oxidoreductase activity, acting on paired donors, with incorporation or reduction of molecular oxygen,heme binding,metal ion binding,oxidation-reduction process,oxidation-reduction process															0.82839	234	119.386	29.519	16.645	11.132	35.735	3.556	6.093	1.909	0.756	1.622	15.2423	1.329	28.117	115.617	30.396	37.937	43.743	262.56
	TRINITY_DN49037_c0_g1_i2	AAAAAATGGAAAATAAAAAAAGCATCTCACACCGTTATCGTCCTTTACTGACAAACTCTGCAAAGATTTGACCCACCTCCAAATGCTCAGTCACTGCCATGGCTATGGTCTCATTGTTTTGTGCTTTCTCTCAACCTGCAGCAGTAGTGGTGGCCACTGACATTGAAGCTTGCCGCTGGTTTGTCACCATTTCATGTCCTCCTTCTGCTTCTCTTTCTCTTTCATCATCATCTTCTTCATCAACAACATCATCGTTTTCATCGAAATGCTCGCTATCATGATCTTCGTCGTCGTCCATGGCGGAGGAGGATTCGTGCATTTGAATCGGCCATTGTTGTTCGGGCCGTGCCATTATAGGAACCGGGGTTTCGGGTTTGATTGGATTTGGGTATGATATTT…	sp|Q39117|TGT2_ARATH_Trihelix_transcription_factor_GT-2_OS=Arabidopsis_thaliana_GN=GT-2_PE=2_SV=1	60.9	133	35	1	730	332	391	506	5e-44	171	GO:0003677,GO:0003682,GO:0003700,GO:0005634,GO:0005634,GO:0006351,GO:0006355	DNA binding,chromatin binding,sequence-specific DNA binding transcription factor activity,nucleus,nucleus,transcription, DNA-templated,regulation of transcription, DNA-templated	gi|225315118|dbj|AK328268.1|	81.76	296	40	13	433	721	1840	1552	1e-57	235	Solanum lycopersicum cDNA, clone: LEFL2050N20, HTC in fruit	225315118:4081:Lycopersicon esculentum var. esculentum	E	0.828158	235	62.373	3.696	53.123	71.064	54.9	12.182	0	0	19.449	0	7.7505	0	0	0	0	43.739	31.683	46.203
[truncated: 32 more rows]
[truncated: 5 more columns]

## Sheet: Supplementary Table S5
	Supplementary Table S5. List of selected differentially expressed intense-blue genes (IBGs) and faint-blue genes (FBGs).
	Type	Contig	Candidate function	NOISeq		Rate of intense / faint in F2 groups	AH total	Mat total
				Stat	Ranking
	IBG1	TRINITY_DN976_c0_g1_i1	Non-specific Lipid transfer protein	0.942257	15	13.665	186.505	23.465
	IBG2	TRINITY_DN43721_c0_g1_i1	Endglucanase	0.911779	44	15.5552	3397.96	2.709
	IBG3	TRINITY_DN4921_c0_g2_i1	Desiccation protectant protein Lea14 homolog	0.886027	91	6.11607	330.638	0
	IBG4	TRINITY_DN24389_c0_g1_i2	BAHD acyltransferase	0.88045	109	3.84804	3093.8	0
	IBG5	TRINITY_DN5541_c0_g1_i1	Aquaporin PIP1-2	0.863601	144	4.25653	845.843	0
	IBG6	TRINITY_DN23897_c0_g1_i1	GATA transcription factor 24	0.856146	158	5.43915	200.285	0
	IBG7	TRINITY_DN19860_c0_g1_i1	Probable E3 ubiquitin-protein ligase HERC4	0.851308	169	3.18392	337.12	0
[truncated: 48 more rows]

## Sheet: Supplementary Table S6
	Supplementary Table S6. Screening of candidate genes involved in flower colour intensity by qRT-PCR with ΔCt method.
[truncated: 23 more rows]
